# Supplementary material for: The dynamic and diverse nature of parenchyma cells in the Arabidopsis root during secondary growth
Source: Nat Plants. 2025 Mar 26;11(4):878–90. doi: 10.1038/s41477-025-01938-6 (PMC12014502; doi:10.1038/s41477-025-01938-6)
Supplement: Supplementary file 4 — Top differentially expressed gene list (DEGs) for each cluster or cluster combination versus the rest of the cells. [file 41477_2025_1938_MOESM4_ESM.xlsx]

## Sheet: Legend
Supplementary Tables S2: Top differentially expressed gene list (DEGs) for each cluster or cluster combination versus the rest of the cells
Table header	Explanation
GeneID	The gene name in this single cell RNA seq data
p_val	The raw p-value of statistical test between given cluster and rest of cells
avg_logFC	The average log2 fold change of gene between given cluster and rest of cells
pct.1	The percentage of cells in given cluster that express the gene
pct.2	The percentage of cells in the rest of cells that express the gene
p_val_adj	The adjusted p-value (q-value) of statistical test between given cluster and rest of cells
DEGs of vascular cambium is calculated by cluster combination (6,13,15,18) versus the rest of the cells
DEGs of periderm is calculated by cluster combination (3 and 12) versus the rest of the cells

## Sheet: vascular_cambium
GeneID	p_val	avg_log2FC	pct.1	pct.2	p_val_adj
AT4G31840-ENODL15	0	3.65468	0.271	0.031	0
AT5G16250-AT5G16250	1.2e-286	3.65181	0.317	0.054	2.6e-282
AT1G12080-AT1G12080	0	3.53926	0.832	0.196	0
AT5G10400-HTR1	0	3.51803	0.392	0.075	0
AT1G50490-UBC20	5.97e-274	3.27131	0.461	0.137	1.3e-269
AT5G65360-HTR1	5.11e-265	3.16154	0.4	0.102	1.11e-260
AT5G59870-HTA6	9.07e-277	3.14541	0.338	0.067	1.97e-272
AT5G59690-AT5G59690	6.6e-198	3.12583	0.46	0.181	1.43e-193
AT2G28740-HIS4	3.35e-254	3.06345	0.396	0.104	7.28e-250
AT1G31335-AT1G31335	2.41e-252	2.97134	0.212	0.022	5.22e-248
AT3G02120-AT3G02120	4.06e-281	2.91717	0.228	0.022	8.8e-277
AT3G45980-H2B	2.39e-301	2.84932	0.544	0.179	5.18e-297
AT3G53650-AT3G53650	2.82e-241	2.71305	0.245	0.035	6.12e-237
AT1G07820-AT1G07820	0	2.64145	0.447	0.096	0
AT1G18250-ATLP-1	0	2.58535	0.728	0.149	0
AT3G27360-HTR1	0	2.57949	0.326	0.047	0
AT2G37470-AT2G37470	8.39e-69	2.57308	0.487	0.345	1.82e-64
AT1G06760-AT1G06760	1.35e-106	2.54254	0.546	0.338	2.94e-102
AT3G51720-AT3G51720	0	2.49025	0.278	0.027	0
AT3G46030-HTB11	2.65e-170	2.43205	0.525	0.256	5.75e-166
AT1G09200-HTR1	0	2.36825	0.353	0.046	0
AT3G53730-AT3G53730	1.68e-103	2.33348	0.357	0.168	3.64e-99
AT1G54690-HTA3	0	2.26103	0.499	0.122	0
AT1G30690-PATL4	2.58e-96	2.23245	0.519	0.326	5.59e-92
AT1G08560-KN	0	2.22021	0.263	0.018	0
AT5G59910-HTB4	7.58e-245	2.16417	0.661	0.334	1.65e-240
AT5G59970-AT5G59970	9.34e-135	2.13892	0.33	0.122	2.03e-130
AT3G45930-AT3G45930	1.33e-245	2.13835	0.315	0.064	2.89e-241
AT4G35100-PIP2-7	0	2.13208	0.966	0.747	0
AT2G30620-AT2G30620	0	2.1242	0.585	0.193	0
AT5G25090-ENODL13	0	2.09217	0.188	0.009	0
AT2G13820-AT2G13820	0	2.04927	0.685	0.132	0
AT1G28290-AGP31	0	2.01845	0.909	0.371	0
AT2G25060-ENODL14	1.34e-289	1.99301	0.177	0.008	2.91e-285
AT3G07110-AT3G07110	0	1.99289	0.95	0.494	0
AT3G09200-RPP0B	0	1.99033	0.995	0.827	0
AT4G17390-RPL15B	0	1.98467	0.996	0.806	0
AT3G46320-AT3G46320	0	1.97418	0.282	0.03	0
AT4G15802-HSBP	0	1.97389	0.904	0.607	0
AT4G18100-RPL32A	0	1.96856	0.99	0.739	0
AT1G51060-HTA10	4.55e-124	1.96539	0.866	0.784	9.87e-120
AT5G02960-RPS23B	0	1.95948	0.998	0.876	0
AT1G08880-HTA5	3.92e-198	1.95208	0.837	0.634	8.5e-194
AT2G21580-RPS25B	0	1.90764	0.993	0.735	0
AT2G18020-RPL8A	0	1.89074	0.996	0.813	0
AT3G54560-H2AV	0	1.88273	0.611	0.065	0
AT5G16130-RPS7C	0	1.88254	0.984	0.679	0
AT4G00100-RPS13B	0	1.85933	0.992	0.762	0
AT1G04820-TUBA4	0	1.857	0.847	0.395	0
AT5G61170-RPS19C	0	1.85385	0.977	0.674	0
AT3G60245-RPL37AC	0	1.84333	0.999	0.893	0
AT3G15680-AT3G15680	0	1.83939	0.391	0.071	0
AT2G01250-RPL7B	0	1.83261	0.994	0.817	0
AT5G10430-AGP4	1.2e-161	1.82488	0.321	0.098	2.61e-157
AT1G72370-RPSAA	0	1.81334	0.993	0.758	0
AT3G14310-PME3	0	1.80982	0.755	0.29	0
AT5G39740-RPL5B	0	1.79992	0.983	0.708	0
AT2G32060-RPS12C	0	1.7731	0.894	0.398	0
AT3G02640-AT3G02640	0	1.76927	0.171	0.005	0
AT5G27850-RPL18C	0	1.76202	0.999	0.923	0
AT4G37450-AGP18	0	1.75958	0.466	0.105	0
AT3G06700-RPL29A	0	1.75598	0.987	0.8	0
AT2G39460-RPL23AA	0	1.75262	0.995	0.805	0
AT3G25520-ATL5	0	1.75068	0.993	0.731	0
AT2G02100-PDF2.2	2.86e-167	1.74767	0.659	0.383	6.2e-163
AT1G77940-RPL30B	0	1.73874	0.995	0.836	0
AT4G18730-RPL11B	0	1.73727	0.986	0.742	0
AT1G27400-RPL17A	0	1.73677	0.972	0.604	0
AT3G04400-RPL23A	0	1.73464	0.998	0.89	0
AT4G09320-NDK1	0	1.73383	0.975	0.718	0
AT1G50010-TUBA4	1.54e-261	1.73338	0.808	0.525	3.34e-257
AT1G70600-RPL27AC	0	1.73297	0.999	0.908	0
AT3G53020-RPL24B	0	1.73131	0.989	0.792	0
AT3G53740-RPL36B	0	1.72613	0.996	0.829	0
AT3G23390-RPL36AB	0	1.72228	0.957	0.601	0
AT3G04840-RPS3AA	0	1.71514	0.951	0.588	0
AT1G09690-RPL21C	0	1.71434	0.998	0.857	0
AT1G57660-RPL21E	0	1.70867	0.962	0.629	0
AT1G01620-PIP1-3	0	1.70844	0.983	0.819	0
AT5G57290-RPP3B	0	1.70388	0.978	0.692	0
AT5G22880-H2B	1.53e-297	1.70178	0.266	0.032	3.31e-293
AT1G41880-RPL35AB	0	1.70126	0.939	0.574	0
AT3G05590-RPL18B	0	1.68441	0.99	0.759	0
AT4G31700-RPS6A	0	1.67727	0.993	0.835	0
AT2G21660-RBG7	0	1.66955	0.753	0.322	0
AT3G55750-RPL35AD	0	1.66612	0.96	0.593	0
AT3G59540-RPL38A	0	1.6505	0.996	0.804	0
AT5G60390-A1	0	1.64735	1	0.998	0
AT2G19730-RPL28A	0	1.63598	0.999	0.909	0
AT3G16080-RPL37C	0	1.6346	0.948	0.593	0
AT2G27710-RPP2B	0	1.63177	0.956	0.591	0
AT2G43460-RPL38A	0	1.62046	0.998	0.912	0
AT1G67430-RPL17B	0	1.6199	0.999	0.92	0
AT2G05220-RPS17B	0	1.61591	0.982	0.764	0
AT5G45775-RPL11B	0	1.61347	0.876	0.372	0
AT3G56020-RPL41G	0	1.61271	0.984	0.683	0
AT5G56710-RPL31C	0	1.60891	0.994	0.848	0
AT1G18080-RACK1A	0	1.60821	0.929	0.511	0
AT3G20670-HTA13	2.71e-57	1.60139	0.503	0.36	5.89e-53
AT2G37190-RPL12A	0	1.60102	0.986	0.711	0
AT3G11510-RPS14B	0	1.57552	0.993	0.851	0
AT1G15930-RPS12A	0	1.57471	0.998	0.856	0
AT5G47930-RPS27D	0	1.56907	0.998	0.885	0
AT5G04800-RPS17D	0	1.55985	0.892	0.476	0
AT3G45030-RPS20C	0	1.55934	0.923	0.451	0
AT1G52300-RPL37B	0	1.55302	1	0.922	0
AT4G12600-AT4G12600	0	1.55082	0.827	0.286	0
AT1G02780-RPL19A	0	1.54795	1	0.977	0
AT2G06850-XTH4	0	1.54556	0.772	0.326	0
AT2G36620-RPL24A	0	1.54506	0.881	0.431	0
AT3G52110-AT3G52110	2.42e-267	1.54437	0.176	0.01	5.26e-263
AT4G16720-RPL15A	0	1.54423	0.996	0.885	0
AT1G07790-HTB1	3.7e-302	1.54189	0.325	0.052	8.04e-298
AT5G64080-AT5G64080	0	1.53645	0.755	0.235	0
AT4G15000-RPL27C	0	1.53403	0.971	0.685	0
AT2G25210-AT2G25210	0	1.53257	0.948	0.58	0
AT5G02450-RPL36C	0	1.53062	0.938	0.587	0
AT1G08360-RPL10AA	0	1.52524	0.991	0.793	0
AT3G62250-RPS27AC	0	1.52247	0.999	0.963	0
AT5G20290-RPS8A	0	1.52173	1	0.983	0
AT1G33140-RPL9C	0	1.51893	0.994	0.869	0
AT3G22230-RPL27B	0	1.51606	0.939	0.572	0
AT4G00810-RPP1B	0	1.5132	0.955	0.613	0
AT4G27090-RPL14B	0	1.51049	1	0.983	0
AT4G29390-RPS30A	0	1.50842	0.942	0.575	0
AT3G56340-RPS26C	0	1.50773	0.999	0.909	0
AT2G40205-RPL41G	0	1.49382	0.915	0.508	0
AT5G27670-HTA7	4.9e-42	1.48848	0.43	0.328	1.06e-37
AT5G44560-VPS2.2	3.13e-288	1.48677	0.345	0.065	6.8e-284
AT5G09510-RPS15D	0	1.48181	0.91	0.501	0
AT3G48930-RPS11A	0	1.47953	0.959	0.627	0
AT3G05560-RPL22B	0	1.47336	0.951	0.623	0
AT2G34480-AT2G34480	0	1.46638	0.999	0.943	0
AT5G62550-AT5G62550	0	1.45656	0.39	0.027	0
AT1G22780-RPS18B	0	1.45515	0.992	0.813	0
AT2G19750-RPS30A	0	1.45251	0.874	0.416	0
AT5G52650-RPS10C	0	1.44778	0.989	0.827	0
AT5G41520-RPS10B	0	1.44253	0.997	0.91	0
AT2G37270-RPS5A	0	1.43971	0.948	0.598	0
AT5G47700-RPP1C	0	1.43809	0.998	0.897	0
AT5G10390-HTR1	2.45e-230	1.43558	0.241	0.035	5.31e-226
AT1G57860-RPL21E	0	1.435	0.829	0.308	0
AT5G27770-RPL22C	0	1.43387	0.993	0.85	0
AT3G12965-AT3G12965	0	1.43371	0.846	0.385	0
AT3G47370-RPS20B	0	1.43181	0.923	0.633	0
AT1G69620-RPL34B	0	1.422	0.999	0.929	0
AT4G14960-TUBA6	0	1.42121	0.924	0.631	0
AT4G14320-AT4G14320	0	1.41949	0.947	0.635	0
AT2G27530-RPL10AB	0	1.41304	0.998	0.899	0
AT5G54640-RAT5	0.00410707	1.41049	0.423	0.469	1
AT5G62700-TUBB3	0	1.40676	0.857	0.503	0
AT1G34030-RPS18B	0	1.3979	0.928	0.547	0
AT3G49010-RPL13B	0	1.39428	0.871	0.404	0
AT5G58420-RPS4D	0	1.3858	0.956	0.657	0
AT3G02560-RPS7B	0	1.3853	0.989	0.772	0
AT2G33370-RPL23A	0	1.38278	0.966	0.709	0
AT1G17880-BTF3	0	1.38074	0.997	0.895	0
AT5G59850-RPS15AA	0	1.37767	0.829	0.417	0
AT2G14890-AGP9	0	1.37564	0.919	0.52	0
AT3G53430-RPL12B	0	1.36811	0.895	0.507	0
AT5G47210-RGGC	0	1.3665	0.89	0.471	0
AT3G55280-RPL23AB	0	1.36574	0.859	0.414	0
AT4G33865-RPS29C	0	1.36511	0.968	0.716	0
AT3G25980-MAD2	0	1.36473	0.243	0.016	0
AT3G43810-CAM7	0	1.36018	0.909	0.578	0
AT1G09590-RPL21C	0	1.35657	0.927	0.629	0
AT1G74270-RPL35AC	0	1.35078	0.872	0.46	0
AT4G36130-RPL8C	0	1.35061	0.929	0.586	0
AT5G15200-RPS9B	0	1.34875	1	0.99	0
AT2G41840-RPS2C	0	1.34265	0.996	0.871	0
AT3G53420-PIP2-1	2.41e-125	1.33963	0.794	0.608	5.24e-121
AT5G60670-RPL12C	0	1.3368	0.777	0.254	0
AT3G52590-RPL40B	0	1.33587	0.999	0.992	0
AT3G08030-AT3G08030	0	1.32953	0.879	0.464	0
AT4G29410-RPL28C	0	1.32884	0.891	0.487	0
AT1G18540-RPL6A	0	1.32715	0.856	0.427	0
AT5G02870-RPL4D	0	1.3246	0.869	0.424	0
AT1G04680-AT1G04680	0	1.32207	0.785	0.323	0
AT1G04480-RPL23A	0	1.32054	0.989	0.837	0
AT2G03680-SPR1	0	1.31914	0.925	0.628	0
AT1G14320-RPL10A	0	1.31513	0.999	0.987	0
AT5G61130-PDCB1	0	1.31406	0.751	0.256	0
AT3G61110-RPS27B	0	1.30973	0.998	0.904	0
AT2G47110-RPS27AB	0	1.30703	0.993	0.848	0
AT2G20490-NOP10	0	1.30608	0.852	0.4	0
AT3G28900-RPL34C	0	1.30606	0.796	0.338	0
AT4G26230-RPL31B	0	1.30418	0.948	0.613	0
AT3G24830-RPL13AB	0	1.30364	0.989	0.836	0
AT2G36160-RPS14A	0	1.30034	0.996	0.926	0
AT1G33120-RPL9C	0	1.29517	0.981	0.799	0
AT1G26880-RPL34A	0	1.29233	0.862	0.482	0
AT3G53870-RPS3B	0	1.2909	0.972	0.754	0
AT5G38480-GRF3	0	1.28847	0.869	0.53	0
AT3G60770-RPS13A	0	1.28594	0.981	0.798	0
AT5G22440-RPL10AC	0	1.28383	0.799	0.318	0
AT3G02230-RGP1	0	1.28224	0.939	0.698	0
AT4G13170-RPL13AC	0	1.28121	0.755	0.212	0
AT2G44120-AT2G44120	0	1.27701	0.952	0.658	0
AT1G43170-ARP1	0	1.27637	0.999	0.966	0
AT2G17360-RPS4A	0	1.27596	0.986	0.822	0
AT4G35730-AT4G35730	4.06e-94	1.27409	0.378	0.187	8.8e-90
AT1G29250-AT1G29250	0	1.27366	0.744	0.239	0
AT5G38300-AT5G38300	0	1.27056	0.186	0.008	0
AT4G10480-AT4G10480	0	1.26903	0.752	0.309	0
AT2G40590-RPS26A	0	1.26861	0.833	0.357	0
AT2G40510-RPS26B	0	1.26496	0.918	0.605	0
AT5G15350-ENODL17	0	1.262	0.847	0.488	0
AT5G22650-HDT2	0	1.25701	0.835	0.442	0
AT5G52470-MED36B	0	1.2561	0.859	0.458	0
AT1G26630-ELF5A-2	0	1.25609	1	0.996	0
AT2G27720-AT2G27720	0	1.2521	0.998	0.902	0
AT1G01100-RPP1A	0	1.25186	0.999	0.959	0
AT5G19510-AT5G19510	0	1.25056	1	0.965	0
AT1G48630-RACK1B	0	1.24848	0.761	0.272	0
AT1G55330-AGP21	4.59e-220	1.24846	0.988	0.933	9.97e-216
AT1G09950-RAS1	5.1e-278	1.24815	0.922	0.627	1.11e-273
AT4G33270-CDC20-1	7.89e-118	1.24722	0.126	0.018	1.71e-113
AT5G48760-RPL13AD	0	1.24708	0.829	0.359	0
AT5G56670-RPS30A	0	1.24509	0.975	0.777	0
AT5G64140-RPS28C	0	1.24439	0.924	0.676	0
AT1G79075-AT1G79075	0	1.24379	0.77	0.27	0
AT1G20580-SMD3B	0	1.23814	0.824	0.353	0
AT1G65290-MTACP2	0	1.23697	0.881	0.498	0
AT1G20696-HMGB3	6.46e-307	1.22923	0.722	0.336	1.4e-302
AT4G31985-RPL39C	0	1.22896	0.972	0.768	0
AT3G09500-RPL35A	0	1.22817	0.999	0.954	0
AT2G17560-HMGB4	0	1.22813	0.785	0.414	0
AT4G39200-RPS25E	0	1.22444	0.999	0.99	0
AT1G48830-RPS7A	0	1.2171	0.872	0.479	0
AT1G52400-BGLU18	3.92e-168	1.20958	0.57	0.263	8.5e-164
AT1G74560-NRP1	0	1.20882	0.75	0.248	0
AT2G11910-AT2G11910	0	1.20828	0.823	0.367	0
AT5G48480-AT5G48480	8.22e-261	1.20726	0.538	0.183	1.78e-256
AT3G62870-RPL7AB	0	1.20621	0.99	0.832	0
AT1G04270-RPS15A	0	1.19873	0.993	0.843	0
AT4G09800-RPS18B	0	1.19522	0.944	0.653	0
AT1G56045-RPL41G	0	1.19517	0.951	0.664	0
AT5G02610-AT5G02610	0	1.19307	0.898	0.554	0
AT5G23740-RPS11C	0	1.18512	0.988	0.781	0
AT2G04215-AT2G04215	6.86e-253	1.18435	0.131	0.003	1.49e-248
AT5G27700-RPS21C	0	1.18365	0.998	0.944	0
AT4G38400-EXLA2	3.73e-286	1.18337	0.886	0.549	8.08e-282
AT3G03920-AT3G03920	0	1.17719	0.784	0.339	0
AT2G39390-RPL35B	0	1.17365	0.854	0.564	0
AT2G47610-RPL7AA	0	1.1732	0.977	0.772	0
AT3G25290-AT3G25290	0	1.17203	0.588	0.154	0
AT1G74050-RPL6C	0	1.16654	0.871	0.483	0
AT1G14980-CPN10	0	1.16569	0.879	0.62	0
AT2G31610-RPS3A	0	1.15978	0.871	0.51	0
AT3G53890-RPS21B	0	1.15529	0.998	0.937	0
AT4G34870-CYP18-4	0	1.15104	0.999	0.97	0
AT4G02450-AT4G02450	0	1.14595	0.866	0.528	0
AT5G09810-ACT7	0	1.14413	0.998	0.963	0
AT1G49410-TOM6	0	1.14266	0.776	0.336	0
AT4G00430-PIP1.4	3.88e-142	1.14131	0.862	0.678	8.43e-138
AT3G08580-AAC1	0	1.13832	0.999	0.973	0
AT5G26360-CCT3	0	1.13289	0.778	0.346	0
AT1G04425-AT1G04425	7.23e-256	1.13231	0.196	0.017	1.57e-251
AT3G11940-RPS5B	0	1.12947	0.999	0.974	0
AT3G07410-RABA5B	0	1.12452	0.791	0.344	0
AT1G04250-IAA17	1.19e-216	1.11506	0.712	0.384	2.58e-212
AT5G07090-RPS4B	0	1.11505	0.972	0.767	0
AT1G73230-AT1G73230	0	1.11481	0.956	0.722	0
AT4G23800-HMGB6	8.68e-256	1.10551	0.173	0.011	1.88e-251
AT3G52920-AT3G52920	0	1.10015	0.51	0.143	0
AT5G35530-RPS3C	0	1.09854	0.888	0.549	0
AT5G10980-HTR8	1.75e-164	1.09352	0.981	0.915	3.8e-160
AT5G20890-CCT2	0	1.09218	0.784	0.35	0
AT4G26840-SUMO1	0	1.08712	0.798	0.365	0
AT5G62300-RPS20C	0	1.08581	0.996	0.917	0
AT5G08180-AT5G08180	0	1.08134	0.72	0.296	0
AT2G36170-RPL40B	0	1.08068	0.975	0.797	0
AT5G03850-RPS28A	0	1.0781	0.993	0.922	0
AT3G18740-RPL30C	0	1.07402	0.984	0.86	0
AT5G58710-CYP20-1	0	1.07289	0.853	0.48	0
AT3G27970-AT3G27970	3.45e-87	1.06671	0.251	0.09	7.48e-83
AT5G28060-RPS24B	0	1.06625	0.999	0.965	0
AT1G04410-MDH1	0	1.06317	0.899	0.573	0
AT4G30220-RUXF	0	1.06306	0.737	0.292	0
AT2G04390-RPS17A	0	1.05606	0.845	0.53	0
AT3G02180-SP1L3	0	1.05033	0.804	0.404	0
AT3G04920-RPS24A	0	1.05009	0.983	0.784	0
AT5G19770-TUBA3	0	1.042	0.848	0.484	0
AT5G59880-ADF3	0	1.03902	0.992	0.908	0
AT4G02840-AT4G02840	0	1.03819	0.941	0.694	0
AT4G13930-SHM4	0	1.03813	0.839	0.462	0
AT3G12390-AT3G12390	0	1.03329	0.778	0.359	0
AT1G27450-APT1	0	1.03256	0.926	0.657	0
AT4G15910-ATDI21	3.69e-275	1.03111	0.968	0.792	8.01e-271
AT5G50810-TIM8	0	1.02963	0.774	0.349	0
AT4G13850-RBG2	0	1.02927	0.665	0.221	0
AT4G33260-CDC20-2	8.15e-100	1.02765	0.121	0.02	1.77e-95
AT1G15120-AT1G15120	0	1.02671	0.939	0.675	0
AT2G37600-RPL36A	0	1.01569	0.572	0.178	0
AT3G44010-RPS29C	0	1.01535	0.924	0.661	0
AT1G56330-SAR1B	1.68e-295	1.01262	0.861	0.553	3.64e-291
AT1G67250-AT1G67250	0	1.01076	0.771	0.364	0
AT2G29550-TUBB7	3.29e-203	1.00774	0.604	0.29	7.15e-199
AT3G14600-RPL18AC	0	1.00679	0.968	0.754	0
AT4G34670-RPS3AB	0	1.00438	0.862	0.507	0
AT5G13850-NACA3	0	1.00413	0.912	0.661	0
AT3G62530-AT3G62530	0	1.00201	0.677	0.241	0
AT4G25740-RPS10A	3e-292	1.00125	0.873	0.558	6.5e-288
AT2G45960-PIP1B	5.23e-129	1.00101	0.617	0.354	1.13e-124
AT4G12420-SKU5	0	0.993566	0.472	0.11	0
AT2G28790-AT2G28790	2.55e-268	0.992864	0.609	0.225	5.53e-264
AT2G09990-RPS16A	1.11e-287	0.988894	0.882	0.569	2.4e-283
AT2G27960-CKS1	9.39e-197	0.988806	0.632	0.318	2.04e-192
AT4G39320-AT4G39320	1.81e-153	0.985875	0.679	0.375	3.94e-149
AT2G30060-RANBP1B	1.01e-303	0.983448	0.862	0.52	2.19e-299
AT4G10450-RPL9D	0	0.983275	0.642	0.228	0
AT1G07770-RPS15AA	0	0.982542	0.998	0.946	0
AT5G10360-RPS6B	0	0.982283	0.998	0.95	0
AT5G18380-RPS16C	0	0.978449	1	0.983	0
AT3G51800-ATG2	0	0.975644	0.712	0.302	0
AT1G54630-ACP3	3.41e-307	0.97379	0.925	0.665	7.4e-303
AT1G04660-AT1G04660	6.85e-229	0.973593	0.43	0.123	1.49e-224
AT3G01280-VDAC1	3.1e-302	0.971527	0.862	0.508	6.72e-298
AT3G15000-MORF8	1.86e-291	0.970162	0.76	0.382	4.03e-287
AT2G23930-SNRNP-G	0	0.969197	0.757	0.354	0
AT2G44860-AT2G44860	1.58e-272	0.967845	0.734	0.374	3.44e-268
AT4G34700-CIB22	3.08e-300	0.966444	0.892	0.606	6.68e-296
AT3G46560-TIM9	0	0.96563	0.654	0.212	0
AT5G65430-GRF8	2.42e-268	0.965527	0.925	0.706	5.26e-264
AT4G08950-EXO	1.53e-171	0.963189	0.704	0.397	3.33e-167
AT2G29530-TIM10	1.53e-298	0.955972	0.791	0.418	3.31e-294
AT1G72150-PATL1	6.51e-59	0.954233	0.941	0.876	1.41e-54
AT1G53240-mMDH1	0	0.953661	0.68	0.252	0
AT5G59613-AT5G59613	2.38e-288	0.951336	0.902	0.601	5.17e-284
AT1G32210-DAD1	2.68e-292	0.950686	0.83	0.469	5.81e-288
AT3G62840-AT3G62840	4.39e-274	0.945591	0.818	0.52	9.53e-270
AT4G38740-CYP18-3	4.04e-23	0.945204	0.812	0.794	8.77e-19
AT1G23290-RPL27AB	0	0.941536	0.995	0.938	0
AT5G62690-TUBB3	1.8e-256	0.938695	0.852	0.549	3.9e-252
AT2G19740-RPL31A	7.52e-296	0.935953	0.953	0.736	1.63e-291
AT1G11185-AT1G11185	1.01e-127	0.93537	0.472	0.216	2.18e-123
AT2G39900-WLIN2A	9.16e-288	0.933462	0.601	0.216	1.99e-283
AT5G01370-ACI1	2.01e-85	0.930856	0.353	0.165	4.36e-81
AT1G24510-CCT5	0	0.930262	0.693	0.28	0
AT5G56940-RPS16-2	0	0.925884	0.647	0.217	0
AT5G14030-AT5G14030	4.74e-237	0.925244	0.797	0.484	1.03e-232
AT5G44040-AT5G44040	0	0.922885	0.19	0.006	0
AT5G37770-CML24	4.48e-168	0.922585	0.836	0.571	9.73e-164
AT1G62380-ACO2	1.49e-200	0.921247	0.486	0.165	3.24e-196
AT5G55190-RAN3	0	0.921187	0.984	0.886	0
AT1G11545-XTH8	8.07e-281	0.921157	0.601	0.209	1.75e-276
AT5G23900-RPL13D	0	0.921044	0.99	0.87	0
AT5G19780-TUBA3	4.66e-307	0.919736	0.6	0.204	1.01e-302
AT1G12310-CML13	2.69e-269	0.917843	0.751	0.389	5.83e-265
AT2G25880-AtAUR2	1.1e-273	0.915121	0.196	0.014	2.39e-269
AT4G39260-RBG8	2.67e-172	0.91235	0.679	0.369	5.78e-168
AT5G05080-UBC22	6.71e-74	0.910028	0.51	0.343	1.46e-69
AT5G19260-FAF3	6.13e-143	0.90981	0.55	0.263	1.33e-138
AT4G25890-RPP3A	1.09e-272	0.908333	0.635	0.255	2.36e-268
AT1G22300-GRF10	5.63e-294	0.905174	0.957	0.821	1.22e-289
AT5G64350-FKBP12	9.39e-264	0.904397	0.987	0.902	2.04e-259
AT1G54580-ACP2	1.78e-281	0.904302	0.957	0.74	3.85e-277
AT2G16850-PIP2-8	1.11e-229	0.902113	0.171	0.013	2.41e-225
AT3G18130-RACK1C	2.6e-300	0.898189	0.561	0.176	5.64e-296
AT4G16450-AT4G16450	1.2e-250	0.897301	0.861	0.568	2.6e-246
AT5G14040-MPT3	2.33e-238	0.897097	0.813	0.518	5.06e-234
AT3G09630-RPL4A	5.65e-277	0.897037	0.751	0.369	1.23e-272
AT2G27970-CKS2	0	0.892004	0.368	0.045	0
AT1G27435-AT1G27435	1.36e-303	0.891049	0.682	0.279	2.94e-299
AT3G52580-RPS14C	1.28e-274	0.890088	0.763	0.41	2.77e-270
AT5G55730-FLA1	0	0.889324	0.54	0.103	0
AT5G13450-ATP5	3.33e-298	0.887304	0.954	0.748	7.22e-294
AT3G56800-CAM5	7.02e-279	0.886458	0.999	0.978	1.52e-274
AT1G75500-WAT1	2.43e-266	0.885356	0.469	0.129	5.27e-262
AT1G20930-CDKB2-2	3.25e-183	0.884591	0.187	0.026	7.05e-179
AT5G27120-NOP5-1	0	0.883707	0.53	0.149	0
AT4G33905-AT4G33905	2.29e-124	0.879379	0.654	0.39	4.96e-120
AT4G31300-PBA1	8.79e-263	0.878119	0.844	0.555	1.91e-258
AT4G28950-ARAC7	0	0.878068	0.248	0.014	0
AT3G10610-RPS17C	4.07e-299	0.877505	0.619	0.224	8.83e-295
AT4G08685-SAH7	4.32e-221	0.87658	0.631	0.285	9.38e-217
AT4G14800-PBD2	6.26e-262	0.876237	0.724	0.359	1.36e-257
AT3G46430-AT3G46430	1.08e-261	0.875364	0.837	0.492	2.35e-257
AT2G36530-ENO2	4.83e-265	0.872572	0.959	0.808	1.05e-260
AT5G05365-AT5G05365	2.78e-139	0.871719	0.698	0.438	6.03e-135
AT3G58700-RPL11B	2.35e-264	0.868044	0.692	0.31	5.09e-260
AT4G20440-SMB	0	0.867311	0.523	0.15	0
AT5G44340-TUBB4	5.35e-271	0.864052	0.946	0.761	1.16e-266
AT3G53750-ACT1	0	0.86261	0.699	0.284	0
AT3G23830-RBG4	0	0.862594	0.499	0.108	0
AT5G47030-AT5G47030	2.51e-303	0.860694	0.984	0.842	5.45e-299
AT2G27020-PAG1	4.28e-274	0.860424	0.704	0.322	9.3e-270
AT3G14190-PANS1	1.36e-103	0.855662	0.14	0.026	2.96e-99
AT2G46280-TIF3I1	2.29e-279	0.85381	0.921	0.69	4.96e-275
AT1G78300-GRF2	2.02e-237	0.853717	0.891	0.64	4.38e-233
AT2G01913-AT2G01913	2.51e-148	0.853606	0.457	0.184	5.44e-144
AT5G37780-CAM1	1.89e-239	0.850341	0.92	0.736	4.11e-235
AT3G02080-RPS19A	0	0.849122	1	0.949	0
AT3G42725-AT3G42725	4.72e-194	0.846649	0.101	0.002	1.02e-189
AT1G13060-PBE1	3.56e-248	0.84544	0.809	0.483	7.73e-244
AT4G24265-AT4G24265	9.91e-301	0.844866	0.162	0.004	2.15e-296
AT3G51260-PAD1	1.83e-307	0.84407	0.612	0.209	3.96e-303
AT3G06035-AT3G06035	1.88e-208	0.843408	0.636	0.292	4.09e-204
AT5G63400-ADK1	7.8e-251	0.843091	0.797	0.451	1.69e-246
AT3G46010-ADF1	1.89e-253	0.841511	0.95	0.803	4.11e-249
AT2G16600-CYP19-1	1.93e-204	0.836133	0.987	0.888	4.19e-200
AT3G11120-RPL41G	0	0.834372	0.528	0.142	0
AT3G10090-RPS28A	3.02e-237	0.834086	0.663	0.304	6.56e-233
AT1G02140-MEE63	2.92e-292	0.832774	0.957	0.804	6.33e-288
AT2G18230-PPA2	6.38e-227	0.829655	0.583	0.244	1.38e-222
AT4G02800-AT4G02800	4.35e-294	0.829386	0.166	0.006	9.43e-290
AT5G13840-FZR3	6.49e-161	0.828874	0.184	0.029	1.41e-156
AT3G20060-UBC19	6.92e-06	0.828813	0.48	0.469	0.150156
AT5G47570-AT5G47570	2.09e-242	0.828367	0.859	0.565	4.54e-238
AT4G34265-AT4G34265	8.66e-245	0.827963	0.773	0.434	1.88e-240
AT5G20500-GRXC4	4.9e-240	0.824157	0.875	0.607	1.06e-235
AT5G05780-RPN8A	3.45e-227	0.823619	0.769	0.46	7.48e-223
AT3G06680-AT3G06680	0	0.822664	0.5	0.116	0
AT5G10300-HNL	1.96e-173	0.822445	0.792	0.515	4.26e-169
AT5G50460-SEC61G2	2.27e-174	0.821354	0.806	0.604	4.93e-170
AT5G02500-MED37E	1.08e-233	0.820668	0.99	0.927	2.35e-229
AT1G30230-AT1G30230	2.73e-269	0.81821	0.999	0.976	5.92e-265
AT3G14290-PAE2	5.2e-251	0.818091	0.699	0.329	1.13e-246
AT5G20885-AT5G20885	1.53e-206	0.817882	0.649	0.296	3.32e-202
AT1G20700-WOX14	2.8e-282	0.817594	0.303	0.047	6.08e-278
AT1G56070-LOS1	6.55e-247	0.81274	0.968	0.847	1.42e-242
AT2G45640-SAP18	6.13e-209	0.812574	0.781	0.505	1.33e-204
AT2G28510-DOF2.1	1.62e-242	0.81038	0.493	0.155	3.51e-238
AT1G22530-PATL2	8.15e-62	0.80714	0.433	0.272	1.77e-57
AT3G52300-ATPQ	4.18e-261	0.806337	0.977	0.846	9.08e-257
AT2G46890-AT2G46890	2.21e-201	0.806304	0.42	0.131	4.79e-197
AT3G18780-ACT2	2.5e-223	0.805178	0.989	0.891	5.42e-219
AT1G02690-IMPA-6	4.49e-183	0.804545	0.235	0.044	9.75e-179
AT5G48580-FKBP15-2	4.64e-284	0.803999	0.535	0.164	1.01e-279
AT1G20693-HMGB2	6.65e-151	0.803866	0.616	0.334	1.44e-146
AT2G36830-TIP1-1	8.83e-115	0.803448	0.849	0.663	1.92e-110
AT5G06360-AT5G06360	2.22e-223	0.803256	0.83	0.552	4.82e-219
AT1G72230-AT1G72230	3.49e-185	0.800381	0.365	0.105	7.56e-181
AT4G29735-AT4G29735	1.32e-230	0.800336	0.753	0.413	2.86e-226
AT5G03885-AT5G03885	2.49e-115	0.799869	0.173	0.037	5.41e-111
AT3G43980-RPS29C	1.35e-218	0.799626	0.678	0.342	2.93e-214
AT1G30580-YchF1	1.64e-212	0.799332	0.81	0.534	3.55e-208
AT5G35590-PAA1	4.76e-221	0.799102	0.725	0.399	1.03e-216
AT1G16920-RABA1B	1.77e-167	0.798546	0.68	0.408	3.84e-163
AT5G15320-AT5G15320	1.31e-204	0.798393	0.818	0.562	2.84e-200
AT2G31490-AT2G31490	4.29e-210	0.796877	0.85	0.598	9.3e-206
AT2G43290-CML5	8.91e-63	0.795687	0.881	0.804	1.93e-58
AT3G22110-PAC1	3.65e-225	0.792909	0.688	0.35	7.91e-221
AT1G33040-NACA5	3.99e-230	0.792523	0.67	0.323	8.67e-226
AT1G06475-AT1G06475	8.52e-185	0.792441	0.255	0.052	1.85e-180
AT1G58380-RPS2A	4.34e-232	0.792321	0.607	0.259	9.42e-228
AT1G35160-GF14 PHI	6.86e-237	0.792281	0.969	0.852	1.49e-232
AT1G15270-AT1G15270	5.05e-270	0.790846	0.977	0.863	1.1e-265
AT5G14450-AT5G14450	1.57e-178	0.787792	0.353	0.106	3.41e-174
AT1G10840-TIF3H1	7.29e-219	0.786886	0.768	0.455	1.58e-214
AT1G75840-ARAC5	2.27e-235	0.786497	0.379	0.095	4.92e-231
AT3G29360-UGD2	2.7e-184	0.785591	0.887	0.65	5.86e-180
AT4G03210-XTH9	4.21e-220	0.784037	0.457	0.144	9.13e-216
AT1G04690-KAB1	2.34e-230	0.783715	0.71	0.361	5.08e-226
AT5G09900-EMB2107	3.39e-238	0.782271	0.658	0.3	7.36e-234
AT1G30630-AT1G30630	3.79e-215	0.780594	0.802	0.518	8.22e-211
AT1G10200-WLIM1	3.7e-200	0.779943	0.566	0.241	8.02e-196
AT2G20450-RPL14A	2.59e-242	0.778288	0.568	0.216	5.61e-238
AT1G27130-GSTU13	5.35e-158	0.778022	0.703	0.398	1.16e-153
AT1G74060-RPL6B	1.76e-204	0.777485	0.82	0.542	3.81e-200
AT2G18740-AT2G18740	6.67e-228	0.777286	0.644	0.303	1.45e-223
AT3G11400-EIF3G1	2.89e-212	0.776688	0.783	0.487	6.28e-208
AT4G15830-AT4G15830	9.76e-141	0.774818	0.126	0.014	2.12e-136
AT4G38410-AT4G38410	3.49e-88	0.773686	0.164	0.042	7.58e-84
AT1G63000-NRS/ER	8.13e-185	0.773267	0.703	0.389	1.76e-180
AT5G46020-AT5G46020	6.25e-233	0.771105	0.957	0.804	1.36e-228
AT5G42790-PAF1	1.03e-213	0.770971	0.759	0.445	2.23e-209
AT5G56580-MKK6	2.55e-171	0.767299	0.273	0.066	5.52e-167
AT2G45790-PMM	2.15e-156	0.765561	0.566	0.278	4.68e-152
AT2G33400-AT2G33400	7.99e-76	0.764068	0.25	0.102	1.73e-71
AT3G49910-RPL26A	9.86e-250	0.763038	0.991	0.882	2.14e-245
AT3G55170-RPL35C	2.96e-240	0.762922	0.635	0.271	6.43e-236
AT4G34555-RPS25D	4.73e-274	0.762779	0.504	0.15	1.03e-269
AT4G15930-AT4G15930	8.94e-273	0.761602	0.574	0.195	1.94e-268
AT5G11170-RH15	1.59e-205	0.760676	0.758	0.462	3.46e-201
AT3G08520-RPL41G	3.44e-248	0.760673	0.582	0.222	7.47e-244
AT2G20420-AT2G20420	1.14e-193	0.757997	0.76	0.473	2.47e-189
AT4G20150-AT4G20150	3.04e-225	0.757679	0.96	0.795	6.6e-221
AT5G47770-FPS1	2.12e-223	0.757247	0.679	0.319	4.6e-219
AT4G40040-HTR8	8.4e-168	0.755372	0.995	0.984	1.82e-163
AT4G00585-AT4G00585	4.41e-201	0.755267	0.851	0.596	9.56e-197
AT1G47670-AATL1	0	0.754438	0.471	0.102	0
AT1G07940-A1	1.32e-208	0.75435	0.561	0.229	2.86e-204
AT2G40060-CLC2	3.11e-205	0.754317	0.881	0.645	6.74e-201
AT1G73500-MKK9	2.64e-131	0.754277	0.581	0.304	5.72e-127
AT1G64700-AT1G64700	4.14e-35	0.753493	0.431	0.303	8.98e-31
AT3G12260-AT3G12260	7.23e-221	0.750384	0.769	0.42	1.57e-216
AT3G56090-FER3	7.01e-146	0.749638	0.927	0.779	1.52e-141
AT5G23290-PFD5	1.58e-282	0.749356	0.588	0.2	3.42e-278
AT5G46590-anac096	1.98e-99	0.747313	0.487	0.245	4.29e-95
AT2G34510-AT2G34510	6.1e-269	0.746535	0.522	0.161	1.32e-264
AT4G09000-GRF1	4.42e-175	0.74595	0.779	0.543	9.59e-171
AT4G29350-PRO2	6.5e-204	0.745154	0.984	0.886	1.41e-199
AT4G13520-SMAP1	4.77e-199	0.742863	0.882	0.633	1.03e-194
AT1G07880-MPK13	2.06e-104	0.740883	0.418	0.2	4.46e-100
AT1G67785-AT1G67785	2.14e-193	0.740016	0.843	0.592	4.65e-189
AT4G26110-NAP1;1	5.27e-180	0.739653	0.777	0.514	1.14e-175
AT3G57930-AT3G57930	2.01e-189	0.739384	0.513	0.2	4.35e-185
AT4G02230-RPL19C	2.07e-195	0.736053	0.806	0.502	4.48e-191
AT2G07340-PFD1	4.92e-228	0.733164	0.574	0.229	1.07e-223
AT1G66410-CAM4	1.48e-202	0.732283	0.936	0.765	3.22e-198
AT5G20160-AT5G20160	1.31e-152	0.73144	0.848	0.679	2.85e-148
AT1G61570-TIM13	2.96e-160	0.731011	0.625	0.351	6.43e-156
AT1G21720-PBC1	2.9e-190	0.730927	0.777	0.5	6.29e-186
AT4G21105-AT4G21105	4.79e-215	0.730047	0.963	0.865	1.04e-210
AT4G12880-ENODL19	1.15e-148	0.729865	0.624	0.323	2.49e-144
AT5G05010-AT5G05010	6.42e-189	0.729228	0.797	0.528	1.39e-184
AT4G05520-EHD2	2.64e-305	0.728421	0.264	0.029	5.72e-301
AT3G56070-CYP19-3	1.16e-272	0.72818	0.525	0.163	2.51e-268
AT3G52930-FBA8	2.1e-266	0.726508	0.998	0.981	4.56e-262
AT1G67350-AT1G67350	6.1e-200	0.725837	0.894	0.69	1.32e-195
AT1G09640-AT1G09640	6.07e-191	0.723523	0.875	0.674	1.32e-186
AT1G51510-Y14	7.96e-183	0.72288	0.724	0.438	1.73e-178
AT2G21160-AT2G21160	3.02e-199	0.7215	0.902	0.761	6.55e-195
AT5G43970-TOM9-2	4.29e-269	0.721438	0.533	0.172	9.3e-265
AT3G18410-AT3G18410	2.88e-217	0.720997	0.685	0.335	6.25e-213
AT2G22670-IAA8	4.95e-226	0.720937	0.909	0.63	1.07e-221
AT2G30410-TFCA	6.36e-168	0.720132	0.788	0.541	1.38e-163
AT5G41685-TOM7-1	5.79e-179	0.718971	0.702	0.404	1.26e-174
AT4G22670-AtHip1	3.56e-238	0.718944	0.64	0.265	7.72e-234
AT3G11830-CCT7	1.66e-205	0.717885	0.679	0.343	3.59e-201
AT1G22840-CYTC-1	9.73e-263	0.717341	0.992	0.954	2.11e-258
AT1G47970-AT1G47970	1.5e-179	0.713737	0.364	0.112	3.25e-175
AT2G42570-TBL39	1.66e-197	0.713557	0.537	0.217	3.59e-193
AT3G15480-AT3G15480	2.66e-184	0.708767	0.815	0.53	5.77e-180
AT3G09480-AT3G09480	6.59e-31	0.708199	0.203	0.115	1.43e-26
AT1G72170-AT1G72170	1.06e-235	0.707279	0.59	0.231	2.29e-231
AT3G17120-AT3G17120	1.36e-163	0.707043	0.552	0.25	2.94e-159
AT1G14900-HMGA	6.76e-127	0.706884	0.307	0.102	1.47e-122
AT5G05180-AT5G05180	0	0.706575	0.318	0.031	0
AT2G29570-PCNA2	3.17e-167	0.706207	0.415	0.147	6.89e-163
AT1G22270-TRM112A	1.58e-167	0.704767	0.62	0.323	3.42e-163
AT2G47320-CYP21-3	1.79e-208	0.703789	0.588	0.249	3.88e-204
AT2G22425-AT2G22425	6e-146	0.703546	0.757	0.514	1.3e-141
AT1G35780-AT1G35780	2.75e-167	0.70343	0.407	0.144	5.96e-163
AT5G40770-PHB3	2.81e-182	0.702623	0.83	0.612	6.09e-178
AT5G07030-AT5G07030	7.83e-140	0.702602	0.776	0.516	1.7e-135
AT2G38810-HTA8	0	0.701755	0.384	0.064	0
AT5G24420-PGL5	1.05e-48	0.701602	0.339	0.194	2.29e-44
AT2G20820-AT2G20820	2.68e-191	0.700811	0.911	0.745	5.82e-187
AT1G08480-SDH6	2.36e-175	0.699218	0.776	0.512	5.12e-171
AT3G05330-TAN	5.33e-287	0.698759	0.175	0.008	1.16e-282
AT3G03960-CCT8	3.36e-273	0.698028	0.54	0.173	7.29e-269
AT4G05190-KIN14D	4.49e-291	0.697704	0.208	0.015	9.73e-287
AT1G07920-A1	6.2e-164	0.696355	0.638	0.347	1.35e-159
AT3G19590-BUB3.1	7.51e-249	0.696105	0.274	0.043	1.63e-244
AT1G76010-AT1G76010	1.25e-188	0.695399	0.672	0.36	2.72e-184
AT2G37120-S1FA2	2.88e-160	0.69494	0.742	0.48	6.26e-156
AT1G25260-AT1G25260	6.44e-175	0.694798	0.746	0.435	1.4e-170
AT3G11250-RPP0C	0	0.694181	0.46	0.102	0
AT1G57720-AT1G57720	4.47e-214	0.694091	0.956	0.808	9.69e-210
AT1G72020-AT1G72020	8.11e-189	0.693252	0.902	0.682	1.76e-184
AT2G21290-AT2G21290	5.11e-200	0.692675	0.619	0.285	1.11e-195
AT3G60820-PBF1	5.59e-176	0.692272	0.662	0.356	1.21e-171
AT3G12145-FLR1	1.75e-115	0.691577	0.774	0.541	3.79e-111
AT1G42960-AT1G42960	8.75e-182	0.691231	0.599	0.281	1.9e-177
AT5G03345-AT5G03345	4.53e-175	0.691107	0.649	0.345	9.83e-171
AT5G52840-AT5G52840	3.56e-170	0.689849	0.668	0.368	7.73e-166
AT5G12250-TUBB6	1.67e-177	0.688422	0.913	0.697	3.63e-173
AT4G31580-RSZ22	1.45e-176	0.684242	0.688	0.396	3.15e-172
AT3G46040-RPS15AD	6.22e-180	0.684148	0.862	0.627	1.35e-175
AT1G14380-IQD28	2.09e-196	0.683463	0.285	0.062	4.53e-192
AT5G16050-GRF5	7.82e-172	0.683334	0.817	0.604	1.7e-167
AT4G33250-TIF3K1	3.57e-194	0.68321	0.929	0.758	7.74e-190
AT1G08580-AT1G08580	1.01e-228	0.683104	0.501	0.168	2.2e-224
AT3G58610-AT3G58610	1.25e-199	0.683074	0.59	0.256	2.7e-195
AT5G54970-AT5G54970	0	0.68296	0.403	0.066	0
AT5G62390-BAG7	2.21e-201	0.682378	0.961	0.844	4.79e-197
AT1G47200-WPP2	6.92e-140	0.681714	0.676	0.432	1.5e-135
AT5G20920-EIF2B	1.8e-174	0.680939	0.811	0.582	3.9e-170
AT3G52730-AT3G52730	1.16e-190	0.680906	0.95	0.826	2.52e-186
AT3G13882-AT3G13882	1.46e-211	0.680358	0.539	0.207	3.17e-207
AT3G10860-AT3G10860	3.66e-200	0.679965	0.962	0.821	7.94e-196
AT2G27030-CAM5	1.27e-171	0.677456	0.749	0.479	2.76e-167
AT1G60870-MEE9	2.5e-34	0.677446	0.311	0.198	5.42e-30
AT5G49280-AT5G49280	1.05e-160	0.677367	0.984	0.858	2.28e-156
AT3G18190-CCT4	5.03e-244	0.677346	0.528	0.179	1.09e-239
AT2G33040-ATPC	4.22e-187	0.676272	0.872	0.667	9.16e-183
AT4G13940-SAHH1	5.87e-183	0.676224	1	0.992	1.27e-178
AT5G63310-NDPK2	1.91e-198	0.675596	0.545	0.216	4.14e-194
AT5G35620-EIF(ISO)4E	1.25e-151	0.675063	0.683	0.418	2.7e-147
AT5G08690-AT5G08690	7.63e-181	0.672248	0.723	0.409	1.66e-176
AT5G15510-AT5G15510	1.97e-152	0.672228	0.138	0.016	4.28e-148
AT4G26630-AT4G26630	8.23e-137	0.671778	0.467	0.209	1.79e-132
AT1G56110-NOP56	2.17e-287	0.669904	0.412	0.092	4.71e-283
AT1G14450-AT1G14450	7.26e-169	0.669433	0.856	0.647	1.58e-164
AT1G07140-RANBP1A	2.44e-211	0.669362	0.987	0.945	5.31e-207
AT4G30330-AT4G30330	3.56e-242	0.669262	0.499	0.161	7.73e-238
AT1G18800-NRP2	3.73e-218	0.669075	0.525	0.194	8.1e-214
AT1G33470-AT1G33470	3.24e-178	0.668038	0.569	0.26	7.03e-174
AT5G51550-EXL3	5.06e-166	0.667824	0.448	0.166	1.1e-161
AT4G24190-HSP90-7	9.54e-228	0.667796	0.531	0.185	2.07e-223
AT5G65670-IAA9	1.55e-205	0.667789	0.972	0.829	3.36e-201
AT1G02870-AT1G02870	1.28e-175	0.667359	0.668	0.37	2.77e-171
AT2G03870-LSM7	4.91e-193	0.666406	0.618	0.29	1.07e-188
AT3G07480-AT3G07480	3.26e-182	0.664087	0.854	0.621	7.06e-178
AT1G70710-CEL1	3.77e-141	0.663798	0.562	0.279	8.18e-137
AT3G11630-BAS1	2.33e-172	0.663507	0.653	0.336	5.06e-168
AT4G20890-TUBB9	1.27e-159	0.663127	0.622	0.338	2.76e-155
AT1G27310-NTF2A	1.57e-164	0.661864	0.866	0.699	3.41e-160
AT1G56600-GOLS2	2.1e-49	0.661294	0.144	0.05	4.55e-45
AT3G50410-DOF3.4	2.42e-117	0.661284	0.737	0.5	5.24e-113
AT5G45620-RPN9A	3.9e-196	0.660274	0.624	0.294	8.46e-192
AT2G29960-CYP19-4	5.13e-161	0.659989	0.71	0.42	1.11e-156
AT2G04780-FLA7	7.91e-167	0.659147	0.64	0.332	1.72e-162
AT5G48870-LSM5	3.35e-222	0.656227	0.498	0.176	7.27e-218
AT5G06870-PGIP2	2.97e-82	0.655827	0.628	0.423	6.45e-78
AT2G42910-PRS4	2e-170	0.655823	0.581	0.279	4.35e-166
AT2G05790-AT2G05790	6.32e-138	0.65453	0.586	0.318	1.37e-133
AT5G66680-OST48	1.44e-249	0.654248	0.526	0.172	3.12e-245
AT5G42080-DRP1A	1.43e-50	0.653911	0.447	0.31	3.11e-46
AT1G10630-ATARFA1F	3.49e-156	0.653407	0.878	0.708	7.58e-152
AT4G36360-BGAL3	7.39e-161	0.652928	0.378	0.127	1.6e-156
AT2G35240-MORF6	5.31e-241	0.651464	0.512	0.17	1.15e-236
AT5G21274-CAM6	1.02e-148	0.650858	0.691	0.423	2.2e-144
AT3G54180-CDKB1-1	0	0.649125	0.324	0.047	0
AT1G09630-RABA2A	4.55e-145	0.648561	0.6	0.32	9.88e-141
AT2G20530-PHB6	5.71e-162	0.6483	0.695	0.423	1.24e-157
AT5G54900-RBP45A	3.45e-151	0.647579	0.645	0.363	7.49e-147
AT1G52740-HTA9	8.76e-190	0.646398	0.95	0.817	1.9e-185
AT4G11010-NDPK3	2.24e-162	0.646191	0.737	0.437	4.87e-158
AT1G12000-PFP-BETA1	8.58e-146	0.64522	0.663	0.389	1.86e-141
AT3G05060-NOP5-2	2.18e-291	0.644179	0.412	0.09	4.74e-287
AT3G07880-GDI1	5.64e-83	0.643765	0.594	0.408	1.22e-78
AT1G71690-AT1G71690	1.38e-135	0.642447	0.425	0.176	3e-131
AT3G08610-AT3G08610	9.62e-204	0.641881	0.984	0.9	2.09e-199
AT3G16780-RPL19B	2.8e-217	0.641635	0.467	0.154	6.07e-213
AT1G29990-PFD6	4.14e-175	0.640354	0.571	0.264	8.98e-171
AT1G45000-RPT4B	5.33e-161	0.640222	0.631	0.333	1.16e-156
AT3G57500-AT3G57500	5.77e-260	0.640098	0.251	0.032	1.25e-255
AT1G52600-AT1G52600	1.55e-208	0.640004	0.579	0.235	3.36e-204
AT3G05490-RALFL22	1.65e-72	0.638812	0.954	0.907	3.59e-68
AT5G08060-AT5G08060	1.53e-157	0.638744	0.863	0.691	3.33e-153
AT2G05990-MOD1	3.63e-208	0.638052	0.504	0.183	7.88e-204
AT3G02530-CCT6A	2.87e-213	0.637497	0.504	0.181	6.22e-209
AT2G44840-ERF13	7.2e-107	0.636733	0.658	0.392	1.56e-102
AT2G18400-AT2G18400	5.87e-203	0.63625	0.541	0.214	1.27e-198
AT5G13780-NAA10	2.34e-146	0.635034	0.794	0.577	5.07e-142
AT3G09980-AT3G09980	3.24e-123	0.634998	0.378	0.154	7.04e-119
AT3G58100-PDCB5	2.59e-244	0.63471	0.145	0.006	5.62e-240
AT1G20050-HYD1	8.91e-186	0.634658	0.56	0.238	1.93e-181
AT2G46230-AT2G46230	9.22e-179	0.633251	0.674	0.355	2e-174
AT2G39990-TIF3F1	9.33e-159	0.632576	0.648	0.358	2.02e-154
AT1G71260-WHY2	8.62e-266	0.632554	0.495	0.145	1.87e-261
AT1G01050-PPA1	6.01e-136	0.631928	0.775	0.54	1.3e-131
AT5G15090-VDAC3	1.3e-131	0.631828	0.692	0.442	2.83e-127
AT5G41600-RTNLB4	1.49e-154	0.631402	0.902	0.694	3.23e-150
AT2G02050-AT2G02050	4.46e-141	0.631356	0.793	0.584	9.69e-137
AT5G49510-PFD3	6.38e-150	0.630977	0.736	0.486	1.38e-145
AT3G47350-ATHSD2	1.92e-141	0.630856	0.586	0.319	4.16e-137
AT1G69295-PDCB4	1.05e-110	0.630393	0.86	0.703	2.29e-106
AT1G64520-RPN12A	5e-155	0.629419	0.725	0.466	1.08e-150
AT1G20730-AT1G20730	3.79e-85	0.629409	0.315	0.127	8.22e-81
AT2G37180-PIP2-3	1.34e-69	0.629179	0.842	0.691	2.91e-65
AT5G02530-ALY2	6.85e-173	0.629077	0.598	0.296	1.49e-168
AT2G42740-RPL11A	2.29e-194	0.627882	0.558	0.232	4.96e-190
AT5G58590-RANBP1C	2.68e-163	0.627336	0.659	0.357	5.81e-159
AT4G25630-MED36A	0	0.627197	0.356	0.056	0
AT3G57290-TIF3E1	6.13e-146	0.626157	0.66	0.389	1.33e-141
AT3G52770-ZPR3	2.2e-96	0.625882	0.308	0.119	4.77e-92
AT5G13430-UCR1-1	1.41e-146	0.625587	0.727	0.464	3.06e-142
AT4G02930-TUFA	4.59e-232	0.624724	0.518	0.18	9.97e-228
AT2G32990-AtGH9B8	8.49e-83	0.624128	0.594	0.37	1.84e-78
AT5G15520-RPS19B	6.61e-198	0.624051	0.495	0.184	1.43e-193
AT1G16000-AT1G16000	3e-220	0.622537	0.454	0.143	6.51e-216
AT4G34110-PAB2	3.88e-132	0.622286	0.767	0.541	8.41e-128
AT1G32050-SCAMP4	3.55e-153	0.622126	0.829	0.617	7.7e-149
AT1G56450-PBG1	1.22e-198	0.621852	0.541	0.219	2.65e-194
AT4G29480-AT4G29480	2.43e-150	0.62149	0.801	0.556	5.27e-146
AT5G08420-AT5G08420	4.13e-239	0.619748	0.475	0.147	8.96e-235
AT1G54020-AT1G54020	1.18e-133	0.618869	0.258	0.069	2.56e-129
AT4G16140-AT4G16140	3.41e-138	0.618013	0.561	0.272	7.4e-134
AT2G45470-FLA8	7.09e-126	0.617427	0.21	0.049	1.54e-121
AT4G34490-ATCAP1	1.68e-159	0.617178	0.615	0.318	3.65e-155
AT1G19350-BES1	3.22e-185	0.614166	0.492	0.186	6.99e-181
AT2G43810-LSM6B	1.6e-176	0.614086	0.599	0.287	3.48e-172
AT4G32830-AUR1	0	0.613696	0.195	0.005	0
AT4G22000-AT4G22000	2.04e-161	0.612763	0.603	0.304	4.43e-157
AT3G22480-PDF2	9.3e-155	0.612255	0.637	0.348	2.02e-150
AT5G16070-CCT6B	9.14e-207	0.61224	0.509	0.185	1.98e-202
AT2G47640-AT2G47640	3.01e-261	0.61201	0.463	0.128	6.54e-257
AT4G12590-AT4G12590	5.93e-144	0.611751	0.622	0.347	1.29e-139
AT2G27730-AT2G27730	4.14e-135	0.611565	0.791	0.561	8.98e-131
AT5G02440-AT5G02440	1.21e-207	0.611453	0.33	0.079	2.63e-203
AT2G19480-NAP1;2	1.02e-125	0.61023	0.69	0.45	2.21e-121
AT1G52930-BRIX1-2	5.07e-240	0.608413	0.444	0.127	1.1e-235
AT1G22450-COX6B-1	3.29e-150	0.608299	0.723	0.448	7.15e-146
AT5G46430-RPL32B	3.04e-198	0.608093	0.999	0.965	6.59e-194
AT1G24050-AT1G24050	3.69e-157	0.608068	0.641	0.351	8.01e-153
AT2G45710-RPS27A	6.83e-129	0.607985	0.713	0.49	1.48e-124
AT3G03160-AT3G03160	7.48e-150	0.606084	0.835	0.652	1.62e-145
AT2G47470-PDIL2-1	7.57e-147	0.605033	0.632	0.342	1.64e-142
AT2G15000-AT2G15000	5.45e-264	0.604664	0.471	0.13	1.18e-259
AT4G38920-VHA-c3	1.64e-150	0.604069	0.943	0.82	3.55e-146
AT3G06610-AT3G06610	4.39e-156	0.602516	0.578	0.291	9.52e-152
AT1G13380-AT1G13380	8.26e-117	0.601859	0.877	0.701	1.79e-112
AT3G22880-DMC1	6.47e-174	0.601513	0.224	0.042	1.4e-169
AT1G02130-RABD2A	4.01e-174	0.601375	0.588	0.273	8.7e-170
AT1G11475-NRPB10	2.44e-162	0.601275	0.548	0.252	5.3e-158
AT4G28060-COX6B-3	4.3e-138	0.600905	0.804	0.595	9.34e-134
ATMG00020-RRN26	1.18e-105	0.599454	1	1	2.56e-101
AT1G61790-OST3B	8.06e-149	0.598884	0.61	0.32	1.75e-144
AT3G10920-MSD1	9.94e-147	0.59803	0.856	0.629	2.16e-142
AT1G24360-AT1G24360	6.1e-195	0.597706	0.493	0.183	1.32e-190
AT3G25400-AT3G25400	5.29e-119	0.597137	0.354	0.136	1.15e-114
AT3G01070-ENODL16	7.96e-92	0.596921	0.324	0.134	1.73e-87
AT5G20720-CPN20	2.24e-131	0.596857	0.674	0.418	4.86e-127
AT3G01130-AT3G01130	4.23e-136	0.596845	0.824	0.602	9.17e-132
AT3G11500-AT3G11500	3.93e-184	0.59598	0.463	0.168	8.54e-180
AT3G17210-HS1	6.23e-142	0.595929	0.732	0.45	1.35e-137
AT5G55940-EMB2731	5.94e-137	0.594821	0.751	0.521	1.29e-132
AT5G66510-GAMMA CA3	8.55e-138	0.594622	0.658	0.378	1.85e-133
AT4G37910-HSP70-9	5.85e-149	0.594434	0.545	0.264	1.27e-144
AT3G19820-DIM	1.22e-126	0.593904	0.745	0.483	2.64e-122
AT1G15690-AVP1	1.02e-129	0.593665	0.754	0.514	2.21e-125
AT2G47780-AT2G47780	7.19e-196	0.593235	0.299	0.067	1.56e-191
AT3G17390-METK4	1.05e-138	0.593088	0.998	0.955	2.28e-134
AT2G47170-ARF1	1.17e-167	0.592789	0.921	0.794	2.54e-163
AT3G56400-WRKY70	1.71e-117	0.592769	0.449	0.199	3.72e-113
AT1G80750-RPL7A	2.82e-190	0.592476	0.464	0.164	6.11e-186
AT5G14240-AT5G14240	2.57e-143	0.590867	0.706	0.435	5.57e-139
AT1G02730-CSLD5	1.46e-263	0.590605	0.141	0.004	3.18e-259
AT5G27470-AT5G27470	6.97e-132	0.590282	0.704	0.47	1.51e-127
AT3G52090-NRPB11	4.05e-137	0.589732	0.696	0.43	8.8e-133
AT3G16280-AT3G16280	1.17e-38	0.589164	0.176	0.078	2.54e-34
AT4G40030-AT4G40030	9.54e-122	0.588372	0.96	0.919	2.07e-117
AT3G56130-AT3G56130	9.26e-168	0.587649	0.46	0.178	2.01e-163
AT5G23535-AT5G23535	6.86e-227	0.586525	0.477	0.151	1.49e-222
AT3G02200-AT3G02200	1.2e-139	0.585433	0.673	0.405	2.61e-135
AT1G51650-AT1G51650	5.9e-145	0.585236	0.943	0.828	1.28e-140
AT3G61118-AT3G61118	4.61e-198	0.58474	0.109	0.003	1e-193
AT5G55160-SUM2	1.48e-133	0.584554	0.754	0.505	3.2e-129
AT2G24765-ARF3	4.97e-138	0.584165	0.686	0.415	1.08e-133
AT5G09960-AT5G09960	8.08e-175	0.583596	0.493	0.193	1.75e-170
AT5G42720-AT5G42720	3.45e-122	0.583352	0.311	0.106	7.48e-118
AT1G34350-AT1G34350	2.61e-188	0.582061	0.522	0.207	5.67e-184
AT4G15770-AT4G15770	1.54e-190	0.581876	0.463	0.165	3.34e-186
AT5G04430-BTR1	1.32e-161	0.581018	0.612	0.31	2.86e-157
AT2G45820-DBP	5.63e-164	0.580276	0.998	0.979	1.22e-159
AT5G07960-AT5G07960	7.25e-141	0.579476	0.578	0.298	1.57e-136
AT4G02290-AtGH9B13	1.05e-53	0.579237	0.562	0.382	2.29e-49
AT5G23540-RPN11	5.83e-126	0.578918	0.746	0.535	1.27e-121
AT1G26740-AT1G26740	2.07e-210	0.578736	0.477	0.16	4.49e-206
AT5G19990-RPT6A	1.39e-128	0.577618	0.734	0.528	3.01e-124
AT1G52720-AT1G52720	1.73e-91	0.576383	0.771	0.587	3.76e-87
AT5G67270-EB1C	6.15e-282	0.575759	0.167	0.007	1.34e-277
AT1G57820-ORTH2	0	0.575442	0.342	0.032	0
AT3G07590-SMD1A	3.56e-163	0.575439	0.544	0.247	7.72e-159
AT1G48920-NUCL1	4.06e-136	0.575261	0.455	0.198	8.81e-132
AT4G38580-HIPP26	7.53e-108	0.574302	0.746	0.516	1.63e-103
AT5G19110-AT5G19110	3.79e-116	0.574269	0.967	0.882	8.23e-112
AT5G52310-RD29A	1.7e-79	0.574041	0.923	0.814	3.68e-75
AT2G36130-CYP18-2	3.09e-129	0.573809	0.715	0.466	6.7e-125
AT4G36660-AT4G36660	3.21e-186	0.573294	0.486	0.179	6.96e-182
AT1G76310-CYCB2;4	4.68e-265	0.572653	0.144	0.004	1.02e-260
AT4G08520-AT4G08520	1.01e-135	0.572576	0.619	0.343	2.18e-131
AT3G62030-ROC4	3.46e-179	0.572559	0.477	0.18	7.5e-175
AT1G13930-AT1G13930	1.85e-69	0.572075	0.881	0.761	4e-65
AT1G14620-DECOY	7.14e-169	0.571912	0.503	0.208	1.55e-164
AT1G49870-AT1G49870	3.25e-230	0.5717	0.117	0.002	7.06e-226
AT1G79010-AT1G79010	1.19e-132	0.571537	0.708	0.446	2.58e-128
AT1G63030-DREB1E	1.77e-44	0.571078	0.511	0.35	3.85e-40
AT1G63220-AT1G63220	2.37e-102	0.570323	0.582	0.344	5.14e-98
AT2G37620-ACT1	3.34e-144	0.569348	0.459	0.192	7.25e-140
AT2G35605-AT2G35605	6.17e-172	0.568913	0.461	0.176	1.34e-167
AT4G27230-HTA2	1.45e-236	0.568902	0.177	0.014	3.15e-232
AT3G62790-AT3G62790	5.81e-130	0.567192	0.752	0.51	1.26e-125
AT5G12240-AT5G12240	1.37e-149	0.566422	0.603	0.311	2.96e-145
AT2G18040-PIN1	2.66e-120	0.5657	0.74	0.509	5.78e-116
AT4G30650-AT4G30650	9.09e-74	0.565079	0.93	0.877	1.97e-69
AT5G55125-AT5G55125	1.83e-166	0.564722	0.487	0.2	3.97e-162
AT3G20050-CCT1	5.46e-201	0.564632	0.469	0.162	1.18e-196
AT2G21870-MGP1	1.56e-127	0.562893	0.896	0.75	3.39e-123
AT5G27720-LSM4	8.15e-130	0.562334	0.682	0.433	1.77e-125
AT3G20150-KIN12F	1.57e-299	0.562118	0.183	0.008	3.4e-295
AT3G62120-AT3G62120	1.77e-181	0.561577	0.562	0.239	3.84e-177
AT3G09740-SYP71	3.4e-116	0.561405	0.698	0.471	7.38e-112
AT5G17870-PSRP6	4.82e-139	0.560751	0.547	0.267	1.05e-134
AT2G39020-AT2G39020	8.31e-125	0.560713	0.603	0.344	1.8e-120
AT4G31720-TAF10	1.72e-131	0.560649	0.66	0.402	3.74e-127
AT1G73010-PS2	1.29e-53	0.560559	0.438	0.271	2.8e-49
AT3G20000-TOM40-1	1.86e-191	0.560005	0.457	0.16	4.03e-187
AT1G64750-ATDSS1(I)	7.69e-131	0.558869	0.885	0.741	1.67e-126
AT5G57685-GDU3	8.25e-68	0.558226	0.323	0.148	1.79e-63
AT5G16060-AT5G16060	1.73e-138	0.557044	0.592	0.316	3.75e-134
AT4G12730-FLA2	4.02e-94	0.556731	0.655	0.44	8.73e-90
AT1G74950-TIFY10B	7.6e-95	0.55671	0.742	0.526	1.65e-90
AT3G18760-AT3G18760	7.66e-191	0.55665	0.456	0.161	1.66e-186
AT4G09030-AGP10	3.09e-126	0.555255	0.996	0.993	6.7e-122
AT1G04870-PRMT10	1.97e-211	0.555243	0.46	0.149	4.28e-207
AT2G40765-AT2G40765	1.47e-110	0.554682	0.85	0.733	3.18e-106
AT5G66920-sks17	3.77e-120	0.554205	0.588	0.316	8.19e-116
AT4G13235-EDA21	2.83e-138	0.553883	0.284	0.079	6.15e-134
AT5G65350-HTR11	2.23e-144	0.55282	0.132	0.015	4.83e-140
AT2G02510-AT2G02510	8.8e-125	0.552458	0.703	0.445	1.91e-120
AT5G23860-TUBB8	3.16e-127	0.55225	0.438	0.187	6.85e-123
AT4G29040-RPT2A	2.65e-121	0.551227	0.561	0.309	5.75e-117
AT2G22080-AT2G22080	2.41e-87	0.550616	0.606	0.381	5.22e-83
AT3G58500-PP2A4	7.01e-124	0.550421	0.801	0.59	1.52e-119
AT1G70370-PGL3	1.16e-97	0.550413	0.514	0.28	2.51e-93
AT3G09735-S1FA3	1.15e-115	0.550263	0.781	0.592	2.5e-111
AT3G53630-AT3G53630	6.89e-139	0.549838	0.55	0.275	1.49e-134
AT4G37830-AT4G37830	1.03e-159	0.549588	0.992	0.942	2.23e-155
AT1G65700-AT1G65700	1.16e-134	0.546435	0.633	0.364	2.52e-130
AT2G38140-RPS31	1.4e-168	0.546428	0.451	0.169	3.05e-164
AT1G47640-AT1G47640	7.3e-181	0.545747	0.463	0.17	1.58e-176
AT1G73940-AT1G73940	9.97e-263	0.545359	0.378	0.082	2.16e-258
AT3G07910-AT3G07910	1.07e-111	0.545343	0.659	0.437	2.33e-107
AT3G01790-AT3G01790	2.49e-128	0.545336	0.633	0.362	5.4e-124
AT5G50720-HVA22E	4.01e-72	0.544826	0.922	0.823	8.71e-68
AT2G44610-RABH1B	9.02e-117	0.544812	0.58	0.32	1.96e-112
AT5G60930-AT5G60930	1.76e-230	0.544772	0.176	0.014	3.81e-226
AT5G18790-AT5G18790	2.07e-167	0.544426	0.423	0.151	4.49e-163
AT1G68220-AT1G68220	2.94e-106	0.544037	0.538	0.294	6.39e-102
AT4G02500-XXT2	7.12e-133	0.543017	0.522	0.255	1.54e-128
AT1G70800-CAR6	3.16e-78	0.542826	0.693	0.467	6.86e-74
AT5G53560-CYTB5-E	1.24e-132	0.542578	0.976	0.906	2.69e-128
AT1G53850-PAE1	8.05e-164	0.541937	0.474	0.189	1.75e-159
AT5G58060-YKT61	1.62e-123	0.541759	0.851	0.693	3.51e-119
AT1G76200-AT1G76200	2.11e-144	0.541257	0.978	0.896	4.58e-140
AT2G33210-HSP60-2	1.55e-287	0.540136	0.391	0.08	3.37e-283
AT1G52410-TSA1	4.39e-61	0.539571	0.544	0.353	9.53e-57
AT4G29840-TS1	2.28e-160	0.539425	0.448	0.172	4.94e-156
AT2G37590-DOF2.4	4.77e-159	0.538542	0.231	0.047	1.03e-154
AT4G28840-SPEAR3	5.56e-132	0.538482	0.387	0.143	1.21e-127
AT5G16390-BCCP1	3.08e-152	0.537427	0.585	0.285	6.67e-148
AT5G54580-ORRM2	3.54e-157	0.536969	0.489	0.206	7.67e-153
AT4G30010-AT4G30010	6.7e-145	0.536887	0.942	0.841	1.45e-140
AT1G26750-AT1G26750	3.05e-136	0.536762	0.569	0.29	6.62e-132
AT2G44620-MTACP1	5.19e-120	0.536359	0.748	0.533	1.13e-115
AT5G08290-YLS8	1.88e-146	0.535262	0.954	0.873	4.08e-142
AT4G32605-AT4G32605	3.2e-222	0.535133	0.415	0.116	6.94e-218
AT3G59765-AT3G59765	5.09e-30	0.535093	0.389	0.276	1.11e-25
AT1G49140-AT1G49140	1.4e-118	0.534576	0.717	0.479	3.03e-114
AT3G51740-IMK2	2.58e-203	0.533996	0.131	0.007	5.59e-199
AT2G20585-NFD6	1.62e-158	0.533421	0.489	0.204	3.51e-154
AT1G21880-LYM1	9.87e-182	0.532718	0.439	0.152	2.14e-177
AT1G27090-AT1G27090	2.58e-149	0.53213	0.505	0.221	5.6e-145
AT4G39300-AT4G39300	3.33e-194	0.531907	0.427	0.137	7.22e-190
AT1G48350-RPL18	1.24e-199	0.53051	0.425	0.131	2.69e-195
AT3G14990-DJ1A	7.03e-60	0.528615	0.914	0.811	1.53e-55
AT5G35360-CAC2	1.26e-130	0.528474	0.507	0.245	2.74e-126
AT2G20930-AT2G20930	1.38e-148	0.528022	0.499	0.218	3e-144
AT3G56490-HINT1	1.91e-104	0.527708	0.73	0.507	4.14e-100
AT5G39800-AT5G39800	4.17e-213	0.527105	0.406	0.116	9.06e-209
AT2G39960-AT2G39960	2.53e-112	0.52665	0.583	0.332	5.49e-108
AT3G45970-EXLA1	4.27e-83	0.524774	0.966	0.904	9.26e-79
AT3G12110-ACT11	1.23e-179	0.524454	0.379	0.114	2.68e-175
ATMG00090-ATMG00090	4.67e-96	0.523932	0.927	0.815	1.01e-91
AT5G10350-PABN3	3.79e-157	0.523845	0.505	0.215	8.22e-153
AT3G13920-EIF4A1	3.7e-123	0.523339	0.911	0.795	8.02e-119
AT4G02580-AT4G02580	1.8e-116	0.522047	0.826	0.646	3.91e-112
AT5G20165-AT5G20165	2.8e-107	0.521196	0.791	0.624	6.08e-103
AT5G46160-HLP	1.68e-180	0.52113	0.441	0.154	3.65e-176
AT4G35550-WOX13	3.56e-22	0.52035	0.51	0.404	7.72e-18
AT5G03660-AT5G03660	3.68e-78	0.520188	0.554	0.356	7.98e-74
AT3G27240-CYC11	2.1e-110	0.518561	0.687	0.447	4.55e-106
AT1G20200-RPN3A	1.1e-136	0.518538	0.528	0.257	2.39e-132
AT5G40580-PBB2	5.95e-102	0.518507	0.606	0.375	1.29e-97
AT1G75080-BZR1	1.32e-117	0.518308	0.573	0.314	2.87e-113
AT2G44100-GDI1	7.41e-122	0.518116	0.562	0.3	1.61e-117
AT1G16470-PAB1	2.39e-136	0.51803	0.528	0.253	5.19e-132
AT1G10670-ACLA-1	2.18e-126	0.517235	0.673	0.42	4.73e-122
AT1G47210-CYCA3-2	1.24e-90	0.516153	0.159	0.039	2.69e-86
AT2G46330-AGP16	7.2e-65	0.515384	0.924	0.861	1.56e-60
AT5G10100-TPPI	2.07e-98	0.515066	0.371	0.158	4.49e-94
AT5G48460-FIM2	2.3e-251	0.514617	0.181	0.013	5e-247
AT1G22220-AT1G22220	2.47e-94	0.514395	0.39	0.173	5.37e-90
AT1G77750-RPS13	4.39e-197	0.514208	0.421	0.13	9.52e-193
AT3G27060-TSO2	1.63e-17	0.514003	0.249	0.175	3.53e-13
AT3G19370-AT3G19370	4.17e-94	0.513964	0.35	0.152	9.05e-90
AT2G28310-AT2G28310	6.08e-170	0.513754	0.354	0.106	1.32e-165
AT1G29070-RPL34	4.57e-153	0.513731	0.498	0.213	9.92e-149
ATCG01130-YCF1.2	8.42e-51	0.512698	0.719	0.622	1.83e-46
AT2G19760-PRO1	2.98e-121	0.512312	0.923	0.787	6.48e-117
AT2G47690-AT2G47690	3.77e-111	0.512161	0.773	0.561	8.18e-107
AT4G28430-RTNLB18	7.78e-196	0.50792	0.11	0.003	1.69e-191
AT1G22520-AT1G22520	7.14e-134	0.507444	0.514	0.244	1.55e-129
AT4G14420-AT4G14420	3.02e-107	0.506966	0.892	0.76	6.55e-103
AT2G46540-AT2G46540	2.76e-100	0.506454	0.667	0.444	5.99e-96
AT1G07930-A1	6.14e-102	0.505614	0.415	0.194	1.33e-97
AT3G23990-CPN60	9.89e-138	0.50506	0.49	0.214	2.15e-133
AT1G31812-ACBP6	1.57e-148	0.504845	0.983	0.94	3.4e-144
AT2G42210-ATOEP16-3	4.59e-113	0.503915	0.838	0.654	9.96e-109
AT1G48160-SRP19	9.43e-88	0.503112	0.664	0.475	2.05e-83
AT5G37475-AT5G37475	1.87e-131	0.502645	0.454	0.199	4.05e-127
AT5G63670-SPT42	6.34e-136	0.500891	0.502	0.231	1.37e-131
AT3G11710-ATKRS-1	2.44e-116	0.49949	0.51	0.262	5.29e-112
AT3G53190-AT3G53190	1.8e-123	0.499305	0.443	0.195	3.9e-119
AT1G20090-ARAC4	1.8e-99	0.498167	0.372	0.164	3.9e-95
AT5G56680-SYNC1	2.35e-149	0.498015	0.444	0.176	5.1e-145
AT3G17465-RPL3B	4.74e-137	0.497322	0.447	0.189	1.03e-132
AT5G13100-AT5G13100	2.67e-44	0.497281	0.617	0.509	5.8e-40
AT2G44050-COS1	1.18e-147	0.497207	0.455	0.184	2.56e-143
AT1G79390-AT1G79390	3.22e-152	0.497116	0.471	0.191	6.98e-148
AT1G28400-AT1G28400	1.63e-155	0.496825	0.312	0.088	3.53e-151
AT1G08230-GAT1	1.61e-127	0.496354	0.463	0.204	3.5e-123
AT5G66940-DOF5.8	4.1e-144	0.495194	0.24	0.055	8.9e-140
AT3G06720-IMPA1	5.34e-100	0.495162	0.562	0.323	1.16e-95
AT3G57610-PURA	2.51e-181	0.495009	0.39	0.122	5.45e-177
AT1G20010-TUBB5	1.32e-81	0.494767	0.558	0.344	2.86e-77
AT3G13570-SCL30A	7.96e-121	0.493771	0.576	0.309	1.73e-116
AT5G36230-AT5G36230	6.32e-120	0.491332	0.567	0.3	1.37e-115
AT5G09650-PPA6	8.38e-101	0.490288	0.68	0.445	1.82e-96
AT2G14880-AT2G14880	2.77e-132	0.49014	0.462	0.198	6.02e-128
AT4G36420-AT4G36420	2.72e-199	0.489567	0.388	0.111	5.89e-195
AT2G44650-CPN10-2	8.79e-153	0.489126	0.49	0.202	1.91e-148
AT5G11770-AT5G11770	2.46e-134	0.489089	0.967	0.911	5.33e-130
AT4G30800-RPS11B	2.48e-175	0.489006	0.373	0.115	5.39e-171
AT4G02150-IMPA3	1.69e-55	0.488802	0.246	0.115	3.67e-51
AT5G04600-AT5G04600	8.88e-87	0.486992	0.623	0.428	1.93e-82
AT1G01090-PDH-E1 ALPHA	1.99e-98	0.486889	0.438	0.215	4.32e-94
AT1G47260-GAMMACA2	5.94e-98	0.486845	0.631	0.4	1.29e-93
AT2G35470-AT2G35470	3.84e-100	0.486151	0.419	0.195	8.34e-96
AT5G67220-AT5G67220	7.89e-142	0.485912	0.445	0.18	1.71e-137
AT4G24820-RPN7	2.71e-105	0.485781	0.539	0.303	5.88e-101
AT1G80690-AT1G80690	1.37e-117	0.485026	0.329	0.119	2.96e-113
AT1G79550-PGK3	7.57e-120	0.484742	0.963	0.88	1.64e-115
AT5G60920-COB	8.88e-81	0.484148	0.667	0.458	1.93e-76
AT5G08040-TOM5	1.94e-83	0.484069	0.615	0.423	4.22e-79
AT1G04190-TPR3	2.09e-187	0.484066	0.392	0.119	4.53e-183
AT5G18800-AT5G18800	3.04e-92	0.483546	0.764	0.57	6.61e-88
AT5G27990-AT5G27990	1.61e-173	0.48353	0.427	0.146	3.5e-169
AT5G54430-ATPHOS32	4.69e-91	0.483528	0.768	0.591	1.02e-86
AT5G13710-SMT1	3.25e-91	0.481929	0.694	0.476	7.04e-87
AT2G42500-PP2A3	6.25e-104	0.481572	0.662	0.424	1.36e-99
AT2G17420-NTR2	8.7e-63	0.481437	0.713	0.592	1.89e-58
AT5G65470-OFUT39	1.93e-50	0.480517	0.785	0.7	4.18e-46
AT1G01370-HTR12	0	0.480477	0.27	0.022	0
AT2G27775-AT2G27775	9.03e-207	0.48036	0.378	0.102	1.96e-202
AT2G40290-AT2G40290	9.21e-114	0.479884	0.481	0.24	2e-109
AT2G40360-BOP1	2.85e-140	0.478651	0.421	0.165	6.19e-136
AT5G01650-AT5G01650	3.13e-109	0.478458	0.561	0.311	6.79e-105
AT5G54750-AT5G54750	7.11e-116	0.477417	0.482	0.23	1.54e-111
AT2G41130-BHLH106	2.1e-45	0.475103	0.531	0.369	4.55e-41
AT5G15750-AT5G15750	5.16e-129	0.475037	0.457	0.204	1.12e-124
AT5G38470-RAD23D	3.14e-82	0.474584	0.725	0.575	6.82e-78
AT4G16695-AT4G16695	2.18e-102	0.473787	0.525	0.286	4.73e-98
AT4G35490-MRPL11	5.03e-102	0.470434	0.839	0.688	1.09e-97
AT3G07360-PUB9	1.86e-86	0.470275	0.554	0.329	4.03e-82
AT4G14342-AT4G14342	2.6e-149	0.470192	0.389	0.139	5.64e-145
AT2G39870-AT2G39870	3.18e-172	0.470127	0.272	0.061	6.9e-168
AT3G51670-PATL6	1.66e-146	0.469536	0.362	0.121	3.61e-142
AT1G07830-AT1G07830	4.19e-175	0.468871	0.395	0.126	9.09e-171
AT1G11360-AT1G11360	5.41e-134	0.468856	0.419	0.168	1.17e-129
AT4G15790-AT4G15790	1.14e-160	0.468103	0.336	0.1	2.48e-156
AT3G47836-AT3G47836	1.21e-94	0.467854	0.574	0.341	2.62e-90
AT1G11210-AT1G11210	3.92e-70	0.467731	0.926	0.798	8.5e-66
AT3G26520-TIP1-2	1.46e-13	0.467553	0.483	0.418	3.17e-09
AT4G09060-AT4G09060	1.29e-247	0.467472	0.148	0.006	2.8e-243
AT4G09550-GIP1	2.43e-101	0.466814	0.613	0.369	5.28e-97
AT5G67510-RPL26B	2.06e-61	0.466126	0.626	0.462	4.48e-57
AT3G17680-AT3G17680	1.66e-83	0.46565	0.183	0.055	3.6e-79
AT5G14520-PES	2.03e-109	0.46525	0.491	0.249	4.4e-105
AT1G20950-PFP-ALPHA1	1.3e-182	0.465208	0.363	0.103	2.83e-178
AT3G46830-RABA2C	1.44e-92	0.465173	0.49	0.27	3.13e-88
AT4G17520-RGGB	1.58e-171	0.465035	0.322	0.087	3.42e-167
AT1G28395-AT1G28395	2.83e-192	0.464828	0.343	0.089	6.14e-188
AT1G16610-SR45	3.46e-108	0.464415	0.496	0.257	7.5e-104
AT2G31160-LSH3	2.56e-94	0.463951	0.341	0.143	5.55e-90
AT5G20950-AT5G20950	2.48e-182	0.463799	0.204	0.031	5.39e-178
AT2G39700-EXPA4	4.25e-67	0.463564	0.357	0.174	9.23e-63
AT2G33510-AT2G33510	8.27e-77	0.463092	0.51	0.308	1.79e-72
AT1G05870-AT1G05870	1.55e-86	0.462478	0.42	0.211	3.36e-82
AT4G15450-AT4G15450	2.52e-76	0.462342	0.588	0.391	5.47e-72
AT1G20450-ERD10	3.1e-105	0.461919	0.999	0.986	6.72e-101
AT5G46860-SYP22	3.5e-79	0.461861	0.547	0.346	7.59e-75
AT2G30590-WRKY21	2.13e-77	0.460972	0.366	0.181	4.62e-73
AT5G10780-AT5G10780	6.76e-85	0.459754	0.668	0.47	1.47e-80
AT2G25310-AT2G25310	1.79e-102	0.459044	0.532	0.287	3.88e-98
AT3G02770-AT3G02770	2.16e-71	0.458851	0.714	0.527	4.7e-67
AT2G17390-AKR2B	1.89e-79	0.458637	0.632	0.444	4.09e-75
AT2G26760-CYCB1-4	2.37e-211	0.45792	0.11	0.002	5.13e-207
AT4G38630-RPN10	2.99e-79	0.457626	0.671	0.482	6.48e-75
AT3G62400-AT3G62400	5.34e-84	0.457449	0.707	0.508	1.16e-79
AT5G63510-GAMMA CAL1	2.6e-101	0.457446	0.559	0.314	5.64e-97
AT5G56360-PSL4	2.47e-104	0.456843	0.445	0.213	5.36e-100
AT5G66140-PAD2	1.48e-122	0.456301	0.429	0.183	3.21e-118
AT1G65270-AT1G65270	8.03e-151	0.456109	0.408	0.148	1.74e-146
AT1G74100-SOT16	3.66e-42	0.4561	0.632	0.484	7.95e-38
AT5G41950-HLB1	4.12e-107	0.454541	0.492	0.25	8.94e-103
AT5G05510-AT5G05510	0	0.454205	0.198	0.007	0
AT2G24090-RPL35	3.66e-170	0.45389	0.393	0.126	7.93e-166
AT4G01730-PAT18	5.78e-239	0.453295	0.143	0.006	1.25e-234
AT4G01610-CATHB3	7.76e-50	0.453202	0.388	0.235	1.68e-45
AT1G07370-PCNA	6.87e-182	0.452478	0.273	0.059	1.49e-177
AT2G40380-PRA1B2	3.3e-90	0.452017	0.565	0.338	7.16e-86
AT3G57150-CBF5	3.28e-181	0.452015	0.327	0.085	7.13e-177
AT5G57120-AT5G57120	8.9e-81	0.451467	0.664	0.479	1.93e-76
AT5G48600-ATSMC3	7.66e-293	0.451412	0.283	0.036	1.66e-288
AT1G15370-AT1G15370	7.79e-86	0.450976	0.692	0.49	1.69e-81
AT1G01940-CYP18-1	2.7e-92	0.450577	0.513	0.287	5.87e-88
AT5G08670-AT5G08670	2.93e-80	0.450571	0.689	0.494	6.35e-76
AT3G05120-GID1A	7.05e-94	0.45021	0.415	0.197	1.53e-89
AT5G10160-AT5G10160	2.5e-98	0.44917	0.308	0.12	5.43e-94
AT1G53000-KDSB	4.57e-101	0.448979	0.561	0.311	9.91e-97
AT2G22230-AT2G22230	8.52e-196	0.448467	0.305	0.069	1.85e-191
AT5G43960-AT5G43960	1.54e-181	0.448412	0.355	0.1	3.34e-177
AT3G11650-NHL2	2.01e-40	0.448216	0.237	0.124	4.36e-36
AT5G19290-AT5G19290	1.95e-55	0.448173	0.266	0.127	4.23e-51
AT3G01740-AT3G01740	5.41e-89	0.447968	0.503	0.279	1.17e-84
AT4G34200-PGDH1	5.07e-96	0.447751	0.487	0.254	1.1e-91
AT5G05610-AL1	7.21e-97	0.447478	0.524	0.289	1.56e-92
AT2G34300-AT2G34300	4.29e-81	0.447232	0.705	0.487	9.3e-77
AT4G30920-LAP2	1.24e-77	0.446854	0.717	0.537	2.7e-73
AT2G06050-OPR3	2.39e-80	0.44661	0.961	0.9	5.18e-76
AT1G07210-AT1G07210	1.63e-138	0.44641	0.429	0.171	3.53e-134
AT3G59920-GDI2	1.02e-71	0.446214	0.664	0.493	2.21e-67
AT4G38660-AT4G38660	2.87e-195	0.445994	0.313	0.073	6.23e-191
AT5G67070-RALFL34	4.57e-102	0.445807	0.336	0.133	9.91e-98
AT5G53140-AT5G53140	1.55e-117	0.445535	0.444	0.196	3.36e-113
AT3G12587-OST4A	5.37e-104	0.444013	0.47	0.233	1.17e-99
AT4G17260-AT4G17260	6.35e-58	0.443861	0.604	0.419	1.38e-53
AT5G62290-AT5G62290	1.54e-109	0.442983	0.498	0.25	3.34e-105
AT2G37250-ADK	7.31e-88	0.442954	0.557	0.331	1.59e-83
AT1G49480-REM19	1.07e-124	0.442659	0.412	0.168	2.32e-120
AT4G24830-AT4G24830	1.3e-100	0.442051	0.444	0.215	2.83e-96
AT4G31180-IBI1	7.81e-91	0.441678	0.509	0.287	1.7e-86
AT3G23620-AT3G23620	2.52e-125	0.441541	0.351	0.13	5.47e-121
AT3G03070-AT3G03070	2.83e-94	0.441159	0.914	0.842	6.13e-90
AT3G49470-NACA2	1.91e-143	0.441029	0.385	0.137	4.14e-139
AT3G61920-AT3G61920	4.24e-91	0.440486	0.261	0.093	9.19e-87
AT5G43010-RPT4A	1.16e-121	0.440465	0.452	0.2	2.51e-117
AT2G35520-DAD2	4.92e-127	0.440428	0.391	0.154	1.07e-122
AT5G11150-ATVAMP713	1.09e-138	0.440293	0.277	0.078	2.37e-134
AT3G14890-ZDP	4.81e-89	0.439896	0.418	0.201	1.04e-84
AT2G07671-AT2G07671	7.43e-69	0.439392	0.884	0.78	1.61e-64
AT5G20180-AT5G20180	1.65e-86	0.439325	0.532	0.309	3.57e-82
AT1G48240-NPSN12	1.81e-124	0.438953	0.257	0.074	3.93e-120
AT5G27640-TIF3B1	2.54e-99	0.438863	0.489	0.258	5.5e-95
AT5G56950-NAP1;3	1.71e-166	0.438651	0.326	0.091	3.7e-162
AT5G11510-MYB3R4	4.22e-262	0.438179	0.188	0.013	9.16e-258
AT3G10850-GLX2-2	8.85e-74	0.437177	0.555	0.346	1.92e-69
AT3G43520-FAX2	1.13e-105	0.437048	0.444	0.212	2.45e-101
AT2G40660-AT2G40660	7.27e-131	0.436931	0.385	0.148	1.58e-126
AT2G04630-NRPB6B	7.68e-92	0.436556	0.496	0.274	1.67e-87
AT3G53580-DAPF	8.51e-103	0.436122	0.471	0.237	1.85e-98
AT3G05000-AT3G05000	2.57e-113	0.434877	0.448	0.206	5.57e-109
AT1G76540-CDKB2-1	7.18e-208	0.434702	0.141	0.009	1.56e-203
AT2G43640-SRP14	2.11e-78	0.433461	0.622	0.428	4.57e-74
AT2G05920-SBT1.8	5.9e-108	0.433294	0.267	0.087	1.28e-103
AT3G49870-ARL8A	1.57e-73	0.433073	0.752	0.584	3.42e-69
AT2G38620-CDKB1-2	0	0.432473	0.192	0.007	0
AT2G22540-SVP	2.72e-98	0.43236	0.477	0.246	5.91e-94
AT1G12060-BAG5	1.52e-18	0.432156	0.107	0.054	3.31e-14
AT4G20870-FAH2	7.68e-111	0.431938	0.436	0.2	1.67e-106
AT5G09770-AT5G09770	3.12e-81	0.431446	0.619	0.4	6.77e-77
AT1G04170-EIF2 GAMMA	2.24e-95	0.431403	0.463	0.239	4.86e-91
AT5G42820-U2AF35B	8.42e-99	0.431293	0.486	0.252	1.83e-94
AT3G44750-HDT1	6.8e-226	0.430415	0.267	0.045	1.47e-221
AT2G20060-AT2G20060	6.55e-144	0.430252	0.388	0.14	1.42e-139
AT2G32765-SUMO5	5.09e-119	0.430033	0.345	0.129	1.1e-114
AT4G32470-QCR7-1	9.38e-104	0.429644	0.978	0.917	2.04e-99
AT1G35680-RPL21	8.5e-169	0.429425	0.356	0.106	1.84e-164
AT2G31360-ADS2	4.52e-62	0.429383	0.65	0.469	9.82e-58
AT4G13720-AT4G13720	1.52e-139	0.429173	0.371	0.132	3.29e-135
AT4G14560-IAA1	2.42e-60	0.429168	0.299	0.138	5.26e-56
AT1G06390-ASK9	1.35e-100	0.428919	0.335	0.137	2.94e-96
AT5G60980-AT5G60980	6.77e-126	0.427958	0.429	0.178	1.47e-121
AT3G59600-NRPB8B	2.47e-99	0.427925	0.499	0.261	5.36e-95
AT4G39630-AT4G39630	0	0.427448	0.245	0.014	0
AT1G03860-PHB2	6.84e-73	0.427395	0.607	0.421	1.48e-68
AT1G07070-RPL35AA	2.34e-164	0.427291	0.304	0.08	5.07e-160
AT1G04630-MEE4	4.28e-81	0.427096	0.674	0.476	9.29e-77
AT4G01580-AT4G01580	8.68e-213	0.426471	0.2	0.024	1.88e-208
AT1G49660-CXE5	2.51e-113	0.426412	0.285	0.094	5.45e-109
AT5G53280-PDV1	7.83e-150	0.426332	0.334	0.105	1.7e-145
AT5G18470-AT5G18470	3.27e-29	0.426246	0.408	0.284	7.1e-25
AT1G76300-SMD3A	1.01e-135	0.425016	0.375	0.137	2.2e-131
AT5G51600-MAP65-3	3.83e-234	0.424752	0.141	0.006	8.31e-230
AT3G07568-AT3G07568	1.44e-106	0.424467	0.452	0.212	3.12e-102
AT1G55340-AT1G55340	8.72e-92	0.423354	0.345	0.15	1.89e-87
AT5G16440-IPP1	6.95e-91	0.423198	0.552	0.32	1.51e-86
AT5G02490-MED37D	6.23e-29	0.422931	0.242	0.143	1.35e-24
AT1G69230-SP1L2	7.5e-35	0.422051	0.76	0.651	1.63e-30
AT4G13615-AT4G13615	3.96e-72	0.421645	0.748	0.596	8.59e-68
AT3G21190-MSR1	1.25e-120	0.421267	0.38	0.149	2.72e-116
AT5G23250-AT5G23250	9.38e-129	0.421176	0.379	0.143	2.04e-124
AT3G06750-AT3G06750	3.51e-63	0.420791	0.641	0.438	7.63e-59
AT3G28180-CSLC4	2.29e-52	0.420624	0.659	0.5	4.97e-48
AT4G36900-RAP2-10	2.72e-64	0.420081	0.433	0.247	5.91e-60
AT3G15640-COX5B-1	1.78e-74	0.419898	0.71	0.541	3.86e-70
AT4G11420-TIF3A1	1.01e-85	0.419851	0.492	0.274	2.19e-81
AT1G76640-CML39	2.25e-43	0.419719	0.439	0.282	4.87e-39
AT3G04230-RPS16B	1.37e-81	0.419688	0.433	0.23	2.96e-77
AT3G54470-PYRE-F	4.46e-169	0.419386	0.345	0.099	9.67e-165
AT2G30870-GSTF10	1.48e-77	0.418848	0.99	0.951	3.2e-73
AT4G24770-CP31A	1.05e-77	0.418532	0.548	0.333	2.27e-73
AT1G41830-SKS6	6.42e-57	0.418272	0.523	0.349	1.39e-52
AT1G56340-CRT1	9.74e-67	0.417983	0.566	0.366	2.11e-62
AT2G20270-AT2G20270	2.55e-135	0.417676	0.374	0.137	5.53e-131
AT3G19760-EIF4A3	1.14e-65	0.417019	0.687	0.536	2.47e-61
AT2G43150-AT2G43150	7.49e-95	0.41692	0.324	0.13	1.63e-90
AT3G53460-CP29	2.15e-178	0.416578	0.321	0.083	4.67e-174
AT2G33220-AT2G33220	1.94e-76	0.416553	0.597	0.391	4.2e-72
AT2G23350-PAB4	6.45e-151	0.416449	0.35	0.111	1.4e-146
AT2G21250-AT2G21250	8.1e-71	0.416178	0.588	0.389	1.76e-66
AT1G10590-AT1G10590	3.84e-108	0.415946	0.988	0.966	8.33e-104
AT5G19760-DTC	1.12e-87	0.415912	0.896	0.765	2.42e-83
AT2G36060-MMZ3	2.95e-73	0.415801	0.75	0.59	6.39e-69
AT5G53880-AT5G53880	1.06e-51	0.415666	0.545	0.365	2.3e-47
AT5G61020-ECT3	5.16e-128	0.41535	0.385	0.147	1.12e-123
AT4G32330-WDL5	5.23e-116	0.414746	0.396	0.163	1.14e-111
AT4G01100-ADNT1	3.5e-82	0.414544	0.487	0.272	7.6e-78
AT1G26550-AT1G26550	7.51e-75	0.414046	0.665	0.458	1.63e-70
AT4G25550-CFIS2	1.08e-73	0.413904	0.532	0.335	2.34e-69
AT1G78150-AT1G78150	5.19e-71	0.413697	0.549	0.348	1.13e-66
AT2G37080-ICR2	6.99e-175	0.413349	0.248	0.05	1.52e-170
AT3G01390-VHA-G1	2.71e-74	0.413311	0.757	0.567	5.87e-70
AT3G22320-NRPB5A	1.16e-74	0.413279	0.55	0.347	2.53e-70
AT1G43890-RABC1	9.23e-79	0.412225	0.903	0.826	2e-74
AT5G03870-AT5G03870	4.05e-156	0.412183	0.1	0.005	8.79e-152
AT3G05230-AT3G05230	7.15e-67	0.412046	0.42	0.238	1.55e-62
AT5G63150-AT5G63150	1.39e-68	0.411201	0.536	0.347	3.02e-64
AT3G55440-CTIMC	1.1e-115	0.411199	1	0.997	2.39e-111
AT1G18630-RBG6	7.28e-120	0.410505	0.393	0.16	1.58e-115
AT3G09860-AT3G09860	1.92e-129	0.410262	0.355	0.127	4.17e-125
AT2G17660-AT2G17660	3.39e-47	0.409755	0.68	0.514	7.35e-43
AT1G01300-APF2	1.53e-85	0.408764	0.429	0.22	3.32e-81
AT2G33310-IAA13	2.45e-73	0.40798	0.522	0.312	5.32e-69
AT1G69700-HVA22C	2.26e-77	0.407938	0.688	0.486	4.9e-73
AT1G48610-AT1G48610	1.97e-154	0.407745	0.309	0.088	4.26e-150
AT5G39600-AT5G39600	5.2e-102	0.407407	0.424	0.196	1.13e-97
AT5G25570-AT5G25570	2.23e-145	0.407362	0.264	0.069	4.84e-141
AT3G05760-AT3G05760	1.02e-82	0.407231	0.438	0.232	2.21e-78
AT2G44830-AT2G44830	5e-70	0.406839	0.402	0.213	1.09e-65
AT5G15550-WDR12	2.63e-100	0.406487	0.446	0.217	5.7e-96
AT3G51010-AT3G51010	1.62e-126	0.406442	0.379	0.145	3.52e-122
AT5G20570-ROC1	4.59e-61	0.406332	0.718	0.58	9.97e-57
AT4G18040-EIF4E1	2.68e-79	0.406236	0.455	0.251	5.82e-75
AT5G43460-AT5G43460	7.01e-100	0.405668	0.996	0.978	1.52e-95
AT1G75800-AT1G75800	6.38e-40	0.405591	0.602	0.464	1.39e-35
AT3G13110-SAT3	5.83e-45	0.404337	0.773	0.622	1.26e-40
AT5G17710-EMB1241	3.95e-88	0.403808	0.456	0.239	8.57e-84
AT5G64816-AT5G64816	8.66e-184	0.403796	0.308	0.074	1.88e-179
AT4G11260-SGT1B	4.23e-76	0.403588	0.578	0.366	9.17e-72
AT1G04750-VAMP721	1.38e-81	0.403491	0.43	0.227	3e-77
AT1G04183-AT1G04183	9.95e-130	0.403398	0.285	0.087	2.16e-125
AT1G14810-AT1G14810	6.57e-88	0.402556	0.526	0.295	1.42e-83
AT2G43780-AT2G43780	5.49e-95	0.40248	0.446	0.219	1.19e-90
AT1G30880-AT1G30880	3.59e-79	0.402451	0.433	0.234	7.79e-75
AT2G44060-AT2G44060	1.06e-75	0.402412	0.665	0.468	2.3e-71
AT2G32380-AT2G32380	1.19e-89	0.402178	0.376	0.177	2.59e-85
AT1G61170-AT1G61170	7.37e-167	0.401785	0.164	0.021	1.6e-162
AT1G63100-SCL28	5.1e-200	0.401557	0.124	0.006	1.11e-195
AT3G15550-AT3G15550	3.76e-226	0.401194	0.114	0.002	8.17e-222
AT4G29870-AT4G29870	1.26e-77	0.40107	0.502	0.288	2.73e-73
AT4G14270-CID2	2.63e-80	0.401031	0.286	0.115	5.72e-76
AT2G34160-AT2G34160	5.57e-65	0.400895	0.547	0.365	1.21e-60
AT1G16740-AT1G16740	2.65e-108	0.400574	0.381	0.159	5.74e-104
AT5G42190-SKP1B	7.88e-60	0.400506	0.755	0.621	1.71e-55
AT1G49760-PAB8	2.3e-128	0.400389	0.362	0.131	5e-124
ATMG00270-NAD6	1.81e-43	0.400332	0.848	0.759	3.92e-39
AT5G20020-RAN2	1.07e-103	0.400173	1	0.994	2.33e-99
AT4G39860-AT4G39860	1.77e-108	0.3999	0.282	0.097	3.83e-104
AT5G26800-AT5G26800	6.47e-111	0.399807	0.412	0.179	1.4e-106
AT3G01340-SEC13A	7.04e-75	0.399637	0.637	0.429	1.53e-70
AT2G19520-MSI4	9.82e-146	0.399467	0.338	0.108	2.13e-141
AT3G13175-AT3G13175	1.25e-92	0.399424	0.371	0.162	2.72e-88
AT3G59650-AT3G59650	1.82e-148	0.398594	0.33	0.102	3.95e-144
AT1G09760-U2A'	1.11e-117	0.398485	0.409	0.171	2.4e-113
AT3G18165-MOS4	1.79e-96	0.398164	0.425	0.204	3.89e-92
AT3G06320-AT3G06320	5.16e-102	0.397284	0.407	0.183	1.12e-97
AT5G38110-ASF1B	1.81e-184	0.397259	0.322	0.08	3.92e-180
AT1G75630-AVA-P4	2.86e-67	0.396748	0.682	0.5	6.21e-63
AT5G53045-AT5G53045	2.26e-144	0.396669	0.344	0.111	4.91e-140
AT1G17560-HLL	1.32e-204	0.396502	0.304	0.065	2.86e-200
AT1G47830-AP17	3.49e-79	0.396413	0.426	0.225	7.58e-75
AT1G79850-RPS17	3.52e-110	0.396055	0.357	0.14	7.63e-106
AT5G55140-AT5G55140	1.78e-88	0.395881	0.412	0.203	3.86e-84
AT3G63530-BB	1.6e-102	0.395844	0.357	0.149	3.47e-98
AT4G25470-DREB1C	1.1e-39	0.395723	0.415	0.269	2.38e-35
AT3G60190-DRP1E	2.76e-103	0.395587	0.306	0.114	5.99e-99
AT1G76860-LSM3B	2.76e-75	0.395288	0.508	0.302	5.98e-71
AT1G29850-AT1G29850	5.67e-80	0.395193	0.911	0.84	1.23e-75
AT1G17140-ICR1	9.64e-260	0.395047	0.15	0.005	2.09e-255
AT1G08920-ESL1	5.3e-60	0.393754	0.457	0.266	1.15e-55
AT5G44200-CBP20	1.79e-138	0.393582	0.345	0.116	3.88e-134
AT3G55620-EIF6-2	3.25e-60	0.393149	0.539	0.362	7.04e-56
AT3G22960-PKP1	1.06e-103	0.393055	0.409	0.182	2.3e-99
AT4G02080-SAR1A	4.57e-54	0.39297	0.655	0.502	9.92e-50
AT1G60640-AT1G60640	3.5e-153	0.39295	0.299	0.082	7.6e-149
AT3G46940-DUT1	3.18e-117	0.392787	0.142	0.023	6.91e-113
AT1G09150-AT1G09150	1.68e-145	0.392154	0.325	0.1	3.65e-141
AT3G05810-AT3G05810	3.18e-101	0.391822	0.383	0.167	6.9e-97
AT2G22610-AT2G22610	3.77e-225	0.391804	0.134	0.006	8.17e-221
AT3G18940-AT3G18940	2.14e-139	0.391692	0.348	0.116	4.65e-135
AT1G01910-AT1G01910	7.34e-77	0.391286	0.488	0.281	1.59e-72
AT5G02050-AT5G02050	2.67e-166	0.39108	0.277	0.066	5.8e-162
AT2G20990-SYTA	1.02e-63	0.390467	0.6	0.419	2.22e-59
AT1G70350-AT1G70350	6.3e-118	0.39042	0.362	0.139	1.37e-113
AT1G23100-AT1G23100	5.14e-207	0.390381	0.243	0.04	1.12e-202
AT5G05670-AT5G05670	3.12e-84	0.390284	0.477	0.263	6.78e-80
AT1G18450-ARP4	1.21e-96	0.389604	0.456	0.228	2.63e-92
AT4G27490-RRP41L	6.79e-99	0.389361	0.432	0.206	1.47e-94
AT1G52980-NUG2	1.26e-115	0.389255	0.373	0.147	2.72e-111
AT1G54250-NRPB8A	3.34e-116	0.389221	0.345	0.13	7.26e-112
AT3G53500-RS2Z32	7.59e-59	0.38899	0.659	0.508	1.65e-54
AT5G42200-ATL23	3.37e-67	0.38897	0.306	0.14	7.31e-63
AT3G06040-AT3G06040	6.43e-115	0.388144	0.323	0.116	1.39e-110
AT5G55520-AT5G55520	7.3e-214	0.38787	0.112	0.002	1.58e-209
AT1G72250-AT1G72250	3e-246	0.387834	0.141	0.005	6.51e-242
AT3G55005-TON1B	1.41e-61	0.387786	0.493	0.312	3.06e-57
AT3G09455-OST4C	6.24e-85	0.38754	0.424	0.216	1.35e-80
AT4G22120-CSC1	7.65e-101	0.387314	0.187	0.048	1.66e-96
AT5G01020-PBL8	1.44e-100	0.387236	0.397	0.177	3.12e-96
AT1G75680-AtGH9B7	3.04e-84	0.386521	0.45	0.233	6.6e-80
AT3G24530-AT3G24530	1.8e-76	0.386495	0.58	0.367	3.91e-72
AT5G10810-ATER	1.49e-84	0.386368	0.445	0.233	3.23e-80
AT3G57050-CBL	6.05e-74	0.385682	0.439	0.241	1.31e-69
AT1G44810-AT1G44810	6.46e-104	0.38546	0.357	0.146	1.4e-99
AT2G36930-AT2G36930	2.73e-66	0.384473	0.823	0.7	5.92e-62
AT3G57030-SSL10	6.14e-93	0.384441	0.417	0.198	1.33e-88
AT2G27860-AXS1	2.05e-61	0.38435	0.697	0.533	4.44e-57
AT2G28620-AT2G28620	2.69e-211	0.384298	0.129	0.006	5.84e-207
AT4G28703-AT4G28703	2.14e-89	0.384232	0.279	0.102	4.63e-85
AT3G02520-GRF7	5.05e-62	0.384228	0.521	0.344	1.1e-57
AT2G35795-TIM14-1	1.62e-76	0.38416	0.455	0.252	3.52e-72
AT3G45010-SCPL48	1.5e-76	0.383963	0.279	0.113	3.26e-72
AT4G35260-IDH1	3.44e-78	0.383696	0.464	0.254	7.46e-74
AT5G02502-OST4B	2.32e-90	0.383161	0.407	0.195	5.03e-86
AT4G11150-VHA-E1	8.14e-75	0.382659	0.93	0.863	1.77e-70
AT3G16310-NUP35	5.28e-97	0.382478	0.415	0.193	1.14e-92
AT5G11340-AT5G11340	3.23e-61	0.382038	0.615	0.437	7.01e-57
AT3G02570-PMI1	1.71e-72	0.38182	0.266	0.112	3.71e-68
AT1G64640-ENODL8	1.36e-118	0.381743	0.303	0.1	2.96e-114
AT1G18650-PDCB3	3.07e-156	0.381431	0.294	0.078	6.66e-152
AT1G04850-AT1G04850	1.63e-65	0.38138	0.582	0.381	3.53e-61
AT5G02740-AT5G02740	1.61e-105	0.380334	0.381	0.162	3.5e-101
AT2G20230-TOM2AH2	2.32e-65	0.380013	0.502	0.31	5.03e-61
AT5G47680-TRM10	1.74e-102	0.379923	0.354	0.146	3.77e-98
AT1G23220-AT1G23220	4.05e-71	0.379107	0.453	0.258	8.79e-67
AT1G64980-AT1G64980	4.05e-59	0.378914	0.719	0.548	8.78e-55
AT4G25500-RS40	2.19e-70	0.3789	0.501	0.302	4.75e-66
AT4G17510-UCH3	8.84e-79	0.37842	0.472	0.264	1.92e-74
AT2G31410-AT2G31410	2.81e-63	0.378216	0.395	0.221	6.09e-59
AT1G55160-AT1G55160	1.95e-107	0.378215	0.376	0.157	4.24e-103
AT3G56150-TIF3C1	1.4e-52	0.377764	0.557	0.395	3.05e-48
AT5G33300-AT5G33300	6.71e-245	0.377627	0.229	0.027	1.46e-240
AT1G50920-AT1G50920	5.85e-97	0.377455	0.375	0.166	1.27e-92
AT2G32580-AT2G32580	5.97e-58	0.377277	0.537	0.354	1.3e-53
AT1G63830-AT1G63830	5.7e-65	0.377151	0.915	0.842	1.24e-60
AT4G25210-GEBPL	2.38e-55	0.377138	0.709	0.581	5.17e-51
AT5G20060-AT5G20060	1.72e-82	0.376928	0.435	0.226	3.74e-78
AT2G40010-RPP0A	6.99e-118	0.376809	0.309	0.106	1.52e-113
AT5G53650-AT5G53650	3.65e-58	0.376773	0.568	0.399	7.91e-54
AT1G20330-SMT2	3.49e-88	0.376769	0.368	0.166	7.58e-84
AT1G68430-AT1G68430	1.09e-127	0.376714	0.195	0.041	2.37e-123
AT4G25730-AT4G25730	2.19e-131	0.376699	0.314	0.101	4.76e-127
AT1G62480-AT1G62480	3.62e-30	0.376493	0.801	0.714	7.86e-26
AT2G37170-PIP2B	7.64e-17	0.376264	0.465	0.38	1.66e-12
AT2G37220-CP29B	7.25e-99	0.37622	0.411	0.188	1.57e-94
AT1G80230-COX5B-2	2.94e-90	0.376211	0.406	0.193	6.38e-86
AT5G43940-HOT5	1.1e-61	0.376068	0.925	0.839	2.39e-57
AT1G49400-emb1129	1.45e-120	0.375985	0.343	0.124	3.16e-116
AT4G18590-RPA3B	2.3e-70	0.375736	0.427	0.233	5e-66
AT3G17160-AT3G17160	3.22e-220	0.375682	0.234	0.034	6.99e-216
AT1G26850-AT1G26850	3.32e-67	0.375445	0.499	0.302	7.2e-63
AT2G30050-SEC13B	2.56e-60	0.375429	0.681	0.518	5.56e-56
AT2G46400-WRKY46	8.27e-59	0.375382	0.711	0.509	1.79e-54
AT3G02220-AT3G02220	2.27e-97	0.374983	0.372	0.163	4.92e-93
AT5G17330-GAD1	3.63e-30	0.374782	0.62	0.502	7.88e-26
AT4G19006-AT4G19006	6.7e-113	0.374267	0.356	0.137	1.45e-108
AT1G12920-ERF1-2	8.15e-84	0.373847	0.417	0.208	1.77e-79
AT3G10220-TFCB	3.2e-93	0.373788	0.399	0.185	6.93e-89
AT1G47250-PAF2	3.56e-130	0.373743	0.321	0.105	7.72e-126
AT2G43090-AT2G43090	9.81e-65	0.373718	0.505	0.32	2.13e-60
AT2G19720-RPS15AB	1.49e-172	0.373387	0.277	0.064	3.23e-168
AT2G44690-ARAC9	4.42e-133	0.373166	0.285	0.084	9.6e-129
AT3G60840-MAP65-4	4.52e-245	0.372924	0.145	0.006	9.8e-241
AT1G11860-AT1G11860	2.25e-87	0.37272	0.456	0.232	4.89e-83
AT1G51160-AT1G51160	3.95e-68	0.372291	0.583	0.386	8.56e-64
AT4G02830-AT4G02830	5.12e-80	0.372215	0.135	0.031	1.11e-75
AT3G22660-EBP2	4.25e-115	0.371951	0.308	0.106	9.22e-111
AT2G17380-AAP19-1	1.88e-58	0.371928	0.675	0.516	4.07e-54
AT5G23395-MIA40	5.16e-70	0.371916	0.474	0.284	1.12e-65
AT3G44590-RPP2D	1.48e-104	0.371235	0.305	0.112	3.22e-100
AT1G26470-AT1G26470	1.72e-64	0.371148	0.498	0.31	3.73e-60
AT5G55290-VHA-E1	7.08e-50	0.370947	0.573	0.418	1.54e-45
AT1G65930-CICDH	2.83e-71	0.370832	0.824	0.677	6.13e-67
AT5G25100-AT5G25100	2.99e-76	0.370464	0.414	0.216	6.49e-72
AT5G58030-AT5G58030	3.96e-86	0.369915	0.389	0.187	8.6e-82
AT4G32720-LA1	1.81e-66	0.369338	0.443	0.257	3.92e-62
AT5G40080-AT5G40080	2.52e-130	0.369282	0.309	0.098	5.46e-126
AT3G05070-AT3G05070	2.26e-65	0.368768	0.418	0.239	4.89e-61
AT5G09830-BOLA2	1.29e-65	0.368719	0.437	0.251	2.8e-61
AT2G44065-AT2G44065	5.91e-81	0.36862	0.442	0.231	1.28e-76
AT4G26660-AT4G26660	6.25e-188	0.36854	0.106	0.003	1.36e-183
AT3G15660-GRXS15	4.77e-49	0.368451	0.678	0.538	1.03e-44
AT3G13160-AT3G13160	9.68e-108	0.36839	0.318	0.119	2.1e-103
AT1G64760-AT1G64760	2.43e-50	0.368153	0.457	0.298	5.27e-46
AT5G66860-AT5G66860	7.67e-103	0.367829	0.342	0.137	1.66e-98
AT4G02620-VHA-F	1.29e-62	0.3677	0.844	0.731	2.8e-58
AT5G46290-KASI	5.97e-137	0.367686	0.294	0.087	1.29e-132
AT3G19050-KIN12D	1.25e-169	0.367563	0.187	0.028	2.72e-165
AT1G29980-AT1G29980	2.08e-60	0.367202	0.886	0.754	4.5e-56
AT1G77350-AT1G77350	4.71e-68	0.367036	0.524	0.328	1.02e-63
AT1G16080-AT1G16080	7.59e-92	0.366798	0.326	0.135	1.65e-87
AT1G52280-RABG3D	1.3e-49	0.366548	0.64	0.477	2.83e-45
AT5G40810-CYC12	5.14e-73	0.366343	0.522	0.313	1.12e-68
AT2G34190-NAT2	6.83e-94	0.36566	0.175	0.045	1.48e-89
AT4G32130-AT4G32130	1.23e-63	0.365525	0.5	0.316	2.66e-59
AT5G55660-AT5G55660	7.71e-83	0.365183	0.392	0.191	1.67e-78
AT3G52960-PRXIIE	3.59e-145	0.365098	0.298	0.085	7.79e-141
AT5G64680-AT5G64680	8.56e-76	0.364931	0.405	0.212	1.86e-71
AT2G36870-XTH32	1.38e-47	0.364593	0.317	0.173	3e-43
AT2G34750-AT2G34750	6.61e-59	0.363599	0.502	0.325	1.43e-54
AT2G16780-MSI2	2.38e-116	0.362821	0.344	0.126	5.17e-112
AT1G12840-VHA-C	8.59e-53	0.362644	0.546	0.384	1.86e-48
AT3G17300-AT3G17300	9.16e-91	0.36263	0.389	0.18	1.99e-86
AT4G07950-AT4G07950	1.71e-88	0.362521	0.368	0.167	3.7e-84
AT1G52380-NUP50A	1.86e-86	0.362311	0.381	0.178	4.03e-82
AT1G49600-ATRBP47A	2e-115	0.362258	0.334	0.122	4.35e-111
AT4G01560-MEE49	1.09e-64	0.362165	0.403	0.226	2.36e-60
AT2G33830-DRMH1	2.54e-28	0.361911	0.683	0.56	5.51e-24
AT3G45230-AT3G45230	3.72e-152	0.361804	0.192	0.034	8.08e-148
AT1G21190-LSM3A	9.83e-89	0.361732	0.369	0.167	2.13e-84
AT3G27210-Y-2	2.48e-43	0.361393	0.595	0.445	5.38e-39
AT1G48440-AT1G48440	5.78e-68	0.36105	0.917	0.815	1.25e-63
AT3G22630-PBD1	1.93e-89	0.360729	0.354	0.156	4.18e-85
AT2G01140-FBA3	3.9e-64	0.360603	0.964	0.886	8.45e-60
AT5G58290-RPT3	2.42e-55	0.360397	0.657	0.494	5.26e-51
AT5G15610-AT5G15610	1.61e-65	0.360354	0.417	0.235	3.5e-61
AT2G04410-AT2G04410	2.54e-61	0.360322	0.559	0.374	5.51e-57
AT2G28950-EXPA6	6.01e-83	0.360237	0.318	0.135	1.3e-78
AT3G02820-AT3G02820	1.02e-161	0.359364	0.219	0.041	2.2e-157
AT5G47370-HAT2	1.28e-54	0.359077	0.209	0.085	2.78e-50
AT3G23290-LSH4	4.05e-58	0.357782	0.424	0.243	8.78e-54
AT5G39720-AIG2LA	3.29e-40	0.357344	0.502	0.337	7.14e-36
AT1G70490-ARF2-A	6.48e-101	0.357078	0.999	0.999	1.41e-96
AT1G31970-RH5	1.04e-75	0.35684	0.379	0.189	2.26e-71
AT2G19790-AT2G19790	1.5e-53	0.356468	0.614	0.447	3.25e-49
AT1G50430-DWF5	8.22e-63	0.356329	0.485	0.296	1.78e-58
AT1G05205-AT1G05205	3.78e-68	0.356043	0.412	0.223	8.2e-64
AT1G64090-RTNLB3	7.42e-61	0.356003	0.841	0.748	1.61e-56
AT3G04630-WDL1	1.06e-23	0.355961	0.392	0.291	2.31e-19
AT4G25340-FKBP53	1.91e-91	0.355915	0.329	0.136	4.15e-87
AT4G39990-RABA4B	3.14e-60	0.35591	0.517	0.331	6.82e-56
AT1G63660-AT1G63660	3.07e-171	0.355674	0.272	0.062	6.66e-167
AT5G47455-AT5G47455	1.78e-100	0.355425	0.313	0.12	3.87e-96
AT5G11630-AT5G11630	8.44e-98	0.355407	0.354	0.15	1.83e-93
AT5G33320-PPT1	1.93e-60	0.355358	0.475	0.291	4.19e-56
AT4G20170-GALS3	1.37e-22	0.355296	0.453	0.357	2.98e-18
AT3G43740-AT3G43740	5.41e-78	0.355062	0.439	0.232	1.17e-73
AT3G61620-RRP41	2.12e-109	0.354898	0.315	0.114	4.6e-105
AT1G79210-PAB2	1.15e-55	0.354895	0.505	0.328	2.48e-51
AT2G03350-AT2G03350	8.05e-153	0.354506	0.268	0.066	1.75e-148
AT3G27280-PHB4	2.96e-101	0.354466	0.338	0.135	6.42e-97
AT4G38490-AT4G38490	9.9e-114	0.354222	0.335	0.123	2.15e-109
AT1G47420-SDH5	8.41e-59	0.353866	0.797	0.658	1.82e-54
AT1G11750-CLPP6	1.91e-92	0.353755	0.369	0.164	4.14e-88
AT5G14800-PROC1	2.61e-56	0.353727	0.536	0.357	5.66e-52
AT2G34585-AT2G34585	6.97e-44	0.353563	0.594	0.436	1.51e-39
AT5G59890-ADF4	1.83e-90	0.35342	0.953	0.875	3.98e-86
AT1G31460-AT1G31460	3.42e-74	0.353124	0.146	0.039	7.43e-70
AT1G18370-KIN7A	7.08e-238	0.353043	0.124	0.003	1.54e-233
AT2G43650-EMB2777	2.24e-122	0.352543	0.299	0.096	4.87e-118
AT4G30760-AT4G30760	8.36e-64	0.352319	0.482	0.294	1.81e-59
AT4G17240-AT4G17240	3.28e-258	0.352313	0.203	0.018	7.11e-254
AT5G17920-MS1	1.41e-86	0.352235	0.994	0.947	3.07e-82
AT4G32520-SHM3	2.22e-139	0.352038	0.293	0.084	4.82e-135
AT2G45200-GOS12	3.53e-72	0.351841	0.43	0.233	7.65e-68
AT2G20360-AT2G20360	3.39e-51	0.3518	0.638	0.478	7.37e-47
AT3G54750-AT3G54750	5.49e-249	0.351647	0.239	0.029	1.19e-244
AT5G08160-ATPK3	8.64e-55	0.3516	0.51	0.339	1.87e-50
AT3G16240-TIP2-1	2.84e-40	0.350737	0.926	0.871	6.17e-36
AT1G09660-AT1G09660	3.11e-106	0.350475	0.304	0.109	6.74e-102
AT4G14680-APS3	5.33e-58	0.350454	0.3	0.147	1.16e-53
AT1G68680-AT1G68680	9.7e-61	0.349975	0.435	0.258	2.11e-56
AT3G54260-TBL36	8.78e-56	0.349776	0.829	0.732	1.91e-51
AT3G25530-GLYR1	7.55e-77	0.349516	0.387	0.19	1.64e-72
AT1G77440-PBC2	6.93e-60	0.349467	0.489	0.305	1.5e-55
AT1G67730-KCR1	1.45e-126	0.348967	0.317	0.104	3.14e-122
AT3G28455-CLE25	2.26e-65	0.348787	0.173	0.056	4.9e-61
AT3G06310-AT3G06310	1.7e-89	0.34878	0.397	0.185	3.68e-85
AT1G78630-RPL13	7.45e-101	0.348645	0.352	0.142	1.62e-96
AT5G60200-DOF5.3	3.36e-19	0.348573	0.692	0.594	7.29e-15
AT1G36310-TRM9	8.93e-83	0.348522	0.332	0.147	1.94e-78
AT5G58090-AT5G58090	2.99e-66	0.348139	0.458	0.26	6.49e-62
AT2G19680-AT2G19680	4.77e-96	0.347791	0.362	0.154	1.03e-91
AT3G21350-MED6	3.37e-84	0.347756	0.426	0.212	7.32e-80
AT2G20280-AT2G20280	5.54e-59	0.347536	0.423	0.251	1.2e-54
ATMG00080-RPL16	9.8e-43	0.347125	0.585	0.439	2.13e-38
AT5G24980-AT5G24980	4.54e-108	0.346915	0.273	0.089	9.84e-104
AT3G19910-BBR	2.41e-21	0.34682	0.592	0.535	5.23e-17
AT5G14105-AT5G14105	9.15e-66	0.346731	0.463	0.274	1.99e-61
AT1G67230-CRWN1	3.49e-15	0.346477	0.839	0.839	7.58e-11
AT2G18390-ARL2	4.17e-60	0.346424	0.454	0.272	9.05e-56
AT1G16700-AT1G16700	1.53e-59	0.34564	0.538	0.352	3.33e-55
AT1G03330-LSM2	2.15e-61	0.345577	0.492	0.304	4.67e-57
AT5G39850-RPS9C	3.52e-74	0.345344	0.305	0.135	7.64e-70
AT2G29400-TOPP1	1.07e-66	0.344622	0.478	0.28	2.33e-62
AT4G22310-MPC4	1.41e-48	0.344529	0.71	0.56	3.06e-44
AT1G04240-SHY2	8.36e-75	0.344393	0.258	0.1	1.81e-70
AT3G51880-HMGB1	3.45e-50	0.343695	0.568	0.402	7.48e-46
AT3G63030-MBD4	9.32e-104	0.343647	0.305	0.11	2.02e-99
AT1G54990-AXR4	3.19e-111	0.34339	0.307	0.107	6.92e-107
AT1G63940-MDAR5	7.46e-86	0.343255	0.352	0.156	1.62e-81
AT3G27740-CARA	7.3e-62	0.343112	0.439	0.254	1.58e-57
AT2G18030-MSRA5	2.08e-91	0.34303	0.33	0.137	4.51e-87
AT3G56510-AT3G56510	1.64e-80	0.342908	0.348	0.161	3.57e-76
AT3G04940-CYSD1	6.33e-59	0.342487	0.561	0.372	1.37e-54
AT2G27130-XYP11	4.07e-84	0.342285	0.304	0.125	8.84e-80
AT5G41010-NRPB12	3.52e-50	0.342211	0.486	0.327	7.64e-46
AT5G57130-SMXL5	6e-123	0.342195	0.225	0.057	1.3e-118
AT1G22510-AT1G22510	5.16e-48	0.34198	0.505	0.336	1.12e-43
AT3G25040-ERD2B	3.1e-88	0.341234	0.386	0.179	6.72e-84
AT2G07725-AT2G07725	8.43e-36	0.34071	0.674	0.562	1.83e-31
AT5G26880-AGL26	4.13e-76	0.340707	0.344	0.16	8.96e-72
AT1G05070-AT1G05070	3.61e-101	0.340149	0.292	0.105	7.84e-97
AT3G57320-AT3G57320	2.26e-49	0.339871	0.586	0.422	4.91e-45
AT4G34270-TIP41L	2.82e-64	0.339598	0.382	0.204	6.11e-60
AT1G02560-CLPP5	2.84e-67	0.339359	0.42	0.231	6.16e-63
AT3G49720-CGR2	5.56e-61	0.338827	0.492	0.298	1.21e-56
AT3G60360-EDA14	1.71e-92	0.338707	0.356	0.154	3.7e-88
AT2G23070-CKA4	4.59e-54	0.338609	0.804	0.688	9.95e-50
AT3G18600-RH51	2.14e-155	0.338505	0.258	0.061	4.64e-151
AT2G43030-RPL3A	2.28e-100	0.338042	0.329	0.127	4.95e-96
AT3G62070-AT3G62070	1.59e-129	0.338026	0.118	0.013	3.44e-125
AT2G42590-GRF9	3.6e-46	0.337954	0.776	0.633	7.81e-42
AT1G49950-TRB1	7.38e-24	0.337205	0.685	0.634	1.6e-19
AT2G37790-AKR4C10	1.57e-53	0.337109	0.498	0.321	3.41e-49
AT4G00860-ATOZI1	1.91e-56	0.336667	0.863	0.782	4.15e-52
AT3G01120-CGS1	7.47e-41	0.336659	0.645	0.501	1.62e-36
AT2G01820-TMK3	9.27e-77	0.336619	0.314	0.139	2.01e-72
AT3G55460-SCL30	1.71e-65	0.336343	0.41	0.226	3.7e-61
AT5G62440-EMB514	1.72e-48	0.336259	0.345	0.198	3.74e-44
AT1G16560-AT1G16560	6.22e-94	0.336216	0.368	0.16	1.35e-89
AT5G39320-UGD4	5.22e-32	0.336056	0.613	0.498	1.13e-27
AT1G11680-CYP51G1	8.39e-59	0.335898	0.451	0.267	1.82e-54
AT1G12650-AT1G12650	1.04e-77	0.335797	0.35	0.163	2.27e-73
AT1G18193-AT1G18193	1.2e-27	0.335487	0.438	0.321	2.61e-23
AT4G31870-GPX7	1.57e-60	0.33542	0.282	0.13	3.41e-56
AT3G13120-RPS10	3.04e-103	0.335288	0.306	0.113	6.59e-99
AT5G65660-AT5G65660	6.04e-29	0.335003	0.956	0.903	1.31e-24
AT2G46690-SAUR32	1.77e-22	0.334761	0.576	0.467	3.85e-18
AT3G63410-VTE3	1.02e-88	0.334529	0.341	0.143	2.22e-84
AT3G30720-QQS	0.00721301	0.334529	0.115	0.097	1
AT1G78040-AT1G78040	2.72e-72	0.333952	1	0.99	5.9e-68
AT1G69080-AT1G69080	5.58e-47	0.333757	0.501	0.32	1.21e-42
AT3G60210-CPN10-1	1.04e-99	0.333378	0.34	0.135	2.26e-95
AT2G33840-AT2G33840	1.17e-75	0.333329	0.351	0.167	2.55e-71
AT5G57370-AT5G57370	5.82e-107	0.332496	0.303	0.108	1.26e-102
AT1G47278-AT1G47278	1.28e-59	0.332487	0.43	0.254	2.77e-55
AT1G80120-AT1G80120	1.82e-36	0.331904	0.493	0.343	3.94e-32
AT2G25670-AT2G25670	8.92e-44	0.331771	0.625	0.487	1.93e-39
AT1G62820-CML14	1.22e-65	0.331555	0.339	0.169	2.65e-61
AT1G63980-AT1G63980	2.61e-50	0.330923	0.774	0.64	5.65e-46
AT5G58990-AT5G58990	2.18e-101	0.330798	0.313	0.118	4.72e-97
AT5G42100-ATBG-PPAP	3.7e-105	0.330707	0.294	0.102	8.02e-101
AT2G26240-FAX7	1.88e-48	0.330698	0.584	0.421	4.08e-44
AT4G32930-AT4G32930	1.48e-63	0.330228	0.42	0.236	3.2e-59
AT4G30930-RPL21M	5.22e-142	0.330136	0.27	0.071	1.13e-137
AT5G52370-AT5G52370	4.87e-75	0.330046	0.364	0.175	1.06e-70
AT1G75330-OTC	7.99e-76	0.330015	0.386	0.191	1.73e-71
AT1G68060-MAP70.1	1e-77	0.329967	0.337	0.153	2.18e-73
AT2G30260-U2B''	2.04e-46	0.329642	0.621	0.478	4.42e-42
AT1G18840-IQD30	2.8e-101	0.329517	0.277	0.096	6.07e-97
AT5G17610-AT5G17610	4.01e-66	0.329173	0.43	0.238	8.71e-62
AT4G35310-CPK5	1.16e-53	0.329108	0.479	0.306	2.51e-49
AT2G01818-AT2G01818	9.3e-33	0.328503	0.553	0.433	2.02e-28
AT4G39220-RER1A	8.93e-56	0.328477	0.46	0.286	1.94e-51
AT5G18580-TON2	8.12e-62	0.328417	0.441	0.257	1.76e-57
AT1G16520-AT1G16520	5.03e-64	0.328393	0.344	0.176	1.09e-59
AT3G47520-MDH	1.31e-52	0.328212	0.487	0.315	2.84e-48
AT1G73490-AT1G73490	2.5e-54	0.327755	0.501	0.321	5.42e-50
AT4G22380-AT4G22380	1.04e-55	0.327514	0.387	0.221	2.26e-51
AT2G15430-NRPB3	5.63e-67	0.327351	0.374	0.196	1.22e-62
AT3G13845-AT3G13845	2.22e-72	0.32735	0.389	0.197	4.83e-68
AT5G49540-AT5G49540	9.9e-80	0.327227	0.341	0.156	2.15e-75
AT3G48750-CDKA-1	1.2e-55	0.326952	0.564	0.377	2.6e-51
AT1G60660-CB5LP	3.46e-131	0.326768	0.237	0.06	7.5e-127
AT3G26360-AT3G26360	5.11e-71	0.325979	0.327	0.154	1.11e-66
AT5G57020-NMT1	1.31e-68	0.325778	0.372	0.19	2.84e-64
AT2G19620-NDL3	2.01e-86	0.32575	0.245	0.086	4.37e-82
AT2G35600-BRXL1	3.38e-33	0.324906	0.265	0.15	7.34e-29
AT4G26410-RHIP1	2.39e-76	0.324862	0.362	0.174	5.18e-72
AT2G30980-ASK6	5.32e-69	0.324507	0.384	0.199	1.15e-64
AT4G16265-NRPB9B	1.31e-181	0.324435	0.224	0.038	2.84e-177
AT3G44716-AT3G44716	6.16e-91	0.32394	0.299	0.116	1.34e-86
AT5G30510-RPS1	5.16e-90	0.323756	0.31	0.124	1.12e-85
AT2G41710-AT2G41710	4.76e-57	0.323601	0.346	0.185	1.03e-52
AT1G08010-GATA11	2.17e-33	0.323515	0.516	0.389	4.7e-29
AT5G08300-AT5G08300	1.23e-44	0.323495	0.537	0.387	2.66e-40
AT3G27160-GHS1	2.36e-60	0.323429	0.39	0.216	5.12e-56
AT5G51960-AT5G51960	3.4e-102	0.323305	0.29	0.102	7.37e-98
AT1G69460-AT1G69460	6.37e-45	0.322771	0.498	0.344	1.38e-40
AT1G44835-AT1G44835	2.8e-111	0.322179	0.281	0.092	6.07e-107
AT1G29150-RPN6	2.29e-40	0.322166	0.658	0.536	4.98e-36
AT1G53750-RPT1A	4.47e-40	0.322119	0.583	0.447	9.69e-36
AT1G51730-AT1G51730	2.15e-49	0.321918	0.557	0.389	4.67e-45
AT5G25475-AT5G25475	9.55e-88	0.321321	0.296	0.117	2.07e-83
AT5G03040-iqd2	4.75e-38	0.32119	0.504	0.357	1.03e-33
AT5G17560-BOLA4	1.36e-62	0.320903	0.408	0.226	2.96e-58
AT4G12650-TMN12	1.33e-62	0.320806	0.477	0.284	2.89e-58
AT2G34590-E1-BETA-2	2.54e-39	0.320274	0.752	0.613	5.5e-35
AT3G02090-MPPBETA	3.77e-41	0.320251	0.579	0.435	8.17e-37
AT1G18660-AT1G18660	8.6e-84	0.32019	0.348	0.154	1.87e-79
AT3G11700-FLA18	3.96e-70	0.320087	0.387	0.196	8.6e-66
AT4G08280-AT4G08280	5.19e-60	0.320037	0.391	0.217	1.13e-55
AT1G67856-AT1G67856	6.3e-19	0.319895	0.477	0.393	1.37e-14
AT1G55890-AT1G55890	2.38e-98	0.31968	0.284	0.103	5.17e-94
AT5G55180-AT5G55180	5.36e-06	0.319507	0.769	0.736	0.116356
AT5G25170-AT5G25170	2.23e-50	0.319462	0.416	0.254	4.84e-46
AT3G56810-AT3G56810	2.96e-171	0.319337	0.203	0.033	6.42e-167
AT5G63550-AT5G63550	2.85e-54	0.318701	0.206	0.086	6.18e-50
AT5G11500-AT5G11500	3.15e-38	0.318266	0.574	0.434	6.84e-34
AT1G69030-AT1G69030	9.58e-44	0.318256	0.523	0.37	2.08e-39
AT2G28380-DRB2	1.24e-63	0.318168	0.344	0.176	2.69e-59
AT4G34215-AT4G34215	2.32e-56	0.318055	0.434	0.257	5.04e-52
AT1G08780-AIP3	1.33e-35	0.317996	0.493	0.365	2.89e-31
AT3G07680-AT3G07680	1.99e-40	0.317968	0.638	0.515	4.31e-36
AT2G33450-RPL28	1.47e-68	0.317937	0.396	0.209	3.19e-64
AT3G14870-AT3G14870	7.68e-80	0.317627	0.303	0.128	1.67e-75
AT4G38430-ROPGEF1	7.16e-98	0.317294	0.282	0.101	1.55e-93
AT4G29510-PRMT11	2.07e-89	0.317112	0.286	0.11	4.49e-85
AT1G23280-AT1G23280	7.62e-160	0.316682	0.239	0.05	1.65e-155
AT4G38800-MTN1	8.98e-46	0.316642	0.737	0.614	1.95e-41
AT5G27550-KIN14S	4.61e-149	0.316124	0.112	0.009	1e-144
AT1G10030-ERG28	1.94e-121	0.316039	0.272	0.081	4.22e-117
AT3G10410-SCPL49	1.78e-64	0.316005	0.4	0.216	3.86e-60
AT4G30996-AT4G30996	9.95e-48	0.315978	0.806	0.692	2.16e-43
AT5G11750-AT5G11750	2.9e-167	0.315867	0.235	0.046	6.29e-163
AT3G63250-HMT-2	7.06e-60	0.315775	0.391	0.217	1.53e-55
AT3G52990-AT3G52990	1.02e-46	0.315615	0.381	0.228	2.21e-42
AT3G53110-RH38	1.86e-44	0.315242	0.744	0.629	4.05e-40
AT1G74690-IQD31	2.09e-67	0.314674	0.345	0.169	4.53e-63
AT2G04700-FTRC	8.03e-76	0.314157	0.352	0.164	1.74e-71
AT4G18060-SH3P3	1.92e-69	0.314095	0.368	0.185	4.18e-65
AT3G13560-AT3G13560	1.02e-166	0.314023	0.205	0.035	2.21e-162
AT5G49400-AT5G49400	5.01e-75	0.31401	0.37	0.181	1.09e-70
AT1G49500-AT1G49500	2.41e-11	0.314007	0.457	0.391	5.23e-07
AT5G61970-AT5G61970	3.29e-73	0.313723	0.365	0.18	7.14e-69
AT4G39280-AT4G39280	1.59e-92	0.313363	0.304	0.118	3.46e-88
AT4G21150-RPN2	1.18e-96	0.313255	0.293	0.108	2.57e-92
AT1G06515-AT1G06515	8.79e-84	0.313217	0.327	0.14	1.91e-79
AT5G53250-AGP22	3.02e-35	0.313177	0.14	0.058	6.56e-31
AT2G45860-AT2G45860	2.78e-97	0.312871	0.25	0.083	6.03e-93
AT4G14740-AT4G14740	1.79e-51	0.312869	0.29	0.146	3.88e-47
AT5G48310-AT5G48310	4.76e-231	0.312776	0.122	0.003	1.03e-226
AT4G14130-XTH15	4.46e-59	0.31245	0.157	0.051	9.68e-55
AT1G31860-HISN2	1.82e-113	0.312417	0.264	0.081	3.95e-109
AT5G47190-AT5G47190	2.26e-119	0.312227	0.251	0.071	4.91e-115
AT1G71380-CEL3	1.72e-56	0.311619	0.204	0.08	3.72e-52
AT3G25220-FKBP15-1	3.53e-94	0.311261	0.76	0.52	7.66e-90
AT1G31660-AT1G31660	1.76e-119	0.311128	0.264	0.079	3.82e-115
AT4G38130-HDA19	1.17e-65	0.311059	0.361	0.185	2.53e-61
AT3G61100-AT3G61100	7.02e-119	0.310616	0.276	0.085	1.52e-114
AT2G46505-SDH4	8.86e-42	0.310561	0.69	0.561	1.92e-37
AT1G65720-AT1G65720	1.3e-23	0.310133	0.941	0.922	2.82e-19
AT4G35020-ARAC3	2.94e-63	0.310056	0.278	0.126	6.38e-59
AT1G61260-AT1G61260	8.52e-18	0.309957	0.293	0.208	1.85e-13
AT1G04340-AT1G04340	2.95e-64	0.309853	0.323	0.159	6.4e-60
AT2G32920-PDIL2-3	2.27e-74	0.30938	0.311	0.137	4.92e-70
AT5G44710-AT5G44710	8.96e-81	0.309204	0.298	0.123	1.94e-76
AT4G31460-AT4G31460	1.11e-40	0.308979	0.417	0.27	2.4e-36
AT2G41650-AT2G41650	7.62e-58	0.308625	0.303	0.149	1.65e-53
AT5G13120-PNSL5	2.73e-57	0.308572	0.424	0.245	5.91e-53
AT5G49210-AT5G49210	1.15e-83	0.308533	0.303	0.125	2.49e-79
AT2G39220-PLP6	3.21e-42	0.308501	0.35	0.208	6.97e-38
AT3G09820-ADK1	7.27e-60	0.308343	0.408	0.225	1.58e-55
AT4G39660-AGT2	1.51e-26	0.308281	0.493	0.368	3.27e-22
AT5G08100-AT5G08100	1.44e-72	0.30801	0.314	0.141	3.13e-68
AT2G34520-RPS14	7.85e-58	0.307652	0.372	0.205	1.7e-53
AT5G61220-AT5G61220	3.99e-86	0.307639	0.291	0.115	8.67e-82
AT4G27760-FEY	5.61e-99	0.307528	0.299	0.11	1.22e-94
AT1G11840-ATGLX1	4.38e-46	0.307284	0.995	0.948	9.51e-42
AT4G08310-AT4G08310	1.87e-85	0.306939	0.275	0.105	4.06e-81
AT3G49430-SR34A	4.86e-62	0.306829	0.396	0.216	1.05e-57
AT4G16143-IMPA2	2.22e-61	0.306694	0.401	0.221	4.82e-57
AT4G26870-AT4G26870	4.6e-72	0.306002	0.302	0.134	9.99e-68
AT4G35320-AT4G35320	3.86e-39	0.305558	0.645	0.485	8.38e-35
AT2G20140-RPT2B	4.67e-76	0.305471	0.346	0.161	1.01e-71
AT5G66410-PLP3B	5.3e-52	0.305169	0.349	0.194	1.15e-47
AT1G09795-HISN1B	1.76e-89	0.305141	0.28	0.105	3.81e-85
AT4G38510-AT4G38510	1.94e-38	0.304632	0.567	0.432	4.2e-34
AT1G01730-AT1G01730	3.03e-40	0.304272	0.369	0.229	6.57e-36
AT2G29510-AT2G29510	2.7e-70	0.304204	0.329	0.154	5.86e-66
AT3G49750-AtRLP44	7.87e-100	0.304103	0.172	0.041	1.71e-95
AT1G47960-C/VIF1	1.51e-24	0.304098	0.233	0.139	3.27e-20
AT4G31480-AT4G31480	7.97e-52	0.303696	0.39	0.227	1.73e-47
AT3G11800-AT3G11800	1.66e-37	0.303655	0.474	0.336	3.6e-33
AT5G53070-AT5G53070	3.87e-120	0.303634	0.252	0.072	8.4e-116
AT5G11070-AT5G11070	3.88e-33	0.30362	0.993	0.963	8.41e-29
AT2G33570-GALS1	3.66e-36	0.303533	0.456	0.317	7.94e-32
AT5G51940-NRPB6A	2.99e-35	0.303427	0.638	0.529	6.5e-31
AT3G09300-ORP3B	7.99e-50	0.303339	0.39	0.232	1.73e-45
AT3G07170-AT3G07170	6.36e-43	0.303022	0.492	0.343	1.38e-38
AT1G80560-IMDH2	8.13e-77	0.30278	0.323	0.143	1.76e-72
AT5G52920-PKP2	4.9e-87	0.302719	0.294	0.115	1.06e-82
AT2G05840-PAA2	1.61e-53	0.302485	0.387	0.219	3.5e-49
ATMG01390-RRN18	3.3e-33	0.302383	0.952	0.92	7.16e-29
AT5G11760-AT5G11760	7.99e-50	0.301832	0.396	0.237	1.73e-45
AT5G17160-AT5G17160	4.97e-192	0.301604	0.11	0.004	1.08e-187
AT1G06890-UXT3	6.3e-48	0.301375	0.463	0.298	1.37e-43
AT2G01660-CRRSP12	1.94e-147	0.301364	0.171	0.027	4.21e-143
AT3G42790-AL3	4.56e-38	0.30124	0.778	0.703	9.89e-34
AT1G16870-AT1G16870	3.65e-103	0.301159	0.288	0.101	7.92e-99
AT5G57440-GPP2	2.31e-72	0.300225	0.315	0.141	5.02e-68
AT1G30120-PDH-E1 BETA	6.97e-41	0.300039	0.489	0.335	1.51e-36
AT4G09720-ATRABG3A	2.98e-35	0.299625	0.487	0.355	6.47e-31
AT5G45750-RABA1C	9.12e-34	0.29935	0.751	0.68	1.98e-29
AT5G42770-AT5G42770	4.93e-103	0.299276	0.271	0.091	1.07e-98
AT5G54760-AT5G54760	3.03e-48	0.299236	0.921	0.874	6.58e-44
AT5G55990-CBL2	2.51e-89	0.299138	0.27	0.099	5.44e-85
AT3G04600-AT3G04600	2.18e-80	0.299115	0.307	0.129	4.73e-76
AT3G25860-LTA2	1.82e-108	0.299079	0.249	0.075	3.95e-104
AT1G65010-AT1G65010	9.4e-95	0.29902	0.259	0.088	2.04e-90
AT5G50250-CP31B	1.86e-74	0.29878	0.266	0.107	4.03e-70
AT3G50360-CML20	1.64e-38	0.298317	0.781	0.701	3.55e-34
AT3G59810-LSM6A	2.21e-61	0.298277	0.319	0.158	4.79e-57
AT3G15190-RPS20	7.69e-45	0.298091	0.432	0.274	1.67e-40
AT1G64350-SEH1	8.1e-82	0.298077	0.294	0.12	1.76e-77
AT3G07320-AT3G07320	1.46e-56	0.297644	0.181	0.068	3.17e-52
AT4G14110-CSN8	1.71e-49	0.29761	0.398	0.237	3.71e-45
AT4G30480-TPR1	5.97e-78	0.297564	0.317	0.138	1.3e-73
AT4G18800-RABA1D	1.4e-88	0.297343	0.266	0.097	3.03e-84
AT2G17990-AT2G17990	7.34e-63	0.297309	0.281	0.128	1.59e-58
ATCG00040-MATK	1.15e-19	0.297241	0.624	0.55	2.49e-15
AT3G18430-AT3G18430	4.73e-48	0.297157	0.439	0.279	1.03e-43
AT1G13560-AAPT1	1.65e-35	0.297142	0.582	0.454	3.58e-31
AT5G02540-AT5G02540	1.9e-189	0.297078	0.114	0.005	4.11e-185
AT5G47310-AT5G47310	2.31e-38	0.297077	0.559	0.427	5.01e-34
AT5G15220-AT5G15220	1.78e-89	0.297019	0.27	0.099	3.86e-85
AT1G10290-DRP2A	1.4e-44	0.296911	0.349	0.205	3.03e-40
AT3G28620-AT3G28620	1.94e-15	0.296804	0.155	0.095	4.22e-11
AT1G75560-AT1G75560	1.15e-36	0.296795	0.604	0.483	2.49e-32
AT5G67560-ARL8B	1.94e-37	0.296659	0.52	0.384	4.2e-33
AT1G70470-AT1G70470	9.83e-88	0.296544	0.152	0.036	2.13e-83
AT5G03530-RABC2A	2.53e-53	0.296247	0.411	0.239	5.48e-49
AT1G33560-ADR1	1.65e-78	0.296036	0.293	0.121	3.59e-74
AT2G38550-FAX3	1.09e-116	0.295861	0.252	0.073	2.37e-112
AT5G57410-AT5G57410	3.09e-38	0.295776	0.299	0.176	6.72e-34
AT3G03520-NPC3	1.67e-41	0.295623	0.478	0.32	3.63e-37
AT2G46600-KIC	2.32e-31	0.295391	0.951	0.908	5.03e-27
AT5G41560-AT5G41560	1.1e-40	0.295059	0.496	0.344	2.39e-36
AT4G39170-SFH6	2.05e-84	0.294942	0.266	0.1	4.45e-80
AT3G22415-AT3G22415	8.16e-43	0.294526	0.177	0.076	1.77e-38
AT2G26060-CIA1	1.92e-68	0.29441	0.329	0.156	4.16e-64
AT1G04550-IAA12	2.5e-75	0.294264	0.278	0.112	5.43e-71
AT3G02190-RPL39B	2.08e-31	0.294051	0.478	0.356	4.52e-27
AT2G33560-BUBR1	1.04e-77	0.294011	0.136	0.033	2.26e-73
AT3G02900-AT3G02900	1.21e-53	0.293877	0.349	0.19	2.63e-49
AT5G62270-AT5G62270	5.5e-85	0.293813	0.284	0.11	1.19e-80
AT1G19120-LSM1A	5.86e-63	0.2933	0.32	0.156	1.27e-58
AT5G64670-AT5G64670	3.51e-112	0.292969	0.25	0.074	7.61e-108
AT5G17760-AT5G17760	1.03e-25	0.292949	0.398	0.276	2.24e-21
AT2G40300-FER4	1.08e-59	0.292818	0.358	0.186	2.34e-55
AT5G64650-AT5G64650	9.51e-105	0.292585	0.268	0.088	2.06e-100
AT4G33680-DAP	7.98e-82	0.29236	0.27	0.105	1.73e-77
AT1G01510-AN	6.68e-74	0.292252	0.321	0.145	1.45e-69
AT3G23890-TOP2	4.71e-180	0.29225	0.125	0.008	1.02e-175
AT4G24210-GID2	2.18e-60	0.292099	0.35	0.18	4.72e-56
AT4G33640-AT4G33640	2.56e-47	0.291886	0.398	0.237	5.55e-43
AT3G44890-RPL9	8.61e-80	0.291734	0.32	0.137	1.87e-75
AT3G27830-RPL12A	1.2e-78	0.291672	0.273	0.108	2.61e-74
AT1G12270-HOP1	7.71e-101	0.291613	0.268	0.09	1.67e-96
AT1G20220-AT1G20220	1.53e-59	0.291464	0.315	0.156	3.32e-55
AT4G17000-AT4G17000	4.82e-65	0.291303	0.15	0.045	1.05e-60
AT5G27820-AT5G27820	4.27e-69	0.291287	0.31	0.142	9.27e-65
AT5G06110-AT5G06110	2.22e-42	0.291265	0.411	0.259	4.82e-38
AT4G21270-KIN14C	1.67e-257	0.291181	0.151	0.006	3.63e-253
AT1G69510-AT1G69510	6.4e-68	0.29074	0.884	0.741	1.39e-63
AT4G35785-AT4G35785	1.82e-43	0.290677	0.463	0.311	3.94e-39
AT1G32190-AT1G32190	1.15e-74	0.290453	0.248	0.095	2.5e-70
AT2G47510-FUM1	3.63e-42	0.290349	0.47	0.315	7.87e-38
AT1G80410-EMB2753	5.26e-53	0.290305	0.336	0.18	1.14e-48
AT1G21440-AT1G21440	9.59e-58	0.290282	0.386	0.211	2.08e-53
AT1G78060-BXL7	5.19e-61	0.290053	0.279	0.128	1.13e-56
AT3G17360-POK1	4.36e-189	0.290042	0.159	0.015	9.47e-185
AT3G52560-UEV1D-4	2.18e-41	0.289873	0.803	0.728	4.74e-37
AT1G74430-MYB95	1.24e-50	0.289855	0.294	0.149	2.69e-46
AT3G04850-TCX4	2.53e-165	0.289661	0.194	0.031	5.49e-161
AT2G26300-GPA1	1.4e-49	0.289502	0.343	0.19	3.05e-45
AT3G22300-RPS10	4.28e-91	0.289334	0.258	0.091	9.28e-87
AT5G10840-TMN8	3.19e-51	0.289189	0.39	0.227	6.92e-47
AT2G34900-GTE1	2.85e-55	0.289097	0.372	0.207	6.18e-51
AT2G19540-AT2G19540	3.82e-57	0.288826	0.327	0.169	8.28e-53
AT5G65260-PABN2	1.48e-46	0.28878	0.465	0.301	3.21e-42
AT5G19350-RBP47B'	6.89e-50	0.288741	0.353	0.2	1.49e-45
AT3G23000-CIPK7	1.8e-34	0.288718	0.661	0.519	3.91e-30
AT1G11650-RBP45B	3.1e-34	0.288473	0.663	0.549	6.73e-30
AT4G23760-AT4G23760	3.52e-50	0.288282	0.44	0.267	7.64e-46
AT3G04880-DRT102	1.03e-66	0.288001	0.311	0.143	2.23e-62
AT1G19580-GAMMACA1	1.29e-46	0.287896	0.405	0.248	2.81e-42
AT2G25900-ATCTH	2.5e-70	0.287651	0.259	0.104	5.42e-66
AT1G17350-AT1G17350	5.37e-71	0.28736	0.331	0.155	1.17e-66
AT2G39795-AT2G39795	3.47e-127	0.287115	0.225	0.055	7.54e-123
AT2G46370-JAR1	1.2e-31	0.287075	0.299	0.181	2.61e-27
AT3G52860-MED28	1.09e-89	0.286501	0.259	0.092	2.37e-85
AT4G18030-AT4G18030	1.06e-37	0.286453	0.556	0.402	2.29e-33
AT3G51270-AT3G51270	1.19e-71	0.286096	0.298	0.13	2.58e-67
AT1G07020-AT1G07020	1.76e-48	0.285848	0.382	0.224	3.82e-44
AT2G17800-ARAC1	2.48e-48	0.285811	0.346	0.197	5.39e-44
AT4G15140-AT4G15140	2.57e-101	0.285681	0.151	0.031	5.57e-97
AT4G17085-AT4G17085	1.15e-66	0.285669	0.327	0.156	2.49e-62
AT1G62430-CDS1	2.76e-82	0.285571	0.273	0.106	6e-78
AT3G02885-GASA5	9.04e-24	0.285084	0.252	0.155	1.96e-19
AT5G08530-CI51	1.44e-37	0.284805	0.7	0.587	3.13e-33
AT5G17770-CBR1	9.02e-42	0.284689	0.594	0.43	1.96e-37
AT2G44450-BGLU15	3.46e-28	0.284423	0.863	0.794	7.51e-24
AT3G25920-RPL15	4.51e-71	0.28427	0.285	0.122	9.78e-67
AT4G34960-CYP21-1	3.78e-139	0.284261	0.221	0.049	8.19e-135
AT5G45390-CLPP4	2.61e-61	0.2842	0.344	0.176	5.66e-57
AT3G03600-RPS2	5.19e-61	0.28419	0.335	0.17	1.13e-56
AT5G26670-PAE10	6.28e-80	0.283789	0.285	0.113	1.36e-75
AT1G14060-AT1G14060	2.27e-65	0.283357	0.297	0.136	4.92e-61
AT5G65390-AGP7	6.13e-26	0.283265	0.136	0.064	1.33e-21
AT3G05280-AT3G05280	8.63e-55	0.283214	0.381	0.213	1.87e-50
AT1G06960-AT1G06960	1.54e-72	0.282932	0.296	0.128	3.34e-68
AT4G09160-PATL5	1.82e-103	0.282894	0.193	0.049	3.94e-99
AT3G51930-AT3G51930	4.17e-152	0.282459	0.1	0.005	9.06e-148
AT1G64880-AT1G64880	2.43e-113	0.281629	0.218	0.057	5.28e-109
AT4G38680-CSP2	3.73e-50	0.281514	0.31	0.165	8.1e-46
AT4G38062-AT4G38062	1.61e-225	0.281503	0.11	0.001	3.5e-221
AT4G21570-AT4G21570	1.96e-40	0.281416	0.94	0.908	4.24e-36
AT5G47890-AT5G47890	3.79e-48	0.281265	0.942	0.87	8.23e-44
AT5G09225-AT5G09225	2.64e-40	0.281228	0.436	0.285	5.73e-36
AT1G51570-AT1G51570	2.17e-104	0.281023	0.232	0.068	4.71e-100
AT4G31340-AT4G31340	8.37e-35	0.280475	0.736	0.63	1.82e-30
AT4G26670-TIM22-2	2.93e-165	0.280436	0.208	0.036	6.37e-161
AT1G20260-VHA-B3	4.31e-54	0.280309	0.357	0.194	9.34e-50
AT3G55030-PGPS2	3.05e-49	0.279797	0.407	0.243	6.61e-45
AT1G54270-TIF4A-2	1.93e-31	0.279748	0.742	0.671	4.2e-27
AT3G20390-AT3G20390	3.91e-39	0.279744	0.977	0.922	8.48e-35
AT4G21800-QQT2	5.9e-44	0.279639	0.329	0.188	1.28e-39
AT5G63870-PP7	5.42e-67	0.279531	0.287	0.128	1.18e-62
AT4G01575-AT4G01575	5.27e-10	0.278897	0.362	0.31	1.14e-05
AT5G28490-LSH1	3.59e-34	0.278747	0.305	0.183	7.78e-30
AT2G34260-WDR55	9.12e-95	0.278715	0.237	0.076	1.98e-90
AT5G14320-RPS13	4.45e-60	0.278654	0.342	0.172	9.66e-56
AT5G19590-AT5G19590	3.07e-39	0.278469	0.748	0.633	6.67e-35
AT3G22680-RDM1	2.92e-66	0.278409	0.293	0.132	6.34e-62
AT3G58270-AT3G58270	9.02e-67	0.277882	0.247	0.101	1.96e-62
AT3G18820-RABG3F	1.05e-34	0.277849	0.817	0.74	2.27e-30
AT5G47320-RPS19	2.45e-52	0.277771	0.331	0.177	5.31e-48
AT2G33793-AT2G33793	1.18e-80	0.277751	0.101	0.017	2.57e-76
AT3G51610-AT3G51610	8.11e-42	0.277655	0.427	0.275	1.76e-37
AT4G34450-AT4G34450	2.57e-32	0.277566	0.537	0.404	5.59e-28
AT5G57100-AT5G57100	5.21e-45	0.276911	0.278	0.143	1.13e-40
AT5G62880-ARAC10	1.38e-30	0.27658	0.532	0.407	3e-26
AT1G13690-ATE1	8.21e-69	0.276449	0.362	0.178	1.78e-64
AT5G50000-AT5G50000	4.92e-74	0.276333	0.288	0.121	1.07e-69
AT4G32610-AT4G32610	1.66e-48	0.276296	0.384	0.224	3.61e-44
AT3G61890-ATHB-12	6.62e-31	0.276175	0.894	0.804	1.44e-26
ATMG00830-CCB382	7.28e-31	0.276063	0.436	0.31	1.58e-26
AT5G60460-AT5G60460	2.76e-90	0.275992	0.252	0.087	5.98e-86
AT5G54600-RPL24	3.93e-74	0.275839	0.278	0.114	8.53e-70
AT1G33810-AT1G33810	1.07e-45	0.275742	0.381	0.226	2.32e-41
AT1G50670-AT1G50670	2.03e-24	0.275712	0.491	0.389	4.4e-20
AT2G47500-KIN14I	8.84e-143	0.275635	0.183	0.032	1.92e-138
AT2G27600-SKD1	1.02e-29	0.27549	0.694	0.605	2.21e-25
AT2G28140-AT2G28140	4.52e-73	0.27536	0.177	0.055	9.8e-69
AT2G36835-AT2G36835	1.89e-46	0.275203	0.36	0.21	4.1e-42
AT3G15530-AT3G15530	3.23e-24	0.275189	0.365	0.256	7e-20
AT3G52900-AT3G52900	2.96e-160	0.27481	0.109	0.007	6.43e-156
AT3G25150-AT3G25150	9.04e-51	0.27442	0.354	0.197	1.96e-46
AT4G27380-AT4G27380	9.35e-53	0.274416	0.347	0.187	2.03e-48
AT1G78660-GGH1	4.72e-28	0.274141	0.824	0.742	1.02e-23
AT5G05370-AT5G05370	1.51e-30	0.274111	0.692	0.609	3.28e-26
AT1G20430-AT1G20430	4.15e-55	0.273926	0.322	0.164	9.01e-51
AT4G08460-AT4G08460	1.02e-33	0.273741	0.471	0.343	2.22e-29
AT1G02500-SAM1	1.64e-113	0.273628	0.974	0.895	3.57e-109
AT1G67325-AT1G67325	2.04e-64	0.273531	0.322	0.155	4.42e-60
AT1G03360-RRP4	2.83e-123	0.273466	0.209	0.049	6.14e-119
AT3G49100-SRP9	1.05e-41	0.273245	0.383	0.237	2.28e-37
AT3G14430-AT3G14430	5.22e-38	0.27324	0.368	0.233	1.13e-33
AT2G45070-SEC61 BETA	4.2e-44	0.272891	0.97	0.949	9.11e-40
AT2G25790-AT2G25790	1.37e-56	0.272782	0.198	0.077	2.98e-52
AT1G79150-AT1G79150	1.02e-129	0.272521	0.21	0.047	2.21e-125
AT3G27080-TOM20-3	7.27e-81	0.272399	0.253	0.094	1.58e-76
AT3G13580-RPL7D	1.54e-31	0.272034	0.439	0.31	3.34e-27
AT4G20020-MORF1	1.06e-132	0.271948	0.197	0.041	2.31e-128
AT5G09920-NRPB4	4.74e-26	0.27175	0.584	0.487	1.03e-21
AT1G16810-AT1G16810	6.71e-37	0.271721	0.83	0.749	1.46e-32
AT1G57540-AT1G57540	4.12e-62	0.271578	0.305	0.145	8.94e-58
AT3G01800-AT3G01800	3.88e-54	0.271252	0.311	0.16	8.42e-50
AT5G17620-AUG7	8.58e-81	0.27086	0.258	0.097	1.86e-76
AT1G51630-MSR2	2.23e-52	0.270657	0.309	0.158	4.85e-48
AT3G18035-HON4	8.47e-77	0.270296	0.196	0.063	1.84e-72
AT3G23670-KIN12B	8.14e-203	0.270244	0.116	0.004	1.77e-198
AT3G10620-NUDT26	8.95e-50	0.270114	0.304	0.158	1.94e-45
AT4G31790-AT4G31790	2.55e-76	0.269968	0.253	0.097	5.53e-72
AT3G06890-AT3G06890	3.44e-29	0.269738	0.487	0.357	7.46e-25
AT1G52670-AT1G52670	1.69e-79	0.269736	0.26	0.099	3.67e-75
AT3G56910-PSRP5	6.57e-67	0.269618	0.294	0.131	1.42e-62
AT5G65270-RABA4A	2.97e-41	0.269457	0.363	0.219	6.44e-37
AT4G03415-AT4G03415	6.02e-44	0.269416	0.29	0.155	1.31e-39
AT5G24650-HP30-2	4.81e-41	0.269355	0.39	0.246	1.04e-36
AT5G46630-AT5G46630	1.56e-24	0.268887	0.569	0.478	3.39e-20
AT1G54770-AT1G54770	2.17e-99	0.268689	0.218	0.063	4.7e-95
AT5G11900-AT5G11900	1.1e-44	0.268606	0.367	0.219	2.38e-40
AT4G26130-AT4G26130	5.81e-85	0.268496	0.203	0.063	1.26e-80
AT4G22212-AT4G22212	1.15e-63	0.268487	0.456	0.253	2.5e-59
AT5G62190-RH7	3.93e-54	0.268401	0.318	0.163	8.52e-50
AT4G30150-AT4G30150	9.74e-42	0.267882	0.186	0.082	2.11e-37
AT1G71860-PTP1	2.61e-51	0.267874	0.32	0.17	5.67e-47
AT4G32800-ERF043	5.2e-26	0.267765	0.452	0.329	1.13e-21
AT5G22480-AT5G22480	6.06e-62	0.267585	0.276	0.125	1.32e-57
AT5G58640-AT5G58640	6.6e-25	0.267451	0.598	0.492	1.43e-20
AT2G26180-IQD6	3.13e-159	0.267331	0.133	0.013	6.79e-155
AT3G54810-GATA8	1.12e-48	0.267274	0.377	0.212	2.42e-44
AT3G47810-VPS29	4.58e-32	0.267222	0.481	0.353	9.95e-28
AT5G11280-AT5G11280	1.2e-65	0.267159	0.259	0.109	2.61e-61
AT4G29430-RPS15AE	3.67e-94	0.266464	0.219	0.066	7.97e-90
AT3G04780-AT3G04780	1e-31	0.265818	0.518	0.386	2.17e-27
AT1G09160-AT1G09160	1.61e-36	0.265705	0.384	0.249	3.5e-32
AT5G20010-RAN1	2.12e-39	0.265404	0.999	0.999	4.61e-35
AT3G44730-ATKP1	1.84e-97	0.265327	0.176	0.043	4e-93
AT3G01710-AT3G01710	1.05e-183	0.265099	0.109	0.004	2.29e-179
AT1G17360-AT1G17360	5.57e-33	0.264995	0.376	0.245	1.21e-28
AT4G05400-AT4G05400	1.6e-112	0.264992	0.213	0.055	3.47e-108
AT3G58170-BET11	3.02e-35	0.264861	0.502	0.364	6.56e-31
AT5G03740-HDT3	6.39e-31	0.264844	0.632	0.515	1.39e-26
AT4G37210-AT4G37210	3.24e-46	0.264335	0.257	0.13	7.04e-42
AT4G33625-AT4G33625	1.64e-72	0.26412	0.27	0.11	3.55e-68
AT5G39550-ORTH1	2.8e-198	0.264011	0.181	0.02	6.09e-194
AT1G32640-MYC2	2.64e-37	0.263692	0.567	0.407	5.73e-33
AT3G55605-AT3G55605	3.93e-152	0.263619	0.193	0.034	8.54e-148
AT3G26780-AT3G26780	1.95e-46	0.263529	0.351	0.2	4.24e-42
AT5G24310-ABIL3	8.04e-50	0.263368	0.333	0.179	1.75e-45
AT5G14640-ASK5	6e-71	0.263087	0.192	0.065	1.3e-66
AT2G19830-VPS32.1	2.63e-33	0.263034	0.516	0.38	5.71e-29
AT3G16060-KIN13B	2.92e-93	0.262678	0.191	0.053	6.33e-89
AT4G22010-sks4	5.76e-68	0.262675	0.197	0.068	1.25e-63
AT1G45688-AT1G45688	5.26e-41	0.262629	0.391	0.243	1.14e-36
AT3G05900-AT3G05900	3.39e-40	0.262474	0.311	0.176	7.35e-36
AT4G39880-AT4G39880	3.74e-30	0.262463	0.492	0.37	8.12e-26
AT2G18110-AT2G18110	2.59e-39	0.262402	0.913	0.851	5.61e-35
AT4G35410-AAP19-2	1.36e-74	0.262216	0.258	0.101	2.95e-70
AT5G49720-KOR	2.09e-37	0.261757	0.558	0.404	4.53e-33
AT4G28190-ULT1	6.09e-44	0.261691	0.233	0.114	1.32e-39
AT4G25370-CLPT1	1.96e-39	0.26152	0.478	0.323	4.26e-35
AT3G07050-NSN1	2.07e-59	0.261178	0.25	0.11	4.5e-55
AT2G23820-AT2G23820	2.52e-41	0.261086	0.349	0.207	5.47e-37
AT1G11240-AT1G11240	1.39e-53	0.261065	0.293	0.146	3.02e-49
AT5G67180-TOE3	2.13e-26	0.260952	0.408	0.289	4.62e-22
AT4G27000-RBP45C	1.91e-32	0.260907	0.688	0.57	4.14e-28
AT2G33340-PRP19B	6.23e-31	0.260729	0.533	0.399	1.35e-26
AT3G59380-FTA	3.01e-58	0.260268	0.291	0.139	6.53e-54
AT5G26830-THRRS	5.51e-47	0.259918	0.325	0.18	1.2e-42
AT1G71730-AT1G71730	5.54e-37	0.259896	0.471	0.32	1.2e-32
AT4G15640-AT4G15640	5.91e-99	0.259847	0.234	0.072	1.28e-94
AT1G05190-RPL6	4.61e-50	0.259483	0.383	0.217	1e-45
AT5G08080-SYP132	6.07e-29	0.2594	0.68	0.585	1.32e-24
AT5G41760-AT5G41760	1.19e-99	0.259394	0.227	0.067	2.59e-95
AT4G38370-AT4G38370	2.79e-52	0.25897	0.29	0.143	6.06e-48
AT5G67130-AT5G67130	6.33e-76	0.258818	0.224	0.08	1.37e-71
AT5G56780-ET2	5.62e-77	0.258758	0.118	0.025	1.22e-72
AT3G62060-AT3G62060	6.66e-149	0.25835	0.171	0.026	1.44e-144
AT5G62410-SMC2-1	2.3e-125	0.258075	0.192	0.041	4.98e-121
AT4G33960-AT4G33960	3.17e-35	0.25806	0.344	0.212	6.87e-31
AT2G37990-AT2G37990	3.88e-74	0.258015	0.249	0.097	8.41e-70
AT2G24790-COL3	5.99e-28	0.25794	0.588	0.462	1.3e-23
AT1G72160-PATL3	1.94e-33	0.257816	0.417	0.278	4.21e-29
AT2G45490-AUR3	5.04e-181	0.257215	0.14	0.012	1.09e-176
AT3G13860-HSP60-3A	1.74e-69	0.256749	0.254	0.103	3.77e-65
AT5G04910-AT5G04910	2.55e-45	0.256649	0.328	0.184	5.53e-41
AT3G06790-MORF3	3.9e-65	0.2565	0.273	0.119	8.47e-61
AT4G23620-AT4G23620	3.37e-110	0.256207	0.219	0.059	7.32e-106
AT4G21192-AT4G21192	3.06e-31	0.256036	0.459	0.331	6.64e-27
AT5G22330-RIN1	1.67e-117	0.255867	0.207	0.05	3.63e-113
AT3G09890-AT3G09890	2.78e-42	0.255334	0.33	0.191	6.04e-38
AT4G01310-RPL5	3.49e-85	0.255202	0.218	0.07	7.56e-81
AT3G04830-AT3G04830	2.84e-88	0.255141	0.241	0.082	6.16e-84
AT2G27330-AT2G27330	1.86e-107	0.254957	0.2	0.051	4.03e-103
AT3G11070-AT3G11070	1.91e-109	0.254919	0.198	0.049	4.15e-105
AT5G43720-AT5G43720	8.39e-70	0.25472	0.255	0.103	1.82e-65
AT5G06710-HAT14	6.98e-27	0.254216	0.406	0.285	1.51e-22
AT5G26210-AL4	1.16e-42	0.254089	0.356	0.212	2.51e-38
AT2G30200-AT2G30200	3.62e-97	0.254019	0.215	0.063	7.86e-93
AT1G50370-FYPP1	4.63e-31	0.253969	0.435	0.31	1e-26
AT1G10950-TMN1	3.14e-38	0.253955	0.386	0.242	6.82e-34
AT5G37510-EMB1467	5.97e-43	0.253763	0.378	0.228	1.29e-38
AT3G63400-CYP63	1.56e-48	0.253392	0.318	0.171	3.38e-44
AT4G00026-TIM21	7.9e-64	0.25329	0.257	0.11	1.71e-59
AT3G53610-RABE1A	3.96e-24	0.253108	0.469	0.365	8.59e-20
AT5G67460-AT5G67460	3.93e-115	0.252506	0.141	0.023	8.53e-111
AT3G13460-ECT2	1.02e-27	0.252075	0.439	0.319	2.21e-23
AT3G12780-PGK1	1.58e-40	0.252009	0.365	0.218	3.43e-36
AT3G21770-PER30	7.68e-13	0.251936	0.532	0.466	1.67e-08
AT2G01720-OST1B	2.46e-67	0.251913	0.247	0.1	5.33e-63
AT4G37660-AT4G37660	1.46e-43	0.251669	0.347	0.2	3.17e-39
AT5G50850-PDH2	1.52e-30	0.251613	0.601	0.481	3.31e-26
AT3G45640-MPK3	1.17e-23	0.251477	0.368	0.257	2.54e-19
AT4G12110-SMO1-1	1.18e-83	0.251424	0.185	0.053	2.57e-79
AT3G59890-DAPB2	5.6e-63	0.25132	0.246	0.103	1.22e-58
AT2G38730-CYP22	5.7e-51	0.251198	0.351	0.193	1.24e-46
AT1G04760-VAMP726	3.56e-180	0.251009	0.109	0.005	7.73e-176
AT4G39520-DRG3	3.76e-31	0.250428	0.583	0.457	8.15e-27
AT5G11790-NDL2	4.66e-22	0.250232	0.519	0.407	1.01e-17
AT1G65980-PRXIIB	2.67e-12	-0.250026	0.976	0.973	5.8e-08
AT5G22630-ADT5	1.57e-06	-0.250155	0.641	0.685	0.0340964
AT4G14430-ECI2	2.62e-19	-0.250285	0.441	0.543	5.68e-15
AT4G05150-AT4G05150	2.84e-38	-0.250369	0.144	0.296	6.16e-34
AT4G35860-RABB1B	1.3e-13	-0.250417	0.638	0.7	2.82e-09
AT2G30130-LBD12	2.29e-05	-0.250654	0.071	0.104	0.496374
AT1G28330-DRM1	2.21e-19	-0.250709	0.924	0.959	4.79e-15
AT2G24180-CYP71B6	1.25e-34	-0.250869	0.092	0.222	2.72e-30
AT1G77840-AT1G77840	1.48e-25	-0.251215	0.249	0.377	3.21e-21
AT5G59960-AT5G59960	9.11e-29	-0.25126	0.238	0.375	1.98e-24
AT5G43260-AT5G43260	3.34e-36	-0.25138	0.103	0.238	7.26e-32
AT1G57560-AtMYB50	8.37e-27	-0.251525	0.055	0.152	1.82e-22
AT1G78280-AT1G78280	3.07e-18	-0.251845	0.557	0.666	6.66e-14
AT1G10560-PUB18	4.42e-31	-0.251975	0.068	0.183	9.58e-27
AT5G12390-FIS1B	2.06e-40	-0.252029	0.143	0.3	4.48e-36
AT1G78380-GSTU19	7.15e-15	-0.252167	0.999	0.999	1.55e-10
AT1G30110-NUDT25	1.86e-32	-0.252376	0.068	0.184	4.04e-28
AT1G48320-DHNAT1	4.61e-22	-0.252622	0.193	0.307	9.99e-18
AT3G06350-EMB3004	2.82e-25	-0.252769	0.286	0.418	6.11e-21
AT4G21920-AT4G21920	3.58e-19	-0.253065	0.143	0.241	7.77e-15
AT3G19240-AT3G19240	9.95e-20	-0.253136	0.975	0.99	2.16e-15
AT3G52800-SAP6	6.69e-34	-0.253322	0.999	1	1.45e-29
AT4G23030-DTX49	1.74e-39	-0.253467	0.016	0.124	3.78e-35
AT5G54270-LHCB3	6.84e-21	-0.253687	0.098	0.194	1.48e-16
AT1G72416-AT1G72416	1.68e-08	-0.253876	0.251	0.312	0.000364999
AT5G48380-BIR1	1.03e-25	-0.254222	0.3	0.432	2.24e-21
AT3G14840-LRR-RLK	9.93e-28	-0.254443	0.347	0.497	2.16e-23
AT1G66880-AT1G66880	5.88e-41	-0.254486	0.041	0.166	1.28e-36
AT1G30755-AT1G30755	1.13e-47	-0.254753	0.029	0.163	2.45e-43
AT1G28190-AT1G28190	1.45e-09	-0.254777	0.758	0.774	3.15e-05
AT4G39030-DTX47	6.28e-07	-0.254879	0.387	0.448	0.0136375
AT4G02770-PSAD1	1.64e-16	-0.254927	0.121	0.206	3.56e-12
AT4G16770-AT4G16770	6.65e-38	-0.254982	0.231	0.4	1.44e-33
AT3G48780-LCB2B	2.06e-31	-0.255056	0.268	0.415	4.48e-27
AT4G23920-UGE2	4.27e-34	-0.255112	0.148	0.289	9.26e-30
AT1G53430-AT1G53430	1.89e-31	-0.255169	0.186	0.326	4.1e-27
AT4G02940-AT4G02940	6.97e-36	-0.255223	0.049	0.167	1.51e-31
AT1G72010-TCP22	7.47e-17	-0.255286	0.368	0.462	1.62e-12
AT1G68440-AT1G68440	4.8e-22	-0.255304	0.755	0.828	1.04e-17
AT1G78120-TPR12	1.63e-11	-0.255367	0.121	0.185	3.54e-07
AT5G43403-AT5G43403	1.01e-47	-0.255875	0.071	0.226	2.2e-43
AT5G53590-AT5G53590	8.54e-15	-0.256092	0.845	0.882	1.85e-10
AT5G56190-AT5G56190	4.64e-37	-0.256403	0.155	0.304	1.01e-32
AT4G30190-HA2	4.17e-25	-0.256692	0.158	0.277	9.05e-21
AT4G28750-PSAE1	3.22e-18	-0.256886	0.171	0.272	6.99e-14
AT2G31800-AT2G31800	8.6e-34	-0.257318	0.258	0.411	1.87e-29
AT3G09032-AT3G09032	3.36e-17	-0.257527	0.506	0.587	7.28e-13
AT2G19460-AT2G19460	2.02e-20	-0.25782	0.089	0.179	4.39e-16
AT5G25940-AT5G25940	4.01e-29	-0.257839	0.696	0.797	8.71e-25
AT1G63530-AT1G63530	8.18e-18	-0.258069	0.132	0.225	1.78e-13
AT2G20320-AT2G20320	1.91e-48	-0.258295	0.056	0.205	4.14e-44
AT2G17705-AT2G17705	9.29e-25	-0.258323	0.522	0.637	2.02e-20
AT1G64950-CYP89A5	2.04e-25	-0.259155	0.044	0.134	4.43e-21
AT2G22170-PLAT2	2.07e-09	-0.259206	0.348	0.421	4.48e-05
AT3G59280-PAM16L2	2.19e-33	-0.2595	0.709	0.812	4.75e-29
AT5G63490-CBSCBSPB1	2.26e-42	-0.25957	0.161	0.329	4.9e-38
AT5G53460-GLT1	6.12e-19	-0.259653	0.395	0.508	1.33e-14
AT4G23010-UTR2	2e-28	-0.259771	0.121	0.24	4.34e-24
AT4G19140-AT4G19140	4.97e-35	-0.259932	0.348	0.51	1.08e-30
AT4G15800-RALFL33	1.26e-26	-0.26001	0.352	0.492	2.73e-22
AT1G04440-CKL13	1.56e-33	-0.260015	0.312	0.473	3.39e-29
AT4G32070-Phox4	5.48e-30	-0.260039	0.131	0.255	1.19e-25
AT5G42010-AT5G42010	3.93e-52	-0.26012	0.024	0.165	8.52e-48
AT4G36830-HOS3-1	1.19e-33	-0.260122	0.109	0.238	2.58e-29
AT3G12400-ELC	1.85e-29	-0.260178	0.462	0.607	4.02e-25
AT1G15670-AT1G15670	2.2e-22	-0.260476	0.098	0.196	4.78e-18
AT5G49900-AT5G49900	2.42e-36	-0.260478	0.126	0.27	5.24e-32
AT3G03000-CML18	7.62e-41	-0.260747	0.08	0.223	1.65e-36
AT1G79310-AMC7	4.42e-21	-0.261269	0.36	0.481	9.59e-17
AT3G23605-PUX12	1.92e-28	-0.261501	0.074	0.181	4.16e-24
AT2G29480-GSTU2	2.37e-20	-0.261644	0.083	0.171	5.14e-16
AT5G24760-AT5G24760	2.69e-30	-0.261699	0.22	0.365	5.84e-26
AT3G25600-CML16	3.32e-43	-0.261868	0.131	0.294	7.21e-39
AT3G15450-AT3G15450	1.1e-05	-0.26199	0.993	0.98	0.239343
AT3G08990-AT3G08990	1.03e-21	-0.262117	0.271	0.396	2.24e-17
AT1G03610-AT1G03610	3e-35	-0.262198	0.188	0.336	6.51e-31
AT3G03640-BGLU25	6.45e-11	-0.262425	0.212	0.287	1.4e-06
AT1G18200-RABA6B	1.88e-26	-0.262478	0.115	0.227	4.09e-22
AT3G10640-VPS60.1	1.38e-31	-0.263259	0.613	0.735	3e-27
AT3G02510-AT3G02510	1.17e-28	-0.263346	0.221	0.36	2.54e-24
AT5G24735-AT5G24735	1.32e-35	-0.263699	0.281	0.45	2.86e-31
AT3G53100-AT3G53100	2.64e-32	-0.264397	0.015	0.105	5.72e-28
AT4G15093-LIGB	1.13e-36	-0.264435	0.191	0.346	2.46e-32
AT3G18280-AT3G18280	0.00115607	-0.264438	0.166	0.199	1
AT1G03620-AT1G03620	5.58e-10	-0.265651	0.144	0.204	1.21e-05
AT5G20480-EFR	6.45e-48	-0.265889	0.091	0.255	1.4e-43
AT4G28350-LECRK72	1.09e-42	-0.266386	0.019	0.135	2.37e-38
AT1G79690-NUDT3	1.02e-20	-0.266449	0.341	0.461	2.2e-16
AT1G19025-AT1G19025	2.96e-36	-0.266489	0.064	0.186	6.43e-32
AT4G25200-HSP23.6	0.121353	-0.266635	0.152	0.135	1
AT2G02990-RNS1	0.00133516	-0.267031	0.315	0.348	1
AT1G07630-PLL5	7.51e-55	-0.267968	0.031	0.182	1.63e-50
AT5G45340-CYP707A3	4.64e-25	-0.268095	0.07	0.168	1.01e-20
AT5G43440-AT5G43440	2.27e-32	-0.268142	0.052	0.162	4.92e-28
AT4G40060-ATHB-16	7.71e-20	-0.268264	0.39	0.507	1.67e-15
AT5G25540-CID6	5.2e-37	-0.268364	0.303	0.468	1.13e-32
AT1G03370-AT1G03370	5.84e-47	-0.268705	0.126	0.296	1.27e-42
ATCG00580-PSBE	1.95e-17	-0.26877	0.27	0.372	4.24e-13
AT3G47550-AT3G47550	9.52e-37	-0.26892	0.268	0.428	2.07e-32
AT2G13960-AT2G13960	1.79e-36	-0.268981	0.117	0.258	3.87e-32
AT5G65870-PSK5	1.42e-20	-0.269217	0.354	0.476	3.09e-16
AT1G64740-TUBA1	4.3e-34	-0.269453	0.338	0.501	9.32e-30
AT5G62460-AT5G62460	1.79e-44	-0.269524	0.17	0.342	3.89e-40
AT2G38110-GPAT6	3.9e-33	-0.269706	0.064	0.183	8.46e-29
AT1G19660-BBD2	3.08e-47	-0.269793	0.033	0.168	6.68e-43
AT5G04550-AT5G04550	1.03e-26	-0.269977	0.501	0.628	2.24e-22
AT1G13990-AT1G13990	3.17e-40	-0.271012	0.157	0.315	6.88e-36
AT1G03970-GBF4	1.03e-31	-0.271144	0.37	0.521	2.23e-27
[truncated: 1,296 more rows]

## Sheet: periderm
GeneID	p_val	avg_log2FC	pct.1	pct.2	p_val_adj
AT1G14240-APY3	0	1.17435	0.47	0.039	0
AT1G21110-IGMT3	0	1.14131	0.346	0.046	0
AT1G25275-AT1G25275	0	1.31375	0.988	0.738	0
AT1G33790-JAL4	0	1.19298	0.466	0.08	0
AT1G72140-NPF5.12	0	1.27831	0.495	0.066	0
AT1G80380-GLYK	0	2.07157	0.897	0.578	0
AT5G04370-NAMT1	0	1.24848	0.453	0.055	0
AT5G17700-DTX25	0	1.18678	0.481	0.063	0
AT5G24770-VSP2	0	3.23687	0.919	0.462	0
AT5G65280-GCL1	0	1.24992	0.996	0.928	0
AT3G02470-SAMDC1	0	1.14982	1	0.978	0
AT3G09260-BGLU23	0	2.83807	0.724	0.164	0
AT3G15950-NAI2	0	1.21598	0.43	0.059	0
AT3G16420-PBP1	0	2.6839	0.763	0.182	0
AT3G26450-AT3G26450	0	2.04933	0.497	0.094	0
AT3G44310-NIT1	0	1.62141	0.764	0.296	0
AT2G05440-ATGRP9	0	3.32738	0.906	0.292	0
AT2G25450-GSL-OH	0	1.77264	0.436	0.067	0
AT2G39310-JAL22	0	1.21529	0.354	0.051	0
AT2G44490-BGLU26	0	1.58925	0.662	0.14	0
AT4G11320-RDL5	0	2.89103	0.729	0.227	0
AT4G13280-TPS12	0	0.846852	0.362	0.025	0
AT4G23670-AT4G23670	0	2.94535	0.855	0.258	0
AT4G29270-AT4G29270	0	0.662226	0.33	0.026	0
AT4G36670-PLT6	0	1.49305	0.673	0.233	0
AT4G37410-CYP81F4	0	2.65878	0.74	0.16	0
AT4G24380-AT4G24380	2.28255e-303	-1.32132	0.984	0.997	4.95313e-299
AT3G43430-AT3G43430	1.29614e-300	1.42475	0.875	0.453	2.81262e-296
AT4G15530-PPDK	1.77983e-297	0.893431	0.274	0.03	3.86223e-293
AT4G25640-ATDTX35	8.52026e-292	0.818407	0.357	0.058	1.8489e-287
AT1G73330-ATDR4	8.64991e-286	1.83187	0.995	0.923	1.87703e-281
AT5G20250-DIN10	4.51953e-285	1.52324	0.953	0.738	9.80738e-281
AT3G23550-DTX18	9.74161e-284	0.703726	0.26	0.027	2.11393e-279
AT3G16430-PBP2	4.48853e-279	0.768694	0.245	0.024	9.74012e-275
AT5G16030-AT5G16030	1.15902e-276	0.418616	0.211	0.015	2.51508e-272
AT1G70850-MLP34	1.43945e-275	1.33014	0.323	0.05	3.1236e-271
AT1G47480-CXE2	1.26906e-274	0.392012	0.213	0.016	2.75385e-270
AT5G44920-TIK	1.14399e-270	0.429083	0.203	0.014	2.48246e-266
AT2G43140-AT2G43140	2.23079e-270	0.663883	0.368	0.067	4.84082e-266
AT1G14520-MIOX1	7.69162e-268	0.762202	0.362	0.066	1.66908e-263
AT3G16460-JAL34	7.88353e-268	0.876787	0.387	0.078	1.71073e-263
AT3G30775-POX1	1.41359e-264	1.23573	0.961	0.784	3.06749e-260
AT4G21850-MSRB9	2.44629e-264	1.88405	0.43	0.105	5.30844e-260
AT5G63590-FLS3	3.21562e-263	0.36543	0.191	0.012	6.97789e-259
AT5G38005-AT5G38005	5.25897e-263	0.463475	0.227	0.021	1.1412e-258
AT1G27030-AT1G27030	5.58377e-261	1.13593	0.886	0.491	1.21168e-256
AT5G01040-LAC8	2.63195e-259	1.09419	0.399	0.086	5.71133e-255
AT5G66040-STR16	4.35206e-259	1.21494	0.969	0.797	9.44398e-255
AT2G20670-AT2G20670	5.73732e-254	1.76975	0.619	0.233	1.245e-249
AT3G26470-AT3G26470	1.02431e-246	0.608592	0.3	0.047	2.22276e-242
AT2G04100-DTX6	2.20231e-245	0.406681	0.213	0.02	4.779e-241
AT4G15610-AT4G15610	6.15361e-245	1.18279	0.998	0.863	1.33533e-240
AT3G16470-JAL35	1.92054e-243	1.30664	0.84	0.505	4.16757e-239
AT2G19800-MIOX2	1.40225e-242	1.64762	0.555	0.189	3.04288e-238
AT1G21326-AT1G21326	1.44212e-241	0.562002	0.222	0.023	3.1294e-237
AT1G27020-AT1G27020	1.45113e-240	1.4147	0.625	0.236	3.14894e-236
AT3G23570-AT3G23570	1.12623e-238	0.98873	0.643	0.258	2.44391e-234
AT5G65790-ATMYB68	7.44831e-237	0.629168	0.198	0.017	1.61628e-232
AT2G16890-UGT90A1	8.62221e-236	0.458592	0.175	0.012	1.87102e-231
AT3G55440-CTIMC	1.37986e-235	-0.963094	0.993	0.998	2.9943e-231
AT2G36210-AT2G36210	9.4689e-235	1.11237	0.374	0.082	2.05475e-230
AT1G21100-IGMT1	1.17921e-234	0.566056	0.177	0.013	2.55889e-230
AT3G16690-SWEET16	1.32649e-234	0.640296	0.335	0.064	2.87849e-230
AT2G44670-AT2G44670	1.23801e-233	1.42539	0.946	0.725	2.68648e-229
AT3G16450-JAL33	1.49093e-233	0.984303	0.272	0.041	3.23532e-229
AT1G69530-ATEXPA1	4.54869e-230	0.782071	0.247	0.033	9.87066e-226
AT5G24780-VSP1	1.50249e-229	0.851878	0.28	0.045	3.2604e-225
AT4G05050-UBQ11	2.84701e-229	-0.868434	0.999	1	6.17802e-225
AT4G15760-MO1	2.8106e-228	0.563138	0.237	0.029	6.099e-224
AT5G50720-HVA22E	2.14651e-227	-1.78506	0.651	0.862	4.65792e-223
AT3G50260-ERF011	4.08796e-226	1.07821	0.767	0.398	8.87088e-222
AT4G18280-AT4G18280	1.33552e-225	-1.73258	0.752	0.903	2.89809e-221
AT5G18670-BAM9	3.69953e-225	1.2693	0.926	0.721	8.02798e-221
AT3G28600-AT3G28600	5.69626e-223	-2.32241	0.583	0.812	1.23609e-218
AT4G21620-AT4G21620	3.09559e-222	0.728076	0.763	0.336	6.71742e-218
AT4G38770-PRP4	2.21096e-218	0.448368	0.196	0.019	4.79779e-214
AT1G14120-AT1G14120	7.22466e-215	1.07069	0.274	0.047	1.56775e-210
AT2G32190-AT2G32190	6.40971e-213	-1.62368	0.801	0.924	1.39091e-208
AT1G22440-AT1G22440	2.56478e-211	0.464557	0.212	0.025	5.56558e-207
AT1G76040-CPK29	2.55824e-210	-0.963434	0.709	0.9	5.55137e-206
AT1G62540-FMO GS-OX2	8.89606e-210	0.437177	0.236	0.033	1.93045e-205
AT3G54150-AT3G54150	4.07421e-208	0.854701	0.381	0.096	8.84104e-204
AT3G49690-RAX3	4.32337e-207	1.1152	0.358	0.084	9.38171e-203
AT1G15630-AT1G15630	1.28912e-206	0.32977	0.153	0.01	2.79739e-202
AT1G23120-AT1G23120	1.29305e-205	0.410312	0.221	0.028	2.80592e-201
AT2G01610-AT2G01610	1.40053e-205	-1.7509	0.427	0.742	3.03915e-201
AT4G24960-HVA22D	2.87684e-205	-0.917589	0.998	0.998	6.24273e-201
AT1G26800-MPSR1	6.19328e-205	1.74061	0.598	0.254	1.34394e-200
AT1G45145-TRX5	1.00639e-203	-0.788878	0.997	0.995	2.18386e-199
AT1G66760-DTX9	4.3129e-202	0.922599	0.746	0.394	9.359e-198
AT5G45490-AT5G45490	3.71631e-201	0.522276	0.242	0.037	8.0644e-197
AT2G32210-AT2G32210	6.50478e-201	-1.44827	0.822	0.931	1.41154e-196
AT5G20050-AT5G20050	8.24169e-201	0.504696	0.297	0.057	1.78845e-196
AT5G41080-GDPD2	9.55523e-197	1.36762	0.958	0.822	2.07349e-192
AT1G77450-NAC032	6.40246e-196	-1.1486	0.894	0.962	1.38933e-191
AT3G16240-TIP2-1	2.34171e-191	-1.73319	0.811	0.888	5.08151e-187
AT1G76180-ERD14	4.3134e-191	-0.49764	1	1	9.36008e-187
AT3G49910-RPL26A	4.88984e-191	1.04314	0.979	0.887	1.0611e-186
AT4G13195-CLE44	1.58805e-190	0.454496	0.23	0.035	3.44606e-186
AT3G04070-NAC047	3.04267e-189	0.982885	0.51	0.191	6.60259e-185
AT4G11310-RDL4	7.08268e-188	0.465103	0.19	0.023	1.53694e-183
AT3G61060-AtPP2-A13	3.80841e-187	1.1252	0.864	0.639	8.26425e-183
AT1G11670-DTX36	2.03614e-186	1.12643	0.742	0.434	4.41843e-182
AT2G22170-PLAT2	2.14743e-186	1.04375	0.714	0.371	4.65992e-182
AT5G25890-IAA28	3.91743e-186	-1.19335	0.155	0.598	8.50081e-182
AT2G43910-ATHOL1	4.93363e-186	0.39596	0.222	0.033	1.0706e-181
AT1G10070-BCAT2	1.43854e-185	0.83432	0.361	0.095	3.12162e-181
AT1G06040-BBX24	1.05091e-184	1.24528	0.754	0.471	2.28047e-180
AT3G18830-PLT5	1.15412e-184	1.0189	0.524	0.21	2.50443e-180
AT3G51910-HSFA7A	3.84076e-184	1.58032	0.55	0.228	8.33444e-180
AT3G16640-TCTP1	1.74852e-183	0.880989	1	1	3.7943e-179
AT1G69310-WRKY57	7.03521e-182	0.49653	0.315	0.072	1.52664e-177
AT2G43150-AT2G43150	7.49581e-181	0.836895	0.412	0.125	1.62659e-176
AT4G13860-AT4G13860	4.3614e-180	0.579717	0.236	0.039	9.46424e-176
AT5G12140-CYS1	6.64846e-180	-0.909795	0.87	0.965	1.44271e-175
AT1G55330-AGP21	2.22924e-179	-1.49989	0.907	0.945	4.83745e-175
AT5G18380-RPS16C	2.28383e-178	0.846658	1	0.983	4.95592e-174
AT5G14920-GASA14	1.62989e-177	0.770202	0.299	0.067	3.53686e-173
AT3G26460-AT3G26460	2.08896e-177	0.556195	0.143	0.011	4.53303e-173
AT3G49120-PER34	1.74706e-176	0.870623	0.819	0.476	3.79113e-172
AT2G36830-TIP1-1	6.50255e-176	-1.97655	0.462	0.719	1.41105e-171
AT5G05440-PYL5	9.56907e-176	0.800813	0.619	0.275	2.07649e-171
AT1G51950-IAA18	2.32686e-175	-1.04927	0.662	0.864	5.04929e-171
AT1G15380-AT1G15380	2.45447e-175	1.10567	0.457	0.16	5.32621e-171
AT1G80440-AT1G80440	1.0962e-174	1.47349	0.68	0.366	2.37875e-170
AT5G57560-XTH22	3.04616e-172	-1.27861	0.962	0.978	6.61016e-168
AT3G57520-RFS2	2.10552e-171	1.2399	0.907	0.715	4.56897e-167
AT4G22610-AT4G22610	3.51619e-170	1.36324	0.724	0.408	7.63013e-166
AT1G27950-LTPG1	8.29801e-169	0.541657	0.227	0.039	1.80067e-164
AT5G22550-AT5G22550	1.51182e-168	0.281274	0.15	0.014	3.28064e-164
AT2G41130-BHLH106	1.39002e-167	-1.13731	0.037	0.438	3.01635e-163
AT4G27652-AT4G27652	3.33595e-167	1.11059	0.997	0.952	7.23902e-163
AT4G36990-HSFB1	9.9675e-167	0.901637	0.996	0.955	2.16295e-162
AT2G02010-GAD4	8.48406e-166	-1.77525	0.682	0.841	1.84104e-161
AT4G11211-AT4G11211	2.36132e-165	0.993881	0.984	0.882	5.12406e-161
AT3G61990-OMTF3	9.88056e-163	0.663503	0.421	0.139	2.14408e-158
AT4G25900-AT4G25900	3.08326e-162	0.744448	0.597	0.272	6.69068e-158
AT1G55580-SCL18	6.10414e-161	0.274368	0.146	0.014	1.3246e-156
AT1G71950-AT1G71950	7.45364e-161	-0.77891	0.99	0.997	1.61744e-156
AT1G77530-AT1G77530	1.14792e-160	0.683026	0.381	0.115	2.49098e-156
AT4G22690-CYP706A1	2.59462e-159	0.902334	0.797	0.46	5.63032e-155
AT3G54880-AT3G54880	3.03584e-159	0.938608	0.785	0.563	6.58777e-155
AT4G37780-MYB87	5.93724e-159	0.748889	0.384	0.12	1.28838e-154
AT2G19310-HSP18.5	2.21154e-158	0.974968	0.448	0.164	4.79904e-154
AT1G17020-SRG1	1.64585e-157	0.727096	0.454	0.17	3.5715e-153
AT1G69890-AT1G69890	3.14554e-157	0.984142	0.843	0.556	6.82582e-153
AT2G18150-PER15	9.8738e-157	2.37416	0.349	0.109	2.14261e-152
AT3G04720-HEL	4.93879e-156	0.392243	0.196	0.03	1.07172e-151
AT4G22590-TPPG	9.44002e-156	1.15142	0.959	0.886	2.04849e-151
AT1G08930-ERD6	1.05457e-153	0.833168	0.746	0.449	2.28841e-149
AT3G47340-ASN1	1.3103e-153	1.23151	0.338	0.097	2.84335e-149
AT2G01520-MLP328	2.10916e-152	2.44492	0.442	0.18	4.57688e-148
AT3G27650-LBD25	5.08954e-151	0.848398	0.671	0.368	1.10443e-146
AT2G19460-AT2G19460	1.14906e-150	0.655808	0.405	0.135	2.49347e-146
AT1G55810-UKL3	1.61031e-150	1.06243	0.578	0.299	3.49436e-146
AT4G35480-ATL45	1.33381e-149	-0.799484	0.99	0.993	2.89437e-145
AT3G21690-DTX40	5.44028e-149	0.416673	0.243	0.05	1.18054e-144
AT4G21870-HSP15.4	7.57895e-149	0.533577	0.201	0.034	1.64463e-144
AT5G54170-AT5G54170	9.70508e-149	-0.830512	0.979	0.987	2.106e-144
AT4G24160-AT4G24160	3.11211e-148	-0.833796	0.988	0.992	6.75327e-144
AT2G01530-MLP329	1.47956e-144	0.583841	0.158	0.021	3.21064e-140
AT5G46430-RPL32B	3.8569e-142	0.758409	0.999	0.966	8.36948e-138
AT2G47180-GOLS1	1.37745e-140	1.21358	0.884	0.694	2.98906e-136
AT3G12145-FLR1	7.05546e-140	-1.02883	0.25	0.616	1.53104e-135
AT1G30820-AT1G30820	1.93495e-139	0.897608	0.918	0.733	4.19884e-135
AT3G03000-CML18	2.65752e-138	0.568222	0.442	0.171	5.76683e-134
AT4G39190-AT4G39190	7.25313e-137	-1.45313	0.079	0.432	1.57393e-132
AT2G39410-AT2G39410	1.61254e-136	0.27688	0.12	0.011	3.49921e-132
AT4G36430-PER49	5.25266e-136	2.13001	0.372	0.134	1.13983e-131
AT3G25710-BHLH32	1.93317e-135	-1.14097	0.029	0.373	4.19498e-131
AT2G29500-HSP17.6B	4.82495e-135	2.11331	0.686	0.431	1.04701e-130
AT1G14200-AT1G14200	6.01084e-135	1.58887	0.772	0.537	1.30435e-130
AT3G24500-MBF1C	3.45926e-134	1.25756	0.986	0.897	7.50659e-130
AT3G25780-AOC3	5.94683e-134	-0.783537	0.947	0.982	1.29046e-129
AT1G21400-AT1G21400	4.03039e-133	0.624701	0.357	0.119	8.74595e-129
AT4G27657-AT4G27657	1.60261e-131	1.22088	0.744	0.498	3.47767e-127
AT4G02380-SAG21	3.4762e-131	-1.21433	0.88	0.933	7.54335e-127
AT1G01620-PIP1-3	6.51906e-131	-1.6674	0.758	0.853	1.41464e-126
AT4G15765-AT4G15765	7.06932e-131	0.349073	0.183	0.032	1.53404e-126
AT1G04250-IAA17	7.04657e-130	-1.05879	0.12	0.471	1.52911e-125
AT1G69080-AT1G69080	7.71088e-130	-1.01445	0.047	0.384	1.67326e-125
AT5G58780-AT5G58780	4.56573e-129	0.315032	0.164	0.026	9.90763e-125
AT1G52560-HSP26.5	6.99253e-129	2.2098	0.339	0.115	1.51738e-124
AT4G28140-ERF054	2.48883e-126	-2.00328	0.237	0.536	5.40075e-122
AT1G62975-BHLH125	1.29008e-125	1.00797	0.687	0.436	2.79948e-121
AT1G50640-ERF3	2.22525e-125	-0.603511	0.682	0.876	4.8288e-121
AT1G58270-ZW9	5.44602e-125	0.47225	0.178	0.031	1.18179e-120
AT3G10815-AT3G10815	9.53856e-125	0.769568	0.657	0.378	2.06987e-120
AT5G65390-AGP7	1.92074e-123	0.460661	0.231	0.054	4.168e-119
AT2G18193-AT2G18193	2.23768e-123	-1.89333	0.078	0.409	4.85577e-119
AT1G15625-AT1G15625	8.2475e-123	0.419545	0.116	0.012	1.78971e-118
AT5G17490-RGL3	2.12635e-122	0.322492	0.19	0.037	4.61417e-118
AT2G42610-LSH10	3.16806e-122	0.961828	0.849	0.636	6.87468e-118
AT3G57450-AT3G57450	1.65348e-121	-0.548334	1	1	3.58806e-117
AT1G35140-EXL1	5.12901e-121	0.966567	0.819	0.593	1.11299e-116
AT4G39950-CYP79B2	7.13032e-121	0.560088	0.202	0.043	1.54728e-116
AT2G29490-GSTU1	1.13918e-120	0.706049	0.535	0.256	2.47202e-116
AT2G46600-KIC	1.80598e-120	-1.04997	0.839	0.924	3.91899e-116
AT2G38230-PDX11	3.70364e-120	0.912193	0.45	0.199	8.0369e-116
AT4G37540-LBD39	4.68945e-120	0.703487	0.293	0.088	1.01761e-115
AT3G60520-AT3G60520	7.54382e-120	0.429705	0.249	0.064	1.63701e-115
AT3G25770-AOC2	4.08193e-119	-2.24563	0.285	0.555	8.85778e-115
AT4G14060-AT4G14060	6.95058e-119	0.817072	0.168	0.03	1.50828e-114
AT4G29930-BHLH27	7.78416e-119	0.962153	0.573	0.309	1.68916e-114
AT3G13520-AGP12	8.58963e-119	-0.820086	0.994	0.989	1.86395e-114
AT5G14120-AT5G14120	1.35044e-118	0.72796	0.455	0.208	2.93046e-114
AT4G34870-CYP18-4	7.06666e-118	-1.02089	0.964	0.975	1.53346e-113
AT3G02080-RPS19A	8.62365e-118	0.691337	0.987	0.952	1.87133e-113
AT1G56280-ATDI19	1.90878e-117	0.67432	0.996	0.978	4.14204e-113
AT3G25760-AOC1	2.00433e-117	-1.34347	0.135	0.463	4.34941e-113
AT5G39720-AIG2LA	2.62805e-117	-1.08424	0.076	0.398	5.70287e-113
AT1G80050-APT2	4.72584e-117	0.573448	0.462	0.194	1.02551e-112
AT1G32928-AT1G32928	5.72409e-117	0.725682	0.993	0.945	1.24213e-112
AT5G61590-ERF107	8.55606e-117	0.584093	0.285	0.085	1.85667e-112
AT5G59890-ADF4	2.86019e-116	-0.747903	0.782	0.899	6.20661e-112
AT4G32480-AT4G32480	3.05076e-116	0.988042	0.817	0.61	6.62015e-112
AT5G52310-RD29A	6.58369e-116	-0.956209	0.713	0.844	1.42866e-111
AT4G26260-MIOX4	8.25251e-116	0.599166	0.109	0.011	1.79079e-111
AT5G54980-AT5G54980	1.7212e-114	-0.984023	0.097	0.416	3.73499e-110
AT1G53633-AT1G53633	2.70321e-114	0.655006	0.399	0.154	5.86596e-110
AT5G38020-AT5G38020	5.21942e-114	0.334446	0.109	0.011	1.13261e-109
AT5G60200-DOF5.3	1.37459e-113	-1.30309	0.375	0.638	2.98286e-109
AT5G24530-DMR6	2.95765e-113	0.632965	0.366	0.138	6.41809e-109
AT5G23820-ML3	3.41424e-113	0.911191	0.451	0.197	7.40889e-109
AT2G02990-RNS1	9.76602e-113	-1.82468	0.072	0.379	2.11923e-108
AT3G16050-PDX12	4.12329e-112	1.43475	0.487	0.239	8.94753e-108
AT1G66400-CML23	1.0264e-111	0.889215	0.633	0.372	2.22728e-107
AT1G55450-AT1G55450	2.34505e-111	0.65427	0.535	0.25	5.08876e-107
AT3G62650-AT3G62650	2.69477e-111	0.835784	0.665	0.427	5.84765e-107
AT4G14450-AT4G14450	8.97071e-111	1.29963	0.465	0.221	1.94664e-106
AT1G21830-AT1G21830	9.47645e-111	-1.13841	0.41	0.656	2.05639e-106
AT5G13810-AT5G13810	2.32862e-110	-0.584947	0.37	0.695	5.0531e-106
AT2G16900-AT2G16900	2.95583e-110	-0.856567	0.783	0.877	6.41415e-106
AT4G11190-DIR13	5.47025e-110	0.565848	0.149	0.025	1.18704e-105
AT5G06710-HAT14	1.14885e-109	-0.614002	0.037	0.337	2.49301e-105
AT4G39800-IPS1	1.32721e-109	-0.902108	0.074	0.386	2.88005e-105
AT2G26150-HSFA2	2.76587e-109	1.5017	0.472	0.231	6.00193e-105
AT3G13310-AT3G13310	9.20554e-109	0.832381	0.998	0.983	1.9976e-104
AT1G76930-ATEXT4	1.09142e-108	1.02341	0.175	0.036	2.36839e-104
AT3G21770-PER30	1.34744e-108	0.898115	0.695	0.447	2.92395e-104
AT5G10830-AT5G10830	2.526e-108	-1.07813	0.514	0.725	5.48141e-104
AT5G03380-HIPP06	4.17254e-108	0.811045	0.984	0.922	9.05441e-104
AT1G75190-AT1G75190	4.91548e-108	0.373719	0.249	0.07	1.06666e-103
AT1G04040-AT1G04040	1.73783e-107	0.778243	0.503	0.244	3.77109e-103
AT2G38060-PHT4;2	3.08694e-107	0.32543	0.205	0.049	6.69866e-103
AT5G03545-AT4	5.48148e-107	-1.09309	0.041	0.338	1.18948e-102
AT1G73010-PS2	2.18499e-106	-0.990141	0.036	0.328	4.74142e-102
AT5G19230-AT5G19230	3.21312e-106	0.700388	0.967	0.824	6.97246e-102
AT5G26340-STP13	4.1641e-106	0.960152	0.481	0.228	9.03609e-102
AT5G20010-RAN1	1.61962e-105	-0.530945	0.998	0.999	3.51459e-101
AT3G59350-AT3G59350	6.23817e-105	-0.669947	0.981	0.991	1.35368e-100
AT1G76790-IGMT5	7.95056e-105	0.474534	0.262	0.078	1.72527e-100
AT4G22755-SMO1-3	4.04041e-104	0.518981	0.345	0.127	8.7677e-100
AT3G45160-AT3G45160	5.14025e-104	-2.66075	0.217	0.498	1.11543e-99
AT1G60270-BGLU6	6.24151e-104	0.471265	0.301	0.102	1.35441e-99
AT5G58770-AT5G58770	7.05589e-104	0.710952	0.229	0.062	1.53113e-99
AT1G29395-COR413IM1	2.698e-103	0.928143	0.691	0.467	5.85467e-99
AT3G54950-PLP7	4.48995e-103	-0.699665	0.09	0.391	9.7432e-99
AT3G57870-SCE1	7.33206e-103	-0.620632	0.967	0.991	1.59106e-98
AT5G04340-ZAT6	1.11081e-102	0.821818	0.988	0.938	2.41046e-98
AT1G47530-DTX33	1.37779e-102	0.371142	0.269	0.083	2.98981e-98
AT5G44130-FLA13	2.07254e-102	0.382744	0.184	0.041	4.4974e-98
AT4G38470-STY46	5.80355e-102	0.658763	0.948	0.887	1.25937e-97
AT1G69840-HIR2	8.0816e-102	-0.498039	0.974	0.992	1.75371e-97
AT3G07720-AT3G07720	4.67206e-100	-0.663404	0.146	0.458	1.01384e-95
AT5G01340-SFC1	5.77027e-100	-0.794432	0.243	0.553	1.25215e-95
AT4G16790-AT4G16790	1.8685e-99	-0.83103	0.105	0.397	4.05464e-95
AT2G22330-CYP79B3	3.39e-99	0.575172	0.224	0.062	7.35631e-95
AT1G02920-GSTF7	4.70368e-99	0.986779	0.278	0.091	1.0207e-94
AT2G47550-PME20	8.85463e-99	0.68154	0.812	0.536	1.92146e-94
AT1G29980-AT1G29980	1.13702e-98	-0.679132	0.614	0.793	2.46733e-94
AT5G20020-RAN2	1.75317e-98	-0.4804	0.99	0.996	3.80437e-94
AT1G54050-HSP17.4B	8.26657e-98	1.72302	0.63	0.426	1.79384e-93
AT4G27280-KRP1	2.6685e-97	-1.00023	0.967	0.971	5.79065e-93
AT4G24570-PUMP4	5.83168e-97	0.824603	0.964	0.84	1.26547e-92
AT5G22250-CAF1-11	8.53445e-97	0.761886	0.734	0.474	1.85198e-92
AT2G33850-AT2G33850	1.06067e-96	0.50581	0.1	0.012	2.30166e-92
AT1G19050-ARR7	1.15375e-96	0.851662	0.458	0.232	2.50363e-92
AT4G05120-ENT3	2.09766e-96	-0.759171	0.259	0.562	4.55192e-92
AT1G33600-AT1G33600	2.21795e-96	0.692962	0.618	0.354	4.81296e-92
AT3G19970-AT3G19970	2.73367e-96	-0.57973	0.164	0.467	5.93206e-92
AT1G26560-BGLU40	2.99114e-96	-1.52666	0.574	0.725	6.49078e-92
AT1G19530-AT1G19530	5.93342e-96	0.976219	0.951	0.846	1.28755e-91
AT3G55120-CHI1	1.43357e-94	0.372282	0.126	0.02	3.11085e-90
AT5G39730-AIG2LB	1.89613e-94	-0.700223	0.836	0.925	4.1146e-90
AT5G19260-FAF3	4.88861e-94	-1.12583	0.059	0.335	1.06083e-89
AT1G53180-AT1G53180	2.00073e-93	0.659115	0.33	0.128	4.34159e-89
AT1G65390-PP2A5	2.30307e-93	0.829358	0.483	0.244	4.99765e-89
AT3G03270-AT3G03270	2.76198e-93	-1.24373	0.545	0.715	5.9935e-89
AT2G41630-TFIIB1	2.92783e-93	-0.691153	0.861	0.933	6.3534e-89
AT4G22780-ACR7	5.14012e-93	-0.619798	0.26	0.561	1.11541e-88
AT1G52410-TSA1	1.03523e-92	0.677431	0.614	0.35	2.24646e-88
AT4G15910-ATDI21	1.06038e-92	-0.912882	0.703	0.832	2.30103e-88
AT3G20500-PAP18	2.80759e-92	-0.693679	0.841	0.912	6.09248e-88
AT1G72416-AT1G72416	6.31486e-92	0.806094	0.506	0.277	1.37032e-87
AT4G30270-XTH24	8.09187e-92	0.695089	0.439	0.205	1.75593e-87
AT5G03610-AT5G03610	2.58938e-91	-1.32723	0.148	0.43	5.61895e-87
AT5G12030-HSP17.7	4.23623e-91	1.34513	0.743	0.529	9.19262e-87
AT2G30930-AT2G30930	4.70111e-91	0.781294	0.666	0.415	1.02014e-86
AT3G20340-AT3G20340	7.06302e-91	1.03728	0.639	0.414	1.53268e-86
AT3G50440-MES10	8.97869e-91	-1.09244	0.086	0.361	1.94838e-86
AT2G15970-COR413PM1	1.12731e-90	0.92186	0.888	0.723	2.44626e-86
AT5G25440-AT5G25440	3.38864e-90	0.529239	0.759	0.504	7.35336e-86
AT2G15480-UGT73B5	2.47615e-89	0.66384	0.923	0.713	5.37324e-85
AT1G47130-AT1G47130	3.41421e-89	-0.715368	0.928	0.962	7.40884e-85
AT1G29470-AT1G29470	7.17523e-89	0.726658	0.816	0.656	1.55703e-84
AT4G36500-AT4G36500	1.0942e-88	0.561002	0.999	0.973	2.37441e-84
AT5G40170-AtRLP54	2.56672e-88	0.281436	0.167	0.039	5.56978e-84
AT1G62570-FMOGS-OX4	3.30454e-88	0.784493	0.756	0.525	7.17085e-84
AT1G16030-HSP70-5	5.65115e-88	1.49865	0.413	0.204	1.2263e-83
AT5G06320-NHL3	1.18679e-87	-0.503008	0.974	0.985	2.57533e-83
AT1G14890-AT1G14890	1.46888e-87	-1.44459	0.65	0.755	3.18747e-83
AT3G30390-AVT6A	3.4338e-87	0.698739	0.628	0.448	7.45134e-83
AT1G32700-AT1G32700	4.4605e-87	-0.679312	0.736	0.853	9.67927e-83
AT3G27880-AT3G27880	9.01561e-87	0.751124	0.586	0.382	1.95639e-82
AT1G07400-HSP17.8	1.28133e-86	1.35014	0.821	0.63	2.78049e-82
AT1G05340-AT1G05340	2.46862e-86	-0.756411	0.943	0.96	5.3569e-82
AT4G35320-AT4G35320	3.61334e-86	-0.654047	0.247	0.542	7.84096e-82
AT1G18300-NUDT4	3.66175e-86	0.597464	0.991	0.914	7.94599e-82
AT1G23290-RPL27AB	2.1882e-85	0.51567	0.978	0.941	4.74839e-81
AT5G07440-GDH2	2.26754e-85	0.795946	0.961	0.881	4.92057e-81
AT4G05010-AT4G05010	2.65244e-85	-0.653019	0.905	0.946	5.75579e-81
AT1G14540-PER4	7.11865e-85	-1.86141	0.057	0.31	1.54475e-80
AT4G33905-AT4G33905	1.51408e-84	-1.05952	0.184	0.459	3.28555e-80
AT3G46230-HSP17.4A	1.54285e-84	1.36775	0.723	0.532	3.34799e-80
AT1G53540-HSP17.6C	1.88185e-84	1.4103	0.488	0.274	4.08361e-80
AT4G28390-AAC3	2.63682e-84	0.548252	0.428	0.222	5.72189e-80
AT4G25100-FSD1	2.67317e-84	0.500101	0.871	0.642	5.80077e-80
AT3G09390-MT2A	2.92614e-84	0.593602	0.655	0.397	6.34973e-80
AT3G04730-IAA16	9.65625e-84	-0.549599	0.989	0.988	2.09541e-79
AT1G70410-BCA4	1.37414e-83	-0.742391	0.721	0.842	2.98188e-79
AT5G63580-FLS2	1.88489e-83	0.267782	0.189	0.051	4.09022e-79
AT5G08350-AT5G08350	5.21776e-83	0.892178	0.323	0.133	1.13225e-78
AT4G22820-SAP9	8.3859e-83	-0.491923	0.967	0.987	1.81974e-78
AT1G01100-RPP1A	1.01524e-82	0.445336	0.994	0.961	2.20308e-78
AT4G21680-NPF7.2	1.44686e-82	0.406227	0.199	0.057	3.13968e-78
AT1G48600-NMT2	2.70742e-82	-0.553665	0.097	0.366	5.8751e-78
AT5G52580-AT5G52580	5.00183e-82	-0.516863	0.429	0.69	1.0854e-77
AT1G16530-LBD3	5.35086e-82	0.566944	0.927	0.805	1.16114e-77
AT2G31200-ADF6	1.42809e-81	-0.638927	0.638	0.806	3.09896e-77
AT4G06746-RAP2-9	1.45273e-81	0.576542	0.924	0.742	3.15243e-77
AT4G13180-AT4G13180	1.48627e-81	0.320356	0.165	0.04	3.22521e-77
AT3G16400-NSP1	1.97525e-81	0.671796	0.925	0.801	4.28629e-77
AT3G12580-MED37C	2.26767e-81	1.08684	0.844	0.714	4.92084e-77
AT5G18840-AT5G18840	3.1676e-81	0.26251	0.114	0.02	6.87368e-77
AT4G27654-AT4G27654	3.54471e-81	0.87202	0.776	0.588	7.69201e-77
AT4G02890-UBQ14	5.27696e-81	-0.665961	0.984	0.986	1.1451e-76
AT3G13110-SAT3	6.24482e-81	-0.928592	0.451	0.668	1.35513e-76
AT2G01670-NUDT17	6.9137e-81	0.620438	0.944	0.783	1.50027e-76
AT5G53300-UBC10	1.16991e-80	0.425519	1	1	2.5387e-76
AT3G26510-AT3G26510	1.20005e-80	0.823147	0.552	0.352	2.60411e-76
AT4G34138-UGT73B1	1.5335e-80	0.374999	0.205	0.061	3.32769e-76
AT5G13880-AT5G13880	2.36394e-80	-1.30039	0.109	0.364	5.12976e-76
AT5G67600-WIH1	3.64001e-80	-0.775801	0.305	0.576	7.89882e-76
AT1G20450-ERD10	1.24228e-79	-0.65688	0.999	0.987	2.69574e-75
AT3G63440-CKX6	1.38719e-79	-0.69935	0.047	0.287	3.0102e-75
AT5G28630-AT5G28630	1.61156e-79	0.737334	0.564	0.323	3.49708e-75
AT2G46140-AT2G46140	3.12048e-79	-0.584132	0.578	0.77	6.77145e-75
AT1G65980-PRXIIB	3.54467e-79	0.555056	0.986	0.971	7.69193e-75
AT3G19930-STP4	3.80375e-79	0.733043	0.491	0.275	8.25413e-75
AT1G16890-UBC36	5.16207e-79	-0.411469	0.94	0.98	1.12017e-74
AT1G64700-AT1G64700	1.28309e-78	-1.26198	0.097	0.35	2.78431e-74
AT3G09032-AT3G09032	1.56667e-78	-0.577128	0.338	0.606	3.39967e-74
AT1G64230-UBC28	5.52155e-78	0.516557	0.98	0.964	1.19818e-73
AT2G39330-JAL23	7.39149e-78	0.450403	0.243	0.085	1.60395e-73
AT2G20880-ERF053	7.42227e-78	-1.55185	0.123	0.371	1.61063e-73
AT3G04000-ChlADR2	7.88253e-78	0.66848	0.316	0.135	1.71051e-73
AT4G02590-UNE12	8.15226e-78	-0.558505	0.65	0.816	1.76904e-73
AT5G03630-MDAR2	1.27546e-77	-0.711235	0.942	0.972	2.76774e-73
AT1G62360-STM	1.3507e-77	-0.548826	0.029	0.259	2.93101e-73
AT2G46240-BAG6	1.99764e-77	1.38753	0.494	0.297	4.33488e-73
AT2G38010-AT2G38010	2.55034e-77	-0.621174	0.28	0.548	5.53424e-73
AT5G23830-AT5G23830	2.75025e-77	0.561928	0.209	0.065	5.96803e-73
AT5G64310-AGP1	5.09477e-77	-0.454839	0.999	1	1.10557e-72
AT4G38620-MYB4	6.81876e-77	0.82083	0.475	0.258	1.47967e-72
AT1G12080-AT1G12080	1.38685e-76	-2.43331	0.076	0.313	3.00946e-72
AT3G48090-EDS1	3.0326e-76	-0.537264	0.15	0.417	6.58073e-72
AT1G80120-AT1G80120	4.59451e-76	-0.618738	0.135	0.394	9.9701e-72
AT3G15240-AT3G15240	9.67477e-76	-0.533379	0.016	0.233	2.09943e-71
AT2G43535-ATTI4	1.61562e-75	0.909961	0.596	0.386	3.5059e-71
AT2G13820-AT2G13820	2.6641e-75	-0.925571	0.017	0.236	5.78109e-71
AT1G01010-NAC001	3.62823e-75	-0.64783	0.233	0.489	7.87325e-71
AT1G09070-SRC2	3.84075e-75	-0.397832	1	1	8.33442e-71
ATMG00020-RRN26	4.87359e-75	-0.728192	1	1	1.05757e-70
AT3G59765-AT3G59765	7.28494e-75	-0.701734	0.08	0.319	1.58083e-70
AT1G68290-ENDO2	1.27135e-74	-1.21914	0.133	0.376	2.75883e-70
AT3G06500-INVC	1.96847e-74	-0.560859	0.607	0.792	4.27157e-70
AT5G51920-AT5G51920	2.65938e-74	-0.518253	0.019	0.236	5.77085e-70
AT1G80520-AT1G80520	2.67422e-74	-1.20348	0.738	0.829	5.80306e-70
AT3G08990-AT3G08990	3.1254e-74	-0.599346	0.153	0.407	6.78211e-70
AT3G04520-THA2	3.15788e-74	-0.499245	0.075	0.316	6.8526e-70
AT5G55090-MAPKKK15	5.87491e-74	-0.675676	0.158	0.414	1.27486e-69
AT5G17000-AT5G17000	1.61519e-73	-0.656405	0.935	0.951	3.50495e-69
AT2G41420-WIH2	1.6487e-73	-0.405726	0.985	0.991	3.57769e-69
AT1G01360-PYL9	1.90947e-73	-0.73604	0.178	0.435	4.14356e-69
AT5G05365-AT5G05365	2.58323e-73	-0.851285	0.255	0.503	5.60562e-69
AT2G01913-AT2G01913	4.05347e-73	-0.861262	0.03	0.248	8.79603e-69
AT5G16010-AT5G16010	4.53395e-73	-0.713184	0.995	0.991	9.83867e-69
AT1G77520-AT1G77520	5.24138e-73	0.425589	0.302	0.125	1.13738e-68
AT3G56400-WRKY70	1.34823e-72	-0.623131	0.037	0.26	2.92566e-68
AT2G16720-MYB7	2.83664e-72	0.627775	0.938	0.833	6.15552e-68
AT1G76650-CML38	3.01251e-72	-0.477189	1	0.998	6.53715e-68
AT1G15040-GAT1-2.1	3.81645e-72	0.866485	0.196	0.062	8.2817e-68
AT3G54110-PUMP1	5.04014e-72	0.603302	0.632	0.451	1.09371e-67
AT3G51030-TRX1	5.09058e-72	-0.757669	0.035	0.253	1.10466e-67
AT5G24600-AT5G24600	5.11337e-72	-0.719536	0.151	0.399	1.1096e-67
AT3G15630-AT3G15630	5.88985e-72	0.524571	0.986	0.947	1.2781e-67
AT3G10020-AT3G10020	7.91346e-72	1.30933	0.929	0.863	1.71722e-67
AT4G17260-AT4G17260	8.10929e-72	-0.764929	0.218	0.475	1.75972e-67
AT3G48690-CXE12	1.62827e-71	0.668171	0.528	0.321	3.53334e-67
AT4G02920-AT4G02920	2.5486e-71	0.55283	0.44	0.247	5.53046e-67
AT4G12720-AtNUDT7	3.11195e-71	-0.636925	0.701	0.833	6.75294e-67
AT5G47230-ERF5	3.17159e-71	0.776143	0.439	0.234	6.88235e-67
AT1G70640-AT1G70640	1.60508e-70	-1.02448	0.219	0.47	3.48302e-66
AT5G64130-AT5G64130	2.22812e-70	0.425123	1	0.997	4.83503e-66
AT3G05490-RALFL22	4.21269e-70	-0.618647	0.833	0.925	9.14153e-66
AT5G07000-SOT14	5.48568e-70	0.251264	0.103	0.019	1.19039e-65
AT2G20560-AT2G20560	5.54071e-70	1.19037	0.59	0.423	1.20233e-65
AT4G39320-AT4G39320	7.77115e-70	-1.16921	0.2	0.446	1.68634e-65
AT5G36907-AT5G36907	1.648e-69	0.770101	0.474	0.264	3.57615e-65
AT5G12010-AT5G12010	2.60608e-69	-0.636317	0.79	0.865	5.65519e-65
AT1G75950-SKP1A	3.03313e-69	-0.431266	0.996	0.999	6.5819e-65
AT5G12020-HSP17.6	3.91483e-69	1.41555	0.557	0.372	8.49517e-65
AT1G70780-AT1G70780	4.06407e-69	0.43983	0.999	0.975	8.81902e-65
AT1G70130-LECRK52	4.22936e-69	-0.977709	0.494	0.669	9.17771e-65
AT2G35930-PUB23	6.59879e-69	0.806794	0.458	0.268	1.43194e-64
AT1G17620-AT1G17620	7.33731e-69	-0.555821	0.871	0.947	1.5922e-64
AT3G43250-AT3G43250	8.62606e-69	-1.10319	0.192	0.432	1.87185e-64
AT5G52400-CYP715A1	9.06082e-69	-0.94073	0.077	0.302	1.9662e-64
AT1G80670-RAE1	9.42006e-69	-0.777038	0.58	0.738	2.04415e-64
AT4G30430-TET9	1.17491e-68	-0.834577	0.258	0.507	2.54955e-64
AT2G41430-ERD15	1.28953e-68	-0.403198	1	1	2.79827e-64
AT2G06050-OPR3	1.53039e-68	-0.605442	0.833	0.919	3.32095e-64
AT2G28790-AT2G28790	2.72576e-68	-0.665439	0.078	0.306	5.9149e-64
AT5G10450-GRF6	2.88278e-68	0.523897	0.834	0.755	6.25563e-64
AT2G22770-NAI1	2.89731e-68	0.452744	0.294	0.126	6.28715e-64
AT3G43190-SUS4	5.29312e-68	0.613459	0.349	0.169	1.14861e-63
AT1G10990-AT1G10990	6.39847e-68	0.338433	0.212	0.073	1.38847e-63
AT5G59720-HSP18.1	7.53172e-68	1.9656	0.651	0.482	1.63438e-63
AT3G02550-LBD41	8.23246e-68	0.792564	0.761	0.607	1.78644e-63
AT1G52720-AT1G52720	1.48403e-67	-0.63046	0.403	0.641	3.22034e-63
AT3G54420-EP3	1.51097e-67	-1.20163	0.138	0.369	3.27881e-63
AT5G10980-HTR8	1.83716e-67	-0.689759	0.883	0.93	3.98665e-63
AT1G01120-KCS1	2.21455e-67	0.273828	0.164	0.046	4.80556e-63
AT3G61260-AT3G61260	2.43541e-67	0.496438	0.961	0.933	5.28483e-63
AT4G21910-AT4G21910	3.67224e-67	0.297235	0.198	0.065	7.96876e-63
AT5G17210-AT5G17210	5.41827e-67	-0.481711	0.075	0.299	1.17576e-62
AT5G52320-CYP96A4	1.17809e-66	0.396663	0.326	0.147	2.55645e-62
AT1G19570-DHAR1	1.55024e-66	0.556743	0.991	0.939	3.36401e-62
AT4G32150-VAMP711	2.35123e-66	0.484708	0.845	0.727	5.10216e-62
AT5G52640-HSP90-1	2.47806e-66	1.19499	0.549	0.375	5.3774e-62
AT1G11260-STP1	2.96734e-66	0.653703	0.809	0.646	6.43913e-62
AT3G04920-RPS24A	4.8146e-66	0.464361	0.916	0.799	1.04477e-61
AT3G09940-MDAR3	5.95224e-66	0.622961	0.418	0.217	1.29164e-61
AT4G39360-AT4G39360	6.97921e-66	-0.472148	0.025	0.225	1.51449e-61
AT5G46700-TRN2	6.98091e-66	-0.592686	0.421	0.642	1.51486e-61
AT4G02290-AtGH9B13	1.02592e-65	-0.953767	0.194	0.435	2.22624e-61
AT4G17250-AT4G17250	1.08516e-65	0.490296	0.248	0.097	2.3548e-61
AT3G22910-ACA13	1.33229e-65	-0.96875	0.727	0.798	2.89106e-61
AT4G12000-AT4G12000	2.25957e-65	-0.425247	0.201	0.451	4.90327e-61
AT4G32880-ATHB-8	3.33799e-65	-0.446494	0.019	0.213	7.24343e-61
AT4G37770-ACS8	7.80825e-65	-1.10006	0.033	0.232	1.69439e-60
AT4G28840-SPEAR3	2.63492e-64	-0.536767	0.011	0.199	5.71777e-60
AT1G70490-ARF2-A	3.28383e-64	-0.351819	0.999	0.999	7.12591e-60
AT3G62290-ARFA1E	5.79231e-64	0.414454	1	0.999	1.25693e-59
AT1G20140-ASK4	5.90643e-64	-1.00312	0.342	0.554	1.28169e-59
AT5G19440-AT5G19440	6.61143e-64	-0.618771	0.505	0.703	1.43468e-59
AT1G09932-AT1G09932	1.16602e-63	-0.935722	0.104	0.325	2.53026e-59
AT1G74310-CLPB1	1.80726e-63	1.08151	0.635	0.471	3.92176e-59
AT3G18280-AT3G18280	2.41112e-63	-1.01483	0.023	0.216	5.23213e-59
AT4G35550-WOX13	2.49846e-63	-0.580277	0.209	0.446	5.42166e-59
AT4G25810-XTH23	4.31876e-63	0.636424	0.981	0.91	9.37172e-59
AT2G38000-AT2G38000	4.65555e-63	-0.469226	0.378	0.621	1.01025e-58
AT4G21960-PER42	5.42326e-63	0.424787	0.984	0.904	1.17685e-58
AT2G24850-TAT3	6.58899e-63	-0.83832	0.101	0.322	1.42981e-58
AT1G22985-ERF069	7.60956e-63	-1.12232	0.868	0.905	1.65127e-58
AT5G17980-AT5G17980	9.58542e-63	-0.544857	0.025	0.217	2.08004e-58
AT5G59480-AT5G59480	9.9263e-63	-0.393354	0.921	0.964	2.15401e-58
AT1G69230-SP1L2	1.49092e-62	-1.05264	0.555	0.681	3.23529e-58
AT5G08260-SCPL35	1.7507e-62	0.528109	0.51	0.315	3.79901e-58
AT5G53830-VQ33	2.87416e-62	-0.503288	0.087	0.304	6.23692e-58
AT2G23610-MES3	3.21705e-62	0.477235	0.494	0.296	6.981e-58
AT2G05520-GRP3	3.71913e-62	0.441471	0.127	0.031	8.07052e-58
AT2G35270-AHL21	5.14701e-62	0.33595	0.282	0.121	1.1169e-57
AT5G49620-AtMYB78	6.28929e-62	-1.25037	0.06	0.265	1.36478e-57
AT5G49700-AHL17	7.14821e-62	-0.59198	0.103	0.32	1.55116e-57
AT1G55510-BCDH BETA1	7.65973e-62	0.398469	0.297	0.135	1.66216e-57
AT5G35320-AT5G35320	9.40121e-62	0.908014	0.486	0.313	2.04006e-57
AT5G65310-ATHB-5	1.23528e-61	0.560221	0.476	0.283	2.68056e-57
AT3G22890-APS1	1.51957e-61	0.565529	0.995	0.969	3.29746e-57
AT1G59860-HSP17.6A	1.58556e-61	0.739692	0.473	0.286	3.44067e-57
AT1G67856-AT1G67856	2.13033e-61	-0.513026	0.197	0.431	4.62282e-57
AT1G77540-AT1G77540	2.54859e-61	-0.341688	0.129	0.361	5.53044e-57
AT2G33390-AT2G33390	3.08589e-61	-0.580966	0.314	0.547	6.69639e-57
AT4G23630-RTNLB1	3.48615e-61	-0.370489	0.971	0.989	7.56495e-57
AT4G12410-AT4G12410	6.39445e-61	-0.740981	0.097	0.311	1.3876e-56
AT1G20440-COR47	9.53255e-61	-0.590959	0.999	0.993	2.06856e-56
AT5G37740-AT5G37740	1.27849e-60	0.574277	0.716	0.535	2.77431e-56
AT1G63500-BSK7	2.79064e-60	-0.500876	0.485	0.682	6.05568e-56
AT5G62300-RPS20C	2.83659e-60	0.368137	0.974	0.922	6.15541e-56
AT5G45280-PAE11	3.15951e-60	0.514938	0.436	0.241	6.85613e-56
AT3G22845-AT3G22845	3.26126e-60	-0.379779	0.372	0.63	7.07694e-56
AT5G48485-DIR1	5.54017e-60	-1.50677	0.044	0.238	1.20222e-55
AT2G04270-RNE	1.04556e-59	0.280395	0.152	0.045	2.26886e-55
AT1G70800-CAR6	1.8161e-59	-0.762419	0.3	0.525	3.94095e-55
AT3G02880-AT3G02880	2.51982e-59	-0.455393	0.837	0.902	5.46801e-55
AT5G56710-RPL31C	2.54154e-59	0.284396	0.964	0.857	5.51514e-55
AT1G62380-ACO2	3.80919e-59	-1.2358	0.042	0.233	8.26595e-55
AT5G24610-AT5G24610	4.15037e-59	-0.605024	0.576	0.74	9.0063e-55
AT4G15210-BAM5	4.90802e-59	-0.536657	0.031	0.219	1.06504e-54
AT4G11220-RTNLB2	8.74361e-59	-0.439588	0.976	0.987	1.89736e-54
AT5G50960-NBP35	1.0207e-58	-0.464065	0.391	0.63	2.21491e-54
AT2G37750-AT2G37750	1.03651e-58	0.622897	0.467	0.279	2.24922e-54
AT5G01810-CIPK15	1.39413e-58	0.31367	0.231	0.091	3.02525e-54
AT1G60940-SRK2B	1.48302e-58	-0.770973	0.174	0.393	3.21816e-54
AT4G20830-AT4G20830	2.18586e-58	-0.52505	0.959	0.971	4.74331e-54
AT3G16330-AT3G16330	2.75785e-58	-0.765318	0.03	0.215	5.98453e-54
AT5G64510-TIN1	4.19404e-58	0.521487	0.228	0.092	9.10107e-54
AT5G65690-PCK2	4.36415e-58	0.812248	0.477	0.29	9.47021e-54
AT1G75590-AT1G75590	5.60926e-58	-0.866515	0.017	0.193	1.21721e-53
AT1G21140-AT1G21140	5.95343e-58	-0.873837	0.052	0.242	1.29189e-53
AT3G14310-PME3	7.89972e-58	-0.970883	0.164	0.38	1.71424e-53
AT3G17820-GLN1-3	8.01689e-58	-0.523358	0.091	0.296	1.73966e-53
AT1G56060-AT1G56060	1.00257e-57	-1.10952	0.809	0.851	2.17558e-53
AT4G37870-PCKA	1.21767e-57	-0.681478	0.857	0.889	2.64234e-53
AT2G18630-AT2G18630	1.82963e-57	-0.518011	0.336	0.563	3.9703e-53
AT1G59740-NPF4.3	1.98222e-57	-0.546755	0.035	0.219	4.30141e-53
AT1G17420-LOX3	2.50875e-57	-0.646764	0.349	0.574	5.44399e-53
AT5G22920-RZPF34	2.61499e-57	0.703451	0.515	0.331	5.67453e-53
AT1G49740-AT1G49740	2.67666e-57	-0.37505	0.024	0.203	5.80836e-53
AT1G51060-HTA10	3.87339e-57	-0.890423	0.684	0.81	8.40525e-53
AT1G66280-BGLU22	4.12609e-57	0.576728	0.207	0.078	8.95363e-53
AT5G25450-QCR7-2	4.1452e-57	0.683875	0.944	0.851	8.99508e-53
AT1G54100-ALDH7B4	4.18919e-57	0.653764	0.604	0.458	9.09053e-53
AT5G59030-COPT1	5.13106e-57	-0.716759	0.043	0.227	1.11344e-52
AT4G39200-RPS25E	6.75059e-57	0.375972	1	0.99	1.46488e-52
AT2G46500-PI4KG4	8.13935e-57	-0.346715	0.842	0.926	1.76624e-52
AT1G04660-AT1G04660	1.67294e-56	-0.625815	0.015	0.186	3.63029e-52
AT5G16650-AT5G16650	1.96986e-56	-0.466524	0.329	0.561	4.2746e-52
AT4G09830-AT4G09830	2.01228e-56	0.586167	0.879	0.831	4.36664e-52
AT1G49240-ACT8	2.32643e-56	0.431135	0.998	0.983	5.04836e-52
AT4G28290-AT4G28290	2.47657e-56	-0.504509	0.566	0.728	5.37416e-52
AT4G17615-CBL1	2.70864e-56	-0.511605	0.854	0.913	5.87775e-52
AT4G12400-HOP3	4.0283e-56	1.27075	0.531	0.382	8.74142e-52
AT5G53120-SPDS3	4.05595e-56	-0.543225	0.127	0.335	8.80141e-52
AT1G56220-AT1G56220	5.41889e-56	0.901261	0.552	0.387	1.1759e-51
AT1G73080-PEPR1	5.67568e-56	-0.42605	0.299	0.552	1.23162e-51
AT4G34131-UGT73B3	6.01092e-56	0.662956	0.964	0.861	1.30437e-51
AT1G30070-AT1G30070	7.58248e-56	1.09179	0.692	0.591	1.6454e-51
AT1G21120-AT1G21120	9.27873e-56	0.564328	0.181	0.062	2.01349e-51
AT1G08110-AT1G08110	1.07947e-55	0.529876	0.823	0.76	2.34246e-51
AT3G57530-CPK32	1.34367e-55	-0.375226	0.936	0.971	2.91577e-51
AT5G05790-AT5G05790	1.36771e-55	-0.429561	0.068	0.267	2.96793e-51
AT3G19760-EIF4A3	1.85694e-55	-0.361786	0.34	0.586	4.02956e-51
AT4G23730-AT4G23730	1.93431e-55	-0.466373	0.327	0.572	4.19745e-51
AT4G39090-RD19A	2.18054e-55	-1.05152	0.871	0.891	4.73178e-51
AT2G39570-ACR9	2.26085e-55	0.53622	0.849	0.756	4.90605e-51
AT1G11910-APA1	2.82242e-55	-0.410385	0.556	0.762	6.12465e-51
AT2G37340-RS2Z33	4.73817e-55	0.472989	0.81	0.727	1.02818e-50
AT3G22120-CWLP	4.89349e-55	-0.828392	0.055	0.241	1.06189e-50
AT5G15970-KIN2	7.60905e-55	0.383374	1	0.994	1.65116e-50
AT3G44260-CAF1-9	7.65448e-55	0.684782	0.59	0.407	1.66102e-50
AT5G09590-HSP70-10	9.50371e-55	0.965873	0.416	0.258	2.0623e-50
AT2G22500-PUMP5	1.79299e-54	-0.49128	0.986	0.993	3.89078e-50
AT4G16190-RD19C	2.04792e-54	0.55137	0.28	0.13	4.44398e-50
AT2G24940-MP3	2.68022e-54	-0.798354	0.946	0.96	5.81609e-50
AT3G25597-AT3G25597	2.6876e-54	-0.926945	0.094	0.29	5.83209e-50
AT4G14380-AT4G14380	4.07155e-54	-0.560671	0.057	0.242	8.83526e-50
AT3G27010-TCP20	5.02043e-54	-0.370064	0.097	0.301	1.08943e-49
AT4G24370-AT4G24370	6.1068e-54	-0.463378	0.388	0.612	1.32518e-49
AT5G15960-KIN1	6.96535e-54	0.416071	0.992	0.923	1.51148e-49
AT5G42650-CYP74A	8.14159e-54	-0.479492	0.273	0.496	1.76672e-49
AT5G35680-AT5G35680	1.12346e-53	-0.386084	0.407	0.645	2.43791e-49
AT3G54020-IPCS1	1.29854e-53	-0.377172	0.886	0.938	2.81784e-49
AT5G54840-SGP1	1.30584e-53	-0.411782	0.08	0.274	2.83366e-49
AT2G32240-AT2G32240	1.45343e-53	-0.627531	0.885	0.927	3.15395e-49
AT1G35190-AT1G35190	1.51852e-53	-0.373918	0.204	0.431	3.29519e-49
AT4G34120-CBSX2	1.52666e-53	-0.459711	0.217	0.441	3.31285e-49
AT4G35490-MRPL11	2.03437e-53	-0.394966	0.522	0.733	4.41458e-49
AT2G23090-AT2G23090	2.53043e-53	0.47874	0.995	0.991	5.49103e-49
AT3G20670-HTA13	2.69298e-53	-1.10632	0.201	0.404	5.84377e-49
AT4G34620-RPS16-1	5.17081e-53	0.505024	0.914	0.858	1.12207e-48
AT1G19770-PUP14	5.26418e-53	-0.431867	0.97	0.979	1.14233e-48
AT5G38470-RAD23D	1.05159e-52	-0.3658	0.379	0.624	2.28194e-48
AT2G38310-PYL4	1.11827e-52	0.609976	0.671	0.532	2.42665e-48
AT3G01970-WRKY45	1.94715e-52	0.364186	0.334	0.166	4.22531e-48
AT3G46040-RPS15AD	2.10482e-52	0.507113	0.748	0.649	4.56747e-48
AT5G62360-AT5G62360	2.45585e-52	-0.888194	0.753	0.799	5.32919e-48
AT5G11260-HY5	2.5618e-52	0.543945	0.461	0.296	5.55911e-48
AT1G17290-ALAAT1	2.74812e-52	-0.419937	0.981	0.986	5.96342e-48
AT5G45350-AT5G45350	3.0198e-52	-0.433714	0.998	0.999	6.55296e-48
AT5G35110-AT5G35110	3.41533e-52	-0.876203	0.136	0.336	7.41126e-48
AT3G45960-EXLA3	5.33959e-52	0.514841	0.914	0.783	1.15869e-47
AT2G46590-DOF2.5	6.28214e-52	-0.345471	0.058	0.241	1.36322e-47
AT2G42310-AT2G42310	8.35296e-52	0.47407	0.885	0.812	1.81259e-47
AT3G15450-AT3G15450	9.58693e-52	0.381131	0.999	0.98	2.08036e-47
AT5G07030-AT5G07030	1.31754e-51	-0.536337	0.351	0.579	2.85905e-47
AT5G18400-AT5G18400	1.58264e-51	-0.382167	0.956	0.971	3.43433e-47
AT3G02770-AT3G02770	1.68728e-51	-0.483603	0.357	0.579	3.66141e-47
AT5G66170-STR18	1.78558e-51	0.304328	0.158	0.053	3.8747e-47
AT1G68440-AT1G68440	1.80996e-51	0.433928	0.887	0.809	3.92761e-47
AT2G35600-BRXL1	2.56516e-51	-0.497985	0.022	0.185	5.56641e-47
AT1G78370-GSTU20	2.613e-51	-0.678583	0.05	0.226	5.67021e-47
AT1G71880-SUC1	3.15026e-51	0.580496	0.801	0.664	6.83607e-47
AT2G32280-AT2G32280	3.78843e-51	-0.423079	0.104	0.302	8.2209e-47
AT3G52930-FBA8	3.7963e-51	-0.424306	0.97	0.985	8.23798e-47
AT4G05320-UBQ10	3.86328e-51	-0.45526	1	0.999	8.38331e-47
AT1G18250-ATLP-1	3.87094e-51	-1.07253	0.07	0.252	8.39994e-47
AT2G43290-CML5	4.68466e-51	-0.655553	0.723	0.827	1.01657e-46
AT3G25620-ABCG21	4.89355e-51	-0.293049	0.008	0.161	1.0619e-46
AT4G24340-AT4G24340	6.90404e-51	0.34375	0.136	0.041	1.49818e-46
AT1G35160-GF14 PHI	7.66433e-51	-0.444896	0.788	0.879	1.66316e-46
AT1G77680-SOV	7.84976e-51	-0.353098	0.098	0.293	1.7034e-46
AT5G04250-AT5G04250	8.31071e-51	-0.470588	0.497	0.658	1.80342e-46
AT5G11650-AT5G11650	8.95268e-51	-0.415942	0.979	0.984	1.94273e-46
AT1G02900-RALF1	1.08367e-50	0.679764	0.349	0.189	2.35157e-46
AT3G18560-AT3G18560	1.4452e-50	-1.61593	0.043	0.21	3.13608e-46
AT5G17850-CCX2	1.45424e-50	-0.463361	0.714	0.822	3.15569e-46
AT1G04680-AT1G04680	1.56467e-50	-0.713026	0.207	0.412	3.39534e-46
AT1G20620-CAT3	2.11753e-50	0.409051	0.861	0.757	4.59503e-46
AT5G18470-AT5G18470	2.34497e-50	-0.737852	0.132	0.324	5.08858e-46
AT5G03030-AT5G03030	2.5061e-50	-0.745553	0.613	0.74	5.43824e-46
AT2G37170-PIP2B	4.4588e-50	-0.756402	0.216	0.414	9.6756e-46
AT1G32910-AT1G32910	4.53955e-50	-0.454738	0.116	0.311	9.85082e-46
AT5G42060-AT5G42060	6.59575e-50	0.466413	0.536	0.381	1.43128e-45
AT1G16810-AT1G16810	7.62082e-50	0.433171	0.813	0.754	1.65372e-45
AT4G29905-AT4G29905	9.9127e-50	1.02752	0.163	0.057	2.15106e-45
AT3G62150-ABCB21	1.74896e-49	0.463552	0.48	0.306	3.79523e-45
AT5G61600-ERF104	1.85591e-49	0.490135	0.239	0.107	4.02732e-45
AT1G07890-APX1	2.09614e-49	-0.34149	0.999	0.999	4.54862e-45
AT2G32200-AT2G32200	2.39052e-49	-0.676523	0.236	0.447	5.18742e-45
AT4G22758-AT4G22758	2.76316e-49	-0.398629	0.051	0.222	5.99605e-45
AT4G25434-ATNUDT10	2.78202e-49	-1.08903	0.016	0.169	6.03698e-45
AT1G08010-GATA11	2.95018e-49	-0.410661	0.219	0.431	6.40188e-45
AT2G42680-MBF1A	2.95408e-49	-0.392072	0.631	0.795	6.41035e-45
AT5G01760-TOL7	3.46724e-49	-0.416655	0.111	0.305	7.52392e-45
AT2G27730-AT2G27730	3.93934e-49	-0.427026	0.404	0.618	8.54836e-45
AT3G62740-BGLU7	4.01875e-49	0.525041	0.461	0.291	8.72068e-45
AT5G57660-COL5	4.05522e-49	0.428403	0.564	0.378	8.79983e-45
AT3G49360-PGL2	5.69821e-49	-0.368842	0.037	0.203	1.23651e-44
AT2G25690-AT2G25690	5.70888e-49	-0.357488	0.083	0.265	1.23883e-44
AT3G07150-AT3G07150	5.89951e-49	0.258212	0.136	0.042	1.28019e-44
AT5G57710-SMAX1	6.00316e-49	-0.371809	0.077	0.259	1.30269e-44
AT4G37730-AtbZIP7	6.49604e-49	-0.586739	0.186	0.39	1.40964e-44
AT1G09870-AT1G09870	9.96149e-49	-0.340653	0.224	0.442	2.16164e-44
AT3G25717-RTFL16	1.01949e-48	0.262172	0.151	0.05	2.2123e-44
AT5G05960-AT5G05960	1.32598e-48	-2.2656	0.051	0.217	2.87737e-44
AT3G13790-CWINV1	1.42703e-48	0.516437	0.359	0.199	3.09665e-44
AT3G14060-AT3G14060	1.83128e-48	0.582719	0.326	0.175	3.97389e-44
AT5G03890-AT5G03890	1.88374e-48	-0.678868	0.022	0.175	4.08771e-44
AT5G46590-anac096	5.57869e-48	-1.26443	0.12	0.3	1.21057e-43
AT4G28300-AT4G28300	5.59825e-48	-0.343712	0.752	0.865	1.21482e-43
AT4G22160-AT4G22160	7.56141e-48	-0.541856	0.306	0.514	1.64083e-43
AT4G10250-HSP22.0	8.00003e-48	1.62208	0.286	0.147	1.73601e-43
AT1G06760-AT1G06760	1.0505e-47	-1.49201	0.193	0.39	2.27958e-43
AT2G36650-AT2G36650	2.26872e-47	-0.836522	0.407	0.59	4.92312e-43
AT1G14000-VIK	2.29075e-47	-0.37085	0.603	0.78	4.97094e-43
AT1G20740-AT1G20740	2.45211e-47	-0.651335	0.196	0.392	5.32107e-43
AT3G15810-AT3G15810	2.61296e-47	-0.5606	0.247	0.458	5.67011e-43
AT3G23030-IAA2	2.71744e-47	-0.805236	0.97	0.969	5.89684e-43
AT1G55210-DIR20	3.04643e-47	0.693699	0.804	0.647	6.61075e-43
AT3G50410-DOF3.4	3.06634e-47	-0.620167	0.379	0.553	6.65396e-43
AT5G16230-S-ACP-DES3	3.98212e-47	-0.330799	0.039	0.201	8.6412e-43
AT4G39940-APK2	4.06512e-47	0.264013	0.131	0.041	8.82132e-43
AT5G20830-SUS1	4.52973e-47	0.607694	0.601	0.468	9.82951e-43
AT4G37120-SMP2	4.66105e-47	-0.358202	0.335	0.557	1.01145e-42
AT1G30230-AT1G30230	4.91536e-47	0.311707	0.996	0.977	1.06663e-42
AT5G43830-AT5G43830	6.23856e-47	0.593701	0.713	0.634	1.35377e-42
AT1G07570-APK1A	6.28259e-47	-0.361837	0.052	0.219	1.36332e-42
AT4G37710-VQ29	7.49141e-47	-0.624009	0.115	0.303	1.62564e-42
AT3G15360-ATHM4	1.18552e-46	0.425247	0.363	0.205	2.57259e-42
AT3G63010-GID1B	1.18814e-46	-0.347505	0.182	0.385	2.57826e-42
AT5G45630-AT5G45630	1.20675e-46	-0.65996	0.146	0.339	2.61864e-42
AT5G17840-AT5G17840	1.29493e-46	-0.406438	0.247	0.453	2.81e-42
AT1G79110-BRG2	1.60163e-46	-0.320106	0.018	0.165	3.47553e-42
AT2G14290-AT2G14290	2.20382e-46	-0.414463	0.246	0.456	4.78229e-42
AT3G19010-AT3G19010	2.32128e-46	0.306675	0.358	0.188	5.03718e-42
AT4G16450-AT4G16450	2.40357e-46	-0.50712	0.428	0.633	5.21575e-42
AT5G09440-EXL4	2.67625e-46	0.408345	0.922	0.787	5.80746e-42
AT1G64760-AT1G64760	4.41695e-46	-0.340101	0.146	0.343	9.58478e-42
AT4G23190-CRK11	4.67712e-46	0.553467	0.459	0.296	1.01493e-41
AT5G51940-NRPB6A	5.11997e-46	-0.314454	0.342	0.57	1.11103e-41
AT1G76700-ATJ10	5.57171e-46	-0.478513	0.769	0.859	1.20906e-41
AT3G03150-AT3G03150	6.04573e-46	0.469635	0.886	0.787	1.31192e-41
AT3G19960-ATM1	6.06044e-46	-0.343937	0.214	0.422	1.31511e-41
AT1G78050-PGM	6.51591e-46	-0.454858	0.419	0.618	1.41395e-41
AT4G34050-CCoAOMT1	6.80344e-46	-0.655613	0.862	0.905	1.47635e-41
AT5G61130-PDCB1	6.82082e-46	-0.559837	0.161	0.348	1.48012e-41
AT1G69170-SPL6	8.46299e-46	-0.312415	0.062	0.232	1.83647e-41
AT2G20500-AT2G20500	1.01778e-45	-0.680309	0.036	0.194	2.20858e-41
AT2G30400-OFP2	1.05897e-45	-0.742239	0.055	0.216	2.29796e-41
AT1G08920-ESL1	1.76248e-45	-0.492508	0.129	0.315	3.82457e-41
AT5G28610-AT5G28610	2.10909e-45	0.369003	0.165	0.061	4.57673e-41
AT2G28305-LOG1	2.48031e-45	-0.733486	0.026	0.174	5.38228e-41
AT5G48412-AT5G48412	2.67051e-45	-0.428912	0.361	0.568	5.79501e-41
AT5G21940-AT5G21940	2.84657e-45	0.421537	1	0.989	6.17707e-41
AT4G21320-HSA32	2.91391e-45	1.05636	0.471	0.329	6.32318e-41
AT3G62260-AT3G62260	3.36457e-45	-0.415483	0.984	0.983	7.30112e-41
AT4G38630-RPN10	3.73862e-45	-0.337707	0.311	0.535	8.1128e-41
AT2G41840-RPS2C	4.49513e-45	0.29171	0.967	0.879	9.75443e-41
AT1G76970-TOL4	5.02412e-45	-0.412849	0.627	0.761	1.09023e-40
AT5G47050-AT5G47050	5.57898e-45	-0.533812	0.201	0.391	1.21064e-40
AT3G52710-AT3G52710	6.45293e-45	0.532431	0.489	0.345	1.40029e-40
AT3G57090-FIS1A	7.97131e-45	-0.474923	0.534	0.695	1.72977e-40
AT4G09150-AT4G09150	1.09871e-44	0.955396	0.726	0.674	2.38419e-40
AT5G08240-AT5G08240	1.2518e-44	0.562361	0.491	0.325	2.71641e-40
AT5G20540-BRXL4	1.2561e-44	-0.272746	0.037	0.19	2.72574e-40
AT2G35635-RUB2	1.27028e-44	-0.384464	0.691	0.832	2.75652e-40
AT2G37040-PAL1	1.33767e-44	0.296446	0.99	0.871	2.90274e-40
AT2G17660-AT2G17660	1.4311e-44	-0.715892	0.383	0.557	3.10548e-40
AT5G66985-AT5G66985	1.92182e-44	0.286892	0.117	0.035	4.17035e-40
AT2G33510-AT2G33510	2.01495e-44	-0.35593	0.161	0.359	4.37244e-40
AT1G78660-GGH1	2.06494e-44	0.614538	0.83	0.744	4.48093e-40
AT1G08940-AT1G08940	2.36452e-44	-0.46208	0.838	0.879	5.13101e-40
AT5G20900-TIFY3B	2.7909e-44	-0.33302	0.952	0.975	6.05626e-40
AT2G36220-AT2G36220	2.89542e-44	0.450096	1	0.998	6.28306e-40
AT5G59450-SCL11	4.03208e-44	-0.400219	0.438	0.629	8.74962e-40
AT2G27600-SKD1	4.1737e-44	-0.337028	0.424	0.642	9.05692e-40
AT4G15120-AT4G15120	4.49691e-44	0.294533	0.305	0.154	9.7583e-40
AT1G32870-ANAC13	5.12298e-44	-0.309765	0.11	0.293	1.11169e-39
AT1G64060-RBOHF	5.3534e-44	0.550513	0.276	0.139	1.16169e-39
AT2G17120-LYM2	5.95272e-44	-0.665051	0.662	0.757	1.29174e-39
AT5G43890-YUC5	6.07991e-44	-0.667459	0.039	0.191	1.31934e-39
AT3G47640-BHLH47	7.29296e-44	-0.33493	0.192	0.387	1.58257e-39
AT3G09350-Fes1A	7.53635e-44	0.865085	0.472	0.334	1.63539e-39
AT3G52770-ZPR3	9.35361e-44	-0.438265	0.019	0.162	2.02973e-39
AT1G75280-AT1G75280	1.33847e-43	-1.11202	0.075	0.24	2.90449e-39
AT5G53880-AT5G53880	1.77058e-43	0.417134	0.546	0.37	3.84216e-39
AT4G39780-ERF060	1.98182e-43	-0.519896	0.046	0.199	4.30055e-39
AT2G47970-AT2G47970	2.00924e-43	-0.380431	0.297	0.504	4.36005e-39
AT1G72230-AT1G72230	2.05059e-43	-0.480839	0.018	0.157	4.44978e-39
AT1G80180-AT1G80180	5.13744e-43	-0.436432	0.181	0.372	1.11482e-38
AT3G26520-TIP1-2	5.26677e-43	0.519852	0.581	0.408	1.14289e-38
AT4G00940-DOF4.1	5.45347e-43	0.477136	0.564	0.396	1.1834e-38
AT5G51260-AT5G51260	5.78125e-43	-0.344248	0.144	0.329	1.25453e-38
AT2G39000-AT2G39000	6.19935e-43	-0.35802	0.826	0.896	1.34526e-38
AT2G46800-MTP1	7.55889e-43	-0.407153	0.755	0.839	1.64028e-38
AT5G56150-UBC30	1.00373e-42	-0.374342	0.218	0.415	2.17809e-38
AT4G22710-CYP706A2	1.92106e-42	0.43215	0.754	0.581	4.1687e-38
AT1G63530-AT1G63530	1.94126e-42	-0.474251	0.07	0.23	4.21253e-38
AT5G49630-AAP6	2.2052e-42	-0.606945	0.068	0.227	4.78529e-38
AT1G32460-AT1G32460	2.35671e-42	0.370889	0.999	0.997	5.11407e-38
AT4G21930-AT4G21930	2.96878e-42	0.383176	0.288	0.15	6.44226e-38
AT2G14170-ALDH6B2	3.11439e-42	0.502587	0.38	0.24	6.75823e-38
AT4G34410-ERF109	3.54489e-42	0.525007	0.938	0.845	7.69241e-38
AT5G46710-AT5G46710	3.94725e-42	-0.598704	0.94	0.946	8.56552e-38
AT5G39510-VTI11	4.12122e-42	-0.316953	0.472	0.687	8.94304e-38
AT5G40370-AT5G40370	4.73998e-42	-0.464466	0.744	0.844	1.02858e-37
AT3G59210-AT3G59210	5.23822e-42	0.277995	0.246	0.118	1.13669e-37
AT4G19200-AT4G19200	5.67538e-42	-0.362433	1	0.998	1.23156e-37
AT5G58320-NET4A	6.38832e-42	-0.376205	0.365	0.566	1.38626e-37
AT1G25220-ASB1	6.51994e-42	0.516796	0.562	0.413	1.41483e-37
AT1G04430-AT1G04430	7.90665e-42	-0.363064	0.404	0.619	1.71574e-37
AT2G45450-ZPR1	7.96982e-42	-1.33152	0.022	0.158	1.72945e-37
AT3G09500-RPL35A	8.06017e-42	0.289265	0.991	0.956	1.74906e-37
AT4G30460-AT4G30460	1.07183e-41	-1.07103	0.022	0.159	2.32588e-37
AT1G24140-3MMP	1.14236e-41	-0.504735	0.079	0.239	2.47892e-37
AT1G10650-AT1G10650	1.29434e-41	-0.413177	0.603	0.748	2.80872e-37
AT2G46370-JAR1	1.33106e-41	-0.368844	0.061	0.216	2.88839e-37
AT1G54830-NFYC3	1.51424e-41	-0.27075	0.133	0.316	3.28591e-37
AT3G54500-AT3G54500	1.78922e-41	0.523593	0.49	0.36	3.8826e-37
AT1G55110-IDD7	2.04552e-41	0.320171	0.342	0.193	4.43877e-37
AT5G56760-SAT5	2.2472e-41	0.327265	0.994	0.989	4.87642e-37
AT2G18600-RCE2	2.30355e-41	-0.337763	0.145	0.325	4.99871e-37
AT4G28250-EXPB3	2.35013e-41	0.578457	0.354	0.208	5.09979e-37
AT1G49730-AT1G49730	3.34196e-41	-0.268358	0.019	0.153	7.25206e-37
AT5G21020-AT5G21020	3.58373e-41	-0.405945	0.391	0.605	7.77669e-37
AT4G15450-AT4G15450	3.75663e-41	-0.368124	0.245	0.441	8.15188e-37
ENSRNA049493837-Plant-SRP	4.17744e-41	-0.436003	0.262	0.455	9.06504e-37
AT2G29460-GSTU4	4.70207e-41	-0.550318	0.906	0.918	1.02035e-36
AT3G53750-ACT1	5.53645e-41	-0.389431	0.181	0.364	1.20141e-36
AT3G11780-AT3G11780	5.71909e-41	0.396573	0.56	0.417	1.24104e-36
AT4G12430-TPPF	6.16974e-41	0.29429	0.109	0.032	1.33883e-36
AT2G45760-BAP2	6.99648e-41	-0.993448	0.083	0.243	1.51824e-36
AT2G39705-RTFL8	7.48391e-41	-0.751078	0.268	0.45	1.62401e-36
AT3G06490-MYB108	8.1251e-41	-1.30005	0.045	0.189	1.76315e-36
AT1G13260-RAV1	9.76433e-41	0.584684	0.503	0.362	2.11886e-36
AT5G17760-AT5G17760	9.82089e-41	-0.501022	0.136	0.314	2.13113e-36
AT4G28400-AT4G28400	1.03896e-40	-0.389951	0.976	0.974	2.25454e-36
AT1G72510-AT1G72510	1.15296e-40	0.607585	0.694	0.56	2.50192e-36
AT5G14180-LIP2	1.30077e-40	-0.656806	0.043	0.188	2.82266e-36
AT3G05220-HIPP34	1.46474e-40	-0.297336	0.236	0.44	3.17849e-36
AT5G55830-LECRKS7	1.6732e-40	-0.360426	0.109	0.277	3.63085e-36
AT1G65960-GAD2	2.15848e-40	0.329811	0.995	0.976	4.6839e-36
AT5G23540-RPN11	2.25136e-40	-0.331584	0.38	0.589	4.88546e-36
AT2G33120-SAR1	2.90334e-40	-0.436512	0.923	0.949	6.30026e-36
AT4G27960-UBC9	2.95913e-40	-0.344504	0.995	0.995	6.42132e-36
AT3G12700-NANA	3.63033e-40	0.381797	0.477	0.322	7.87781e-36
AT1G20730-AT1G20730	3.96337e-40	-0.823485	0.032	0.17	8.60051e-36
AT3G46000-ADF2	5.02026e-40	-0.300562	0.743	0.86	1.0894e-35
AT2G41640-AT2G41640	5.1913e-40	-0.434688	0.384	0.578	1.12651e-35
AT5G19070-AT5G19070	5.61374e-40	-0.346868	0.383	0.587	1.21818e-35
AT5G64300-RIBA1	6.64907e-40	-0.402396	0.776	0.846	1.44285e-35
AT3G61560-RTNLB6	6.86278e-40	-0.275888	0.051	0.2	1.48922e-35
AT4G31780-MGD1	8.79638e-40	-0.343449	0.868	0.929	1.90882e-35
AT1G19180-TIFY10A	9.78321e-40	0.366433	0.994	0.975	2.12296e-35
AT1G70670-PXG4	1.10138e-39	-0.439931	0.013	0.14	2.38999e-35
AT4G35920-MCA1	1.19008e-39	-0.283949	0.057	0.209	2.58247e-35
AT3G22200-POP2	1.45189e-39	0.534998	0.428	0.288	3.1506e-35
AT1G64160-DIR5	1.77516e-39	0.607889	0.129	0.044	3.85211e-35
AT2G15780-AT2G15780	2.06951e-39	-2.88132	0.045	0.183	4.49084e-35
AT5G48810-CYTB5-D	2.37794e-39	0.457111	0.857	0.805	5.16014e-35
AT5G05410-DREB2A	2.41337e-39	0.551562	0.932	0.853	5.23702e-35
AT1G69580-AT1G69580	2.44279e-39	-0.53415	0.061	0.21	5.30085e-35
AT5G44400-AT5G44400	2.53308e-39	0.326761	0.361	0.207	5.49679e-35
AT3G62870-RPL7AB	2.90349e-39	0.264485	0.933	0.844	6.30058e-35
AT4G30920-LAP2	2.9645e-39	-0.350503	0.383	0.586	6.43296e-35
AT2G26740-ATSEH	3.31184e-39	-0.777402	0.126	0.288	7.18669e-35
AT5G42940-RHG1A	3.49933e-39	-0.279391	0.355	0.567	7.59355e-35
AT1G76410-ATL8	3.55096e-39	0.364991	0.145	0.054	7.70559e-35
AT2G44450-BGLU15	3.74454e-39	-0.463697	0.732	0.813	8.12566e-35
AT3G43230-AT3G43230	3.77558e-39	-0.285812	0.219	0.408	8.19301e-35
AT3G15680-AT3G15680	4.14059e-39	-0.955602	0.009	0.13	8.98508e-35
AT4G30830-AT4G30830	4.945e-39	-0.313752	0.085	0.243	1.07306e-34
AT4G33960-AT4G33960	5.06768e-39	-0.290569	0.088	0.25	1.09969e-34
AT5G22850-AT5G22850	5.0856e-39	-0.258252	0.054	0.202	1.10358e-34
AT1G58170-DIR19	5.21262e-39	0.284759	0.163	0.065	1.13114e-34
AT2G22670-IAA8	7.34999e-39	-0.590375	0.538	0.687	1.59495e-34
AT2G38250-GT-3B	7.91778e-39	-0.404238	0.668	0.76	1.71816e-34
AT5G64850-AT5G64850	8.41196e-39	-0.462557	0.095	0.256	1.8254e-34
AT2G37620-ACT1	8.57077e-39	-0.34537	0.088	0.248	1.85986e-34
AT4G34135-UGT73B2	9.22482e-39	0.640936	0.39	0.244	2.00179e-34
AT4G29840-TS1	9.93864e-39	-0.289491	0.074	0.229	2.15669e-34
AT3G61920-AT3G61920	9.98819e-39	-0.296169	0.01	0.131	2.16744e-34
AT4G17490-ERF6	1.01415e-38	0.60116	0.461	0.31	2.2007e-34
AT4G11370-RHA1A	1.0784e-38	-0.294587	0.08	0.236	2.34013e-34
AT2G22430-ATHB-6	1.13923e-38	-0.492533	0.85	0.887	2.47213e-34
AT5G06980-AT5G06980	1.42497e-38	0.409186	0.701	0.598	3.09218e-34
AT5G15190-AT5G15190	1.68094e-38	-0.797211	0.648	0.719	3.64764e-34
AT3G56770-BHLH107	1.8009e-38	-0.293974	0.033	0.168	3.90795e-34
AT5G46410-SSP4	1.97738e-38	-0.292242	0.263	0.462	4.29092e-34
AT1G77770-AT1G77770	2.91859e-38	-0.324098	0.191	0.372	6.33334e-34
AT3G12500-CHI-B	3.00442e-38	0.552247	0.143	0.054	6.51959e-34
AT3G13275-AT3G13275	3.06057e-38	-0.327287	0.096	0.257	6.64143e-34
AT1G78110-AT1G78110	3.45223e-38	-0.373734	0.019	0.145	7.49135e-34
AT2G37110-AT2G37110	3.74887e-38	-0.274423	0.954	0.978	8.13504e-34
AT5G02810-APRR7	4.15559e-38	0.394017	0.361	0.23	9.01763e-34
AT2G40140-CZF1	4.36632e-38	-0.392238	0.913	0.935	9.47492e-34
AT3G18080-BGLU44	6.56729e-38	-0.365844	0.067	0.215	1.4251e-33
AT2G20630-PPC3-1.2	7.60424e-38	-0.351062	0.989	0.984	1.65012e-33
AT1G72210-BHLH96	7.64853e-38	-0.443905	0.211	0.39	1.65973e-33
AT4G00430-PIP1.4	9.28619e-38	-0.760146	0.607	0.717	2.0151e-33
AT3G52220-AT3G52220	1.03506e-37	-0.350494	0.438	0.633	2.24608e-33
AT5G28060-RPS24B	1.0566e-37	0.283747	0.993	0.967	2.29283e-33
AT5G13820-TRP4	1.11321e-37	-0.253428	0.118	0.289	2.41567e-33
AT1G12320-AT1G12320	1.23895e-37	-0.520032	0.097	0.253	2.68852e-33
AT1G20696-HMGB3	1.69474e-37	-0.520029	0.233	0.412	3.67759e-33
AT3G45730-AT3G45730	1.6964e-37	0.607108	0.477	0.322	3.68118e-33
AT1G47128-RD21A	2.06446e-37	-0.489457	0.332	0.503	4.47987e-33
AT3G25900-HMT-1	2.21896e-37	0.343277	0.355	0.215	4.81514e-33
AT5G20000-RPT6B	2.55849e-37	-0.319767	0.231	0.42	5.55192e-33
AT3G53110-RH38	2.7229e-37	-0.357799	0.485	0.666	5.9087e-33
AT1G05800-DGL	2.76441e-37	-0.462846	0.031	0.161	5.99878e-33
AT5G15930-PAM1	3.0818e-37	-0.30063	0.46	0.661	6.68751e-33
AT4G03320-TIC20-IV	3.52244e-37	-0.270627	0.088	0.245	7.64369e-33
AT3G14440-NCED3	3.93811e-37	-0.353427	0.053	0.194	8.5457e-33
AT2G34300-AT2G34300	4.02095e-37	0.452538	0.626	0.504	8.72547e-33
AT2G38210-PDX1L4	4.54585e-37	0.263126	0.185	0.082	9.86449e-33
AT2G30060-RANBP1B	4.7259e-37	-0.434804	0.41	0.589	1.02552e-32
AT4G20320-AT4G20320	5.07456e-37	-0.818215	0.606	0.689	1.10118e-32
AT5G06370-AT5G06370	5.08235e-37	-0.471904	0.663	0.761	1.10287e-32
AT5G03690-FBA4	5.09427e-37	-0.401702	0.275	0.463	1.10546e-32
AT3G59940-SKIP20	5.78238e-37	0.443842	0.374	0.228	1.25478e-32
AT5G55070-AT5G55070	6.07422e-37	-0.286677	0.374	0.577	1.31811e-32
AT5G03850-RPS28A	1.12384e-36	0.259096	0.977	0.926	2.43874e-32
AT1G48300-AT1G48300	1.71153e-36	-0.347316	0.076	0.222	3.71402e-32
AT4G35100-PIP2-7	2.38087e-36	-0.93699	0.727	0.784	5.16648e-32
AT2G46890-AT2G46890	2.70016e-36	-0.378653	0.05	0.187	5.85934e-32
AT1G12090-ELP	2.80117e-36	-1.46061	0.074	0.217	6.07855e-32
AT5G17460-AT5G17460	2.90284e-36	-0.465589	0.995	0.985	6.29916e-32
AT5G13160-PBS1	3.1352e-36	-0.279464	0.352	0.553	6.80337e-32
AT1G15210-ABCG35	3.55534e-36	0.339475	0.294	0.165	7.71509e-32
AT3G48530-KING1	3.60479e-36	0.415628	0.62	0.509	7.82239e-32
AT3G13175-AT3G13175	3.66562e-36	-0.332417	0.064	0.208	7.9544e-32
AT1G10770-AT1G10770	4.45749e-36	-0.296315	0.017	0.136	9.67276e-32
AT3G25730-ARF14	4.69771e-36	-0.402837	0.722	0.792	1.0194e-31
AT5G57685-GDU3	5.25845e-36	-0.7496	0.052	0.188	1.14108e-31
AT5G45550-MOB1A	6.35322e-36	-0.318956	0.336	0.53	1.37865e-31
AT5G59540-AT5G59540	8.53328e-36	-0.473951	0.129	0.285	1.85172e-31
AT1G62045-AT1G62045	9.84545e-36	-0.385227	0.046	0.18	2.13646e-31
AT1G56200-emb1303	1.01156e-35	0.434265	0.841	0.793	2.19508e-31
AT5G04410-NAC078	1.0636e-35	-0.271445	0.337	0.543	2.30801e-31
AT4G18380-AT4G18380	1.09069e-35	-0.301819	0.036	0.164	2.3668e-31
AT3G18950-AT3G18950	1.20738e-35	-0.501017	0.317	0.503	2.62001e-31
AT1G21880-LYM1	1.49157e-35	-0.25838	0.066	0.209	3.23672e-31
AT3G54640-TSA1	1.56051e-35	0.438865	0.384	0.249	3.3863e-31
AT1G75600-AT1G75600	1.58696e-35	-1.05372	0.058	0.195	3.44371e-31
AT5G48655-AT5G48655	1.68916e-35	-0.336719	0.91	0.949	3.66548e-31
AT1G11400-PYM	1.90858e-35	-0.322593	0.631	0.756	4.14161e-31
AT2G17300-AT2G17300	1.93622e-35	-0.385147	0.261	0.441	4.2016e-31
AT1G67090-RBCS-1A	2.18044e-35	1.13249	0.428	0.298	4.73156e-31
AT4G40060-ATHB-16	2.48609e-35	-0.42093	0.338	0.51	5.39481e-31
AT3G53960-NPF5.7	2.61161e-35	-0.497261	0.028	0.151	5.66718e-31
AT1G71380-CEL3	2.7335e-35	-0.377992	0.003	0.11	5.93169e-31
AT2G46650-CYTB5-C	2.8679e-35	0.590973	0.532	0.402	6.22335e-31
AT1G76680-OPR1	2.90317e-35	-0.35497	1	0.998	6.29989e-31
AT5G10300-HNL	2.92719e-35	-0.459009	0.39	0.575	6.35201e-31
AT1G22220-AT1G22220	4.22693e-35	-0.384757	0.074	0.22	9.17244e-31
AT3G06420-ATG8H	4.399e-35	-0.637305	0.437	0.57	9.54584e-31
AT1G07770-RPS15AA	4.42808e-35	0.2556	0.988	0.949	9.60892e-31
AT5G52882-AT5G52882	4.46739e-35	0.250814	0.194	0.09	9.69423e-31
AT4G34350-ISPH	5.07164e-35	0.507854	0.63	0.551	1.10055e-30
AT3G23600-AT3G23600	5.91182e-35	0.325805	0.738	0.626	1.28286e-30
AT3G19660-AT3G19660	7.50807e-35	-0.373448	0.973	0.95	1.62925e-30
AT1G11330-AT1G11330	8.2743e-35	0.2843	0.293	0.165	1.79552e-30
AT2G47380-AT2G47380	8.90117e-35	0.335867	0.888	0.858	1.93155e-30
AT1G11860-AT1G11860	9.30211e-35	-0.300444	0.123	0.282	2.01856e-30
AT5G13790-AGL15	9.98649e-35	-0.268312	0.012	0.124	2.16707e-30
AT3G50910-AT3G50910	1.21308e-34	-0.300069	0.429	0.617	2.63239e-30
AT4G35310-CPK5	1.54435e-34	-0.255606	0.176	0.351	3.35124e-30
AT3G29180-AT3G29180	1.57364e-34	-0.279658	0.191	0.366	3.4148e-30
AT4G26400-AT4G26400	1.77539e-34	-0.27797	0.355	0.556	3.8526e-30
AT5G01370-ACI1	1.94274e-34	-0.590773	0.068	0.208	4.21574e-30
AT5G46350-WRKY8	2.28729e-34	-0.362086	0.022	0.14	4.96343e-30
AT5G40930-TOM20-4	2.30054e-34	-0.350009	0.209	0.38	4.99216e-30
AT3G44190-AT3G44190	2.73075e-34	-0.494392	0.996	0.994	5.92574e-30
AT1G15520-ABCG40	2.85833e-34	-0.575474	0.694	0.763	6.20258e-30
AT2G16660-AT2G16660	2.86841e-34	0.433323	0.478	0.336	6.22446e-30
AT2G44840-ERF13	3.05274e-34	-0.866549	0.277	0.449	6.62445e-30
AT1G51510-Y14	3.48897e-34	-0.322549	0.316	0.499	7.57106e-30
AT4G10040-CYTC-2	4.09001e-34	-0.280912	0.799	0.889	8.87532e-30
AT3G25230-ROF1	4.53283e-34	0.759845	0.751	0.691	9.83625e-30
AT3G46090-ZAT7	5.65476e-34	-1.15957	0.239	0.396	1.22708e-29
AT5G39670-CML46	5.84737e-34	-0.912466	0.705	0.745	1.26888e-29
AT4G05100-AtMYB74	6.66148e-34	-0.804814	0.207	0.364	1.44554e-29
AT1G08283-AT1G08283	6.90087e-34	-0.304702	0.009	0.116	1.49749e-29
AT4G27745-AT4G27745	8.23331e-34	-0.251524	0.15	0.313	1.78663e-29
AT4G31300-PBA1	1.02368e-33	-0.346281	0.427	0.618	2.22139e-29
AT1G30720-AT1G30720	1.28841e-33	0.472849	0.178	0.081	2.79584e-29
AT2G35680-DSP8	1.35101e-33	-0.260463	0.346	0.548	2.93168e-29
AT5G54640-RAT5	1.50085e-33	-0.698858	0.314	0.481	3.25684e-29
AT4G30650-AT4G30650	1.53216e-33	0.337016	0.961	0.874	3.32478e-29
AT1G78020-AT1G78020	1.61585e-33	0.464623	0.416	0.281	3.5064e-29
AT5G15350-ENODL17	1.83295e-33	0.400237	0.657	0.523	3.97751e-29
AT3G60260-AT3G60260	1.90402e-33	-0.297878	0.381	0.57	4.13171e-29
AT1G28200-FIP1	1.97524e-33	-0.325307	0.365	0.544	4.28628e-29
AT3G06125-AT3G06125	2.12958e-33	0.337705	0.338	0.21	4.6212e-29
AT4G19410-AT4G19410	2.23711e-33	0.361788	0.567	0.446	4.85453e-29
AT5G05730-ASA1	2.26482e-33	0.342396	0.3	0.177	4.91466e-29
AT1G01470-LEA14	2.29318e-33	-0.329768	0.997	0.998	4.97619e-29
AT4G37260-MYB73	2.64981e-33	-0.413542	0.233	0.398	5.75009e-29
AT1G15580-IAA5	2.74816e-33	-0.395109	0.039	0.163	5.96351e-29
ATMG00080-RPL16	3.27649e-33	-0.287443	0.292	0.481	7.10998e-29
AT1G02360-AT1G02360	3.30151e-33	0.357672	0.314	0.177	7.16428e-29
AT4G08555-AT4G08555	3.47285e-33	-1.18946	0.456	0.557	7.53607e-29
AT4G02450-AT4G02450	3.71107e-33	-0.39867	0.418	0.596	8.05303e-29
AT1G50570-AT1G50570	3.80179e-33	-0.319819	0.231	0.406	8.24988e-29
AT1G60710-ATB2	4.1096e-33	-0.604326	0.694	0.793	8.91784e-29
AT5G16970-AER	5.14459e-33	-0.991248	0.677	0.72	1.11638e-28
AT2G22470-AGP2	5.71909e-33	-0.31863	0.998	0.996	1.24104e-28
AT5G57110-ACA8	5.79955e-33	-0.299203	0.341	0.534	1.2585e-28
AT3G19270-CYP707A4	6.00744e-33	-0.640329	0.023	0.136	1.30361e-28
AT5G15450-CLPB3	6.13978e-33	0.837029	0.314	0.198	1.33233e-28
AT3G49530-NAC062	7.46077e-33	-0.30601	0.912	0.935	1.61899e-28
AT5G48930-HST	7.86655e-33	-0.487847	0.793	0.846	1.70704e-28
AT1G52890-NAC019	8.20158e-33	-0.566332	0.047	0.17	1.77974e-28
AT2G30270-AT2G30270	1.00743e-32	-0.291764	0.245	0.421	2.18611e-28
AT5G22000-RHF2A	1.01867e-32	-0.276159	0.697	0.81	2.21052e-28
AT1G53170-ERF8	1.20869e-32	0.574218	0.503	0.366	2.62287e-28
AT1G13245-RTFL17	1.24338e-32	0.339075	0.283	0.157	2.69813e-28
AT2G19740-RPL31A	1.32019e-32	0.280096	0.854	0.755	2.8648e-28
AT3G47510-AT3G47510	1.44744e-32	-0.414938	0.033	0.152	3.14094e-28
AT1G33470-AT1G33470	1.53576e-32	-0.324203	0.165	0.322	3.33261e-28
AT3G55380-UBC14	1.57205e-32	-0.330501	0.265	0.436	3.41135e-28
AT1G76690-OPR2	1.81239e-32	-0.86419	0.751	0.786	3.93289e-28
AT3G11170-FAD7	2.52405e-32	-0.424157	0.674	0.782	5.47719e-28
AT1G78040-AT1G78040	3.64281e-32	0.32026	1	0.991	7.90491e-28
AT3G05580-TOPP9	3.65572e-32	-0.259886	0.328	0.523	7.93291e-28
AT1G29850-AT1G29850	3.7761e-32	-0.272171	0.752	0.863	8.19413e-28
AT2G24570-WRKY17	3.88464e-32	-0.665592	0.178	0.325	8.42968e-28
AT1G77885-AT1G77885	3.90247e-32	-1.034	0.048	0.168	8.46835e-28
AT3G11880-AT3G11880	4.11426e-32	-0.253665	0.224	0.401	8.92795e-28
AT3G07790-AT3G07790	4.41556e-32	-0.257671	0.494	0.688	9.58177e-28
AT1G18890-CPK10	4.48606e-32	-0.266802	0.343	0.528	9.73474e-28
AT2G29480-GSTU2	4.58818e-32	0.417691	0.262	0.145	9.95634e-28
AT1G05850-CTL1	4.91652e-32	0.353202	0.942	0.898	1.06688e-27
AT3G19615-AT3G19615	5.37068e-32	-1.59755	0.083	0.213	1.16544e-27
AT4G30600-AT4G30600	6.92071e-32	-0.264095	0.47	0.672	1.50179e-27
AT3G45640-MPK3	1.10873e-31	-0.331383	0.137	0.291	2.40595e-27
AT1G69680-AT1G69680	1.23225e-31	-0.378581	0.542	0.682	2.67398e-27
AT4G14560-IAA1	1.27589e-31	-0.519873	0.051	0.175	2.76869e-27
AT2G07773-AT2G07773	1.31585e-31	-0.28544	0.242	0.421	2.8554e-27
AT3G59440-CML4	1.31781e-31	-0.483388	0.016	0.12	2.85965e-27
AT1G69295-PDCB4	1.33367e-31	0.319659	0.813	0.713	2.89406e-27
AT3G06890-AT3G06890	1.41352e-31	-0.398907	0.233	0.394	3.06734e-27
AT5G43460-AT5G43460	1.64821e-31	0.301413	0.983	0.98	3.57661e-27
AT5G09920-NRPB4	1.81965e-31	-0.250237	0.338	0.522	3.94864e-27
AT2G34250-AT2G34250	2.3295e-31	-0.283557	0.949	0.966	5.05501e-27
AT1G61740-AT1G61740	2.45696e-31	0.310517	0.346	0.216	5.3316e-27
AT4G28150-AT4G28150	2.81413e-31	-0.274235	0.07	0.203	6.10667e-27
AT4G11600-GPX6	3.40012e-31	-0.356846	0.996	0.994	7.37826e-27
AT1G74020-SSL12	3.54298e-31	0.397894	0.613	0.497	7.68826e-27
AT1G27100-AT1G27100	4.08513e-31	0.38927	0.61	0.507	8.86472e-27
AT1G30040-GA2OX2	4.2274e-31	-0.669846	0.257	0.41	9.17346e-27
AT2G43520-ATTI2	4.36433e-31	-0.625375	0.139	0.284	9.4706e-27
AT5G10820-AT5G10820	4.71951e-31	-0.381474	0.367	0.528	1.02413e-26
AT2G25900-ATCTH	5.66644e-31	0.270284	0.221	0.113	1.22962e-26
AT2G36460-FBA6	7.42777e-31	0.722595	0.611	0.512	1.61183e-26
AT1G31340-RUB1	7.69317e-31	-0.268221	0.185	0.349	1.66942e-26
AT4G39640-GGT1	9.05997e-31	-0.303249	0.375	0.56	1.96601e-26
AT2G31810-AT2G31810	9.2077e-31	0.328229	0.85	0.772	1.99807e-26
AT4G34490-ATCAP1	9.28869e-31	-0.295193	0.213	0.379	2.01565e-26
AT2G32120-HSP70-8	1.07434e-30	0.887962	0.39	0.278	2.33132e-26
AT4G30550-GGP3	1.11872e-30	0.348043	0.491	0.371	2.42763e-26
AT2G34600-TIFY 5B	1.13096e-30	0.457118	0.859	0.76	2.45418e-26
AT4G30280-XTH18	1.15031e-30	0.353377	0.868	0.704	2.49618e-26
AT1G71080-AT1G71080	1.24615e-30	0.305961	0.912	0.892	2.70414e-26
AT1G25260-AT1G25260	1.28204e-30	0.411924	0.575	0.467	2.78203e-26
AT2G39390-RPL35B	1.33859e-30	-0.404793	0.456	0.625	2.90475e-26
AT1G01720-NAC002	1.60793e-30	0.348555	0.996	0.974	3.48922e-26
AT3G51895-SULTR3;1	1.67329e-30	-0.397126	0.059	0.181	3.63104e-26
AT3G16800-AT3G16800	1.67514e-30	-0.48366	0.317	0.468	3.63506e-26
AT1G60730-AT1G60730	1.83422e-30	0.396005	0.657	0.52	3.98025e-26
AT1G61660-BHLH112	1.92194e-30	-0.372702	0.099	0.237	4.17061e-26
AT4G09890-AT4G09890	2.21086e-30	-0.391649	0.067	0.193	4.79757e-26
AT4G33930-AT4G33930	2.55729e-30	-0.538306	0.184	0.334	5.54932e-26
AT3G03020-AT3G03020	2.94665e-30	-0.29902	0.622	0.752	6.39422e-26
AT1G06800-PLA-I{gamma}1	3.04753e-30	0.256657	0.238	0.13	6.61314e-26
AT4G24440-TFIIA-S	3.31787e-30	-0.305697	0.286	0.459	7.19978e-26
AT3G03100-AT3G03100	3.44937e-30	0.32527	0.886	0.875	7.48514e-26
AT3G44110-ATJ3	3.84852e-30	0.426473	0.935	0.918	8.35129e-26
AT5G66210-CPK28	4.48179e-30	-0.34334	0.676	0.787	9.72549e-26
AT2G34390-NIP2-1	4.53562e-30	0.323005	0.199	0.099	9.8423e-26
AT2G40510-RPS26B	4.82297e-30	-0.443943	0.517	0.666	1.04658e-25
AT1G53240-mMDH1	5.39041e-30	-0.35856	0.18	0.33	1.16972e-25
AT5G05100-AT5G05100	6.22275e-30	-0.294844	0.372	0.545	1.35034e-25
AT4G24110-AT4G24110	6.84808e-30	0.383578	0.583	0.445	1.48603e-25
AT3G06750-AT3G06750	6.95213e-30	0.483558	0.572	0.453	1.50861e-25
AT3G10920-MSD1	7.12042e-30	-0.377707	0.52	0.68	1.54513e-25
AT5G18310-AT5G18310	7.44693e-30	-0.374888	0.845	0.877	1.61598e-25
AT4G34180-CYCLASE1	8.21039e-30	0.275857	0.81	0.722	1.78165e-25
AT2G38860-DJ1E	9.07114e-30	0.342868	0.342	0.218	1.96844e-25
AT1G75500-WAT1	9.27e-30	-0.477409	0.068	0.191	2.01159e-25
AT3G23250-MYB15	9.55914e-30	0.296937	0.999	0.986	2.07433e-25
AT5G56030-HSP81-2	9.65478e-30	0.708066	0.872	0.812	2.09509e-25
AT1G02140-MEE63	9.80249e-30	-0.310874	0.735	0.838	2.12714e-25
AT1G56660-AT1G56660	1.00167e-29	0.359699	0.975	0.934	2.17363e-25
AT4G08170-ITPK3	1.13157e-29	-0.4261	0.407	0.586	2.45552e-25
AT4G28703-AT4G28703	1.15884e-29	-0.340776	0.03	0.14	2.51469e-25
AT3G55840-HSPRO1	1.32281e-29	-0.380164	0.761	0.824	2.87051e-25
AT5G35590-PAA1	1.39862e-29	-0.312829	0.297	0.464	3.03501e-25
AT1G71980-RMR2	1.40476e-29	0.345124	0.329	0.213	3.04833e-25
AT4G23100-GSH1	1.43166e-29	0.407218	0.528	0.413	3.10671e-25
AT2G21250-AT2G21250	1.54608e-29	-0.298357	0.268	0.437	3.355e-25
AT1G12420-ACR8	1.55121e-29	-0.259058	0.041	0.154	3.36613e-25
AT5G20160-AT5G20160	1.61368e-29	-0.359369	0.584	0.719	3.50168e-25
AT2G30410-TFCA	1.65784e-29	-0.366725	0.431	0.595	3.59751e-25
AT2G32800-LECRKS2	1.65812e-29	-0.251044	0.123	0.269	3.59811e-25
AT1G23710-AT1G23710	1.80267e-29	0.403207	0.933	0.867	3.91179e-25
AT3G27690-LHCB2.4	1.8538e-29	0.805484	0.361	0.238	4.02275e-25
AT1G18720-AT1G18720	2.1519e-29	-0.333741	0.845	0.911	4.66963e-25
AT4G17140-AT4G17140	2.27794e-29	0.376966	0.451	0.335	4.94313e-25
AT3G12800-SDRB	2.35362e-29	0.312683	0.395	0.27	5.10736e-25
AT2G26690-NPF6.2	2.38546e-29	-0.293174	0.096	0.23	5.17646e-25
AT3G12920-BRG3	2.45868e-29	-0.356239	0.078	0.205	5.33535e-25
AT1G11580-ATPMEPCRA	2.56198e-29	0.333103	0.943	0.869	5.55949e-25
AT4G09460-MYB6	2.73939e-29	0.268026	0.193	0.095	5.94448e-25
AT2G21620-RD2	2.80986e-29	-0.296332	0.993	0.996	6.0974e-25
AT2G35980-NHL10	3.07033e-29	-0.98192	0.61	0.665	6.66261e-25
AT3G13620-AT3G13620	3.10598e-29	-0.332444	0.036	0.146	6.73998e-25
AT4G22980-AT4G22980	3.60569e-29	-0.272355	0.157	0.308	7.82436e-25
AT4G34240-ALDH3I1	3.66587e-29	-0.28229	0.168	0.322	7.95493e-25
AT5G09250-KIWI	3.73708e-29	-0.318381	0.314	0.481	8.10946e-25
AT2G22540-SVP	4.046e-29	-0.257723	0.149	0.296	8.77983e-25
AT2G20420-AT2G20420	4.23732e-29	-0.335141	0.367	0.533	9.19499e-25
AT3G09010-AT3G09010	4.61621e-29	-0.269188	0.217	0.378	1.00172e-24
AT5G62020-HSFB2A	4.83735e-29	0.439778	0.381	0.258	1.0497e-24
AT3G53100-AT3G53100	5.19648e-29	-0.272808	0.01	0.103	1.12764e-24
AT2G36930-AT2G36930	5.23052e-29	0.357775	0.767	0.711	1.13502e-24
AT1G09575-AT1G09575	5.36943e-29	-0.287707	0.291	0.457	1.16517e-24
AT2G38465-AT2G38465	5.67325e-29	0.349974	0.534	0.409	1.2311e-24
AT3G22530-AT3G22530	6.14721e-29	-0.270498	0.153	0.299	1.33394e-24
AT1G12140-FMOGS-OX5	6.41582e-29	-0.333499	0.279	0.44	1.39223e-24
AT2G30395-OFP17	6.82605e-29	-0.423937	0.048	0.162	1.48125e-24
AT4G35860-RABB1B	7.96636e-29	-0.391388	0.588	0.704	1.7287e-24
AT5G67190-ERF010	8.52729e-29	-0.377121	0.17	0.316	1.85042e-24
AT5G11770-AT5G11770	8.76026e-29	-0.285837	0.873	0.925	1.90098e-24
AT5G52050-DTX50	1.00447e-28	0.45316	0.938	0.849	2.17969e-24
AT4G39660-AGT2	1.05918e-28	0.490695	0.497	0.371	2.29843e-24
AT5G60920-COB	1.17751e-28	0.333845	0.593	0.474	2.5552e-24
AT2G28190-CSD2	1.19267e-28	-0.344433	0.326	0.493	2.5881e-24
AT2G28930-APK1B	1.19302e-28	0.347413	0.322	0.206	2.58886e-24
AT2G02180-TOM3	1.33952e-28	0.398528	0.651	0.611	2.90676e-24
AT5G59305-CLE46	1.43336e-28	-0.358769	0.012	0.106	3.1104e-24
AT4G20890-TUBB9	1.4598e-28	-0.277091	0.234	0.397	3.16777e-24
AT1G13960-WRKY4	1.75652e-28	-0.321871	0.405	0.564	3.81165e-24
AT4G15930-AT4G15930	1.97018e-28	-0.299168	0.128	0.265	4.27529e-24
AT1G03905-ABCI19	1.97949e-28	0.323184	0.411	0.294	4.29549e-24
AT1G61260-AT1G61260	2.04799e-28	-0.344031	0.103	0.235	4.44414e-24
AT3G52360-AT3G52360	2.05964e-28	-0.633635	0.801	0.822	4.46943e-24
AT2G46505-SDH4	2.06363e-28	-0.286406	0.419	0.6	4.47808e-24
AT3G63380-ACA12	2.06565e-28	-0.361334	0.146	0.288	4.48247e-24
AT4G01026-PYL7	2.20753e-28	-0.477425	0.326	0.473	4.79033e-24
AT4G01895-AT4G01895	2.47756e-28	-0.263846	0.085	0.212	5.37631e-24
AT4G09760-AT4G09760	2.93504e-28	-0.518448	0.019	0.116	6.36903e-24
AT1G54020-AT1G54020	3.08963e-28	-0.361992	0.013	0.106	6.7045e-24
AT1G79075-AT1G79075	3.50435e-28	-0.438222	0.216	0.357	7.60445e-24
AT4G26080-ABI1	3.57642e-28	-0.444229	0.277	0.427	7.76083e-24
AT1G60420-AT1G60420	3.8475e-28	-0.289514	0.279	0.443	8.34908e-24
AT1G28480-GRXC9	3.99548e-28	0.395926	0.587	0.473	8.67019e-24
AT3G17690-CNGC19	4.81646e-28	-0.26605	0.047	0.159	1.04517e-23
AT5G23350-AT5G23350	5.75539e-28	0.57585	0.357	0.234	1.24892e-23
AT1G64200-VHA-E3	5.98065e-28	0.346205	0.506	0.381	1.2978e-23
ATCG00570-PSBF	6.36024e-28	-0.304293	0.294	0.467	1.38017e-23
AT3G48570-SEC61G3	6.48478e-28	-0.404729	0.752	0.817	1.4072e-23
AT4G23493-AT4G23493	6.66595e-28	0.307095	0.15	0.068	1.44651e-23
AT3G02885-GASA5	6.81099e-28	0.380231	0.268	0.156	1.47799e-23
AT1G56250-VBF	7.03057e-28	-0.596909	0.146	0.287	1.52563e-23
AT4G35180-LHT7	7.39105e-28	-0.640628	0.111	0.24	1.60386e-23
AT2G21130-CYP19-2	7.55113e-28	0.419669	0.633	0.523	1.6386e-23
AT2G38360-PRA1B4	7.81455e-28	-0.333426	0.439	0.604	1.69576e-23
AT2G33040-ATPC	9.08639e-28	-0.317571	0.564	0.713	1.97175e-23
AT1G10560-PUB18	9.26618e-28	0.311616	0.263	0.154	2.01076e-23
AT3G20310-ERF7	1.11855e-27	-0.268752	0.37	0.546	2.42725e-23
AT3G55690-AT3G55690	1.16646e-27	-0.257501	0.059	0.176	2.53123e-23
AT1G19350-BES1	1.18501e-27	-0.262408	0.11	0.244	2.57147e-23
AT4G18950-AT4G18950	1.51378e-27	-0.378701	0.348	0.517	3.2849e-23
AT5G13200-AT5G13200	1.52934e-27	0.360551	0.984	0.947	3.31867e-23
AT5G51440-HSP23.5	1.53267e-27	0.631713	0.394	0.273	3.3259e-23
AT3G48030-ATL48	1.95998e-27	0.338561	0.54	0.435	4.25316e-23
AT2G36950-HIPP05	1.96337e-27	0.354689	0.993	0.949	4.2605e-23
AT5G42380-CML37	1.99289e-27	-0.454373	0.998	0.99	4.32458e-23
AT2G30140-UGT87A2	2.27264e-27	0.271711	0.242	0.138	4.93162e-23
AT1G15270-AT1G15270	2.85524e-27	-0.403011	0.825	0.886	6.19587e-23
AT1G21790-AT1G21790	2.85962e-27	-0.314412	0.259	0.413	6.20538e-23
AT5G47070-PBL19	2.94561e-27	-0.351419	0.871	0.893	6.39197e-23
AT5G10510-AIL6	3.29443e-27	-0.261144	0.089	0.215	7.14892e-23
AT5G11670-NADP-ME2	3.39864e-27	-0.316324	0.999	0.999	7.37505e-23
AT1G45191-BGLU1	3.55328e-27	0.327508	0.167	0.079	7.71061e-23
AT5G58650-PSY1	3.90827e-27	0.536484	0.544	0.434	8.48095e-23
AT1G12950-DTX31	5.02563e-27	0.463935	0.528	0.403	1.09056e-22
AT5G27520-PNC2	5.14553e-27	-0.355302	0.696	0.791	1.11658e-22
AT3G15540-IAA19	5.47893e-27	-0.497168	0.212	0.352	1.18893e-22
AT5G19120-AT5G19120	5.75706e-27	0.411065	0.72	0.636	1.24928e-22
AT5G40450-AT5G40450	5.88717e-27	0.368558	0.683	0.592	1.27752e-22
AT3G27970-AT3G27970	6.1948e-27	-0.726671	0.026	0.124	1.34427e-22
AT2G33830-DRMH1	6.5145e-27	0.508883	0.695	0.562	1.41365e-22
AT2G18196-HIPP30	7.10469e-27	-0.543517	0.047	0.156	1.54172e-22
AT2G29440-GSTU6	7.15346e-27	-0.360884	0.992	0.983	1.5523e-22
AT5G50870-UBC27	8.90744e-27	-0.272077	0.387	0.559	1.93292e-22
AT2G25460-AT2G25460	9.17071e-27	0.504867	0.54	0.438	1.99004e-22
AT5G16070-CCT6B	1.21354e-26	-0.251599	0.115	0.246	2.63338e-22
AT4G18050-PGP9	1.26504e-26	-0.29836	0.213	0.366	2.74514e-22
AT2G17220-PIX13	1.54551e-26	-0.309675	0.532	0.667	3.35376e-22
AT1G74000-SSL11	1.63428e-26	-0.438901	0.04	0.143	3.54639e-22
AT1G63830-AT1G63830	1.67015e-26	-0.26263	0.774	0.863	3.62423e-22
AT1G76900-TULP1	1.93676e-26	-0.272544	0.324	0.491	4.20276e-22
AT5G11230-AT5G11230	2.06279e-26	-0.347361	0.358	0.515	4.47625e-22
AT4G30450-AT4G30450	2.16856e-26	-0.497168	0.031	0.13	4.70578e-22
AT1G22300-GRF10	2.18108e-26	-0.338183	0.769	0.85	4.73294e-22
AT1G74340-DPMS2	2.40514e-26	-0.251895	0.492	0.663	5.21916e-22
AT3G23820-GAE6	2.45033e-26	-0.335059	0.873	0.912	5.31721e-22
AT1G13930-AT1G13930	2.51121e-26	-1.02987	0.767	0.78	5.44933e-22
AT5G47770-FPS1	2.77804e-26	-0.307856	0.239	0.387	6.02834e-22
AT1G62500-AT1G62500	3.18266e-26	-0.482731	0.024	0.119	6.90638e-22
AT2G43590-AT2G43590	3.90452e-26	-0.557505	0.118	0.247	8.47281e-22
AT1G48850-EMB1144	4.39982e-26	0.308578	0.761	0.692	9.54762e-22
AT3G13650-DIR7	4.68604e-26	-0.343657	0.989	0.984	1.01687e-21
AT4G37610-BT5	5.12075e-26	0.312966	0.926	0.855	1.1112e-21
AT1G53320-TULP7	5.13931e-26	-0.250452	0.351	0.521	1.11523e-21
AT5G16110-AT5G16110	5.2317e-26	-0.314308	0.914	0.933	1.13528e-21
AT2G34910-AT2G34910	6.23215e-26	-0.290964	0.019	0.111	1.35238e-21
AT4G15420-AT4G15420	7.2854e-26	0.625979	0.417	0.32	1.58093e-21
AT1G47960-C/VIF1	8.12766e-26	-0.347561	0.057	0.165	1.7637e-21
AT4G20780-CML42	8.72574e-26	0.288113	0.846	0.713	1.89349e-21
AT5G13140-AT5G13140	9.30703e-26	-0.325597	0.08	0.199	2.01962e-21
AT4G13170-RPL13AC	9.96123e-26	-0.400816	0.173	0.304	2.16159e-21
AT3G01120-CGS1	1.0514e-25	-0.30385	0.375	0.541	2.28153e-21
AT5G06730-PER54	1.17563e-25	-0.673561	0.748	0.796	2.55111e-21
AT3G44860-FAMT	1.33601e-25	-0.774624	0.117	0.24	2.89914e-21
AT4G10265-AT4G10265	1.45583e-25	0.255467	0.158	0.076	3.15915e-21
AT3G01650-RGLG1	1.456e-25	-0.266443	0.083	0.2	3.15953e-21
AT2G18160-BZIP2	1.52511e-25	0.30713	0.845	0.764	3.30949e-21
AT2G28500-LBD11	1.75345e-25	-0.432475	0.107	0.23	3.80499e-21
AT5G55850-NOI	1.86062e-25	-0.293742	0.703	0.802	4.03755e-21
AT1G49500-AT1G49500	1.94313e-25	0.49591	0.503	0.388	4.2166e-21
AT4G02880-AT4G02880	2.52653e-25	-0.346244	0.486	0.618	5.48258e-21
AT1G36940-AT1G36940	3.15579e-25	-0.251493	0.03	0.125	6.84807e-21
AT4G01120-GBF2	3.31703e-25	0.364289	0.474	0.372	7.19795e-21
AT5G42200-ATL23	3.42982e-25	-0.316212	0.065	0.176	7.4427e-21
AT3G22740-HMT3	4.45974e-25	-0.308249	0.019	0.107	9.67764e-21
AT1G04690-KAB1	4.46141e-25	-0.31459	0.283	0.427	9.68126e-21
AT1G10682-AT1G10682	4.74204e-25	-0.716662	0.036	0.132	1.02902e-20
AT1G27760-SAT32	5.23497e-25	-0.271163	0.678	0.777	1.13599e-20
AT5G14710-AT5G14710	5.2865e-25	-0.290328	0.397	0.557	1.14717e-20
AT5G61820-AT5G61820	6.03674e-25	-0.42899	0.797	0.827	1.30997e-20
AT1G68795-CLE12	6.38705e-25	-0.502622	0.243	0.381	1.38599e-20
AT3G10120-AT3G10120	7.16203e-25	-0.338635	0.036	0.132	1.55416e-20
AT5G23810-AAP7	8.34496e-25	-0.286359	0.019	0.107	1.81086e-20
AT2G31560-AT2G31560	8.49836e-25	-0.321197	0.043	0.143	1.84414e-20
AT4G13950-RALFL31	8.50897e-25	0.305373	0.761	0.699	1.84645e-20
AT1G48320-DHNAT1	9.43405e-25	0.334589	0.393	0.278	2.04719e-20
AT4G32060-MICU	1.04435e-24	-0.423638	0.858	0.895	2.26624e-20
AT3G04630-WDL1	1.25417e-24	-0.309737	0.187	0.321	2.72154e-20
AT5G58500-LSH5	1.39987e-24	-0.41142	0.094	0.21	3.03771e-20
AT4G01897-AT4G01897	1.43327e-24	-0.279769	0.151	0.282	3.1102e-20
AT1G63980-AT1G63980	1.51955e-24	0.343077	0.709	0.653	3.29742e-20
AT5G07870-AT5G07870	1.52155e-24	0.296964	0.196	0.105	3.30176e-20
AT3G53810-LECRK42	1.52805e-24	-0.302482	0.106	0.228	3.31588e-20
AT3G54820-PIP2-5	1.54111e-24	-0.761711	0.133	0.255	3.34421e-20
AT5G10040-AT5G10040	1.60783e-24	-0.291463	0.109	0.234	3.48899e-20
AT4G37800-XTH7	2.19797e-24	0.436151	0.268	0.166	4.7696e-20
AT4G35730-AT4G35730	2.59773e-24	-0.436708	0.11	0.228	5.63707e-20
AT4G18880-HSFA4A	2.83972e-24	0.477156	0.561	0.48	6.16218e-20
AT5G13190-AT5G13190	3.43015e-24	-0.294212	1	0.999	7.44342e-20
AT2G41410-CML35	3.59804e-24	-0.371261	0.772	0.833	7.80775e-20
AT5G56170-LLG1	3.75084e-24	0.297977	0.896	0.883	8.13932e-20
AT5G23380-AT5G23380	4.25119e-24	-0.259317	0.157	0.293	9.22509e-20
AT1G12310-CML13	4.34025e-24	-0.320892	0.312	0.457	9.41834e-20
AT4G30470-AT4G30470	4.49089e-24	-0.328965	0.337	0.498	9.74524e-20
AT5G61390-NEN2	4.58895e-24	-0.315274	0.054	0.156	9.95803e-20
AT1G11545-XTH8	6.03443e-24	-0.326263	0.149	0.279	1.30947e-19
AT1G74950-TIFY10B	6.15951e-24	-0.43126	0.421	0.574	1.33661e-19
AT3G15210-ERF4	6.26678e-24	0.325945	0.999	0.988	1.35989e-19
AT3G19580-AZF2	7.4169e-24	0.338922	0.998	0.972	1.60947e-19
AT5G13450-ATP5	8.33329e-24	-0.371702	0.71	0.786	1.80832e-19
AT1G72150-PATL1	8.34177e-24	-0.636888	0.899	0.884	1.81016e-19
AT2G26380-AT2G26380	8.86047e-24	-0.366407	0.252	0.393	1.92272e-19
AT2G43530-ATTI3	9.8794e-24	0.402723	0.635	0.545	2.14383e-19
AT5G57655-XYLA	1.25019e-23	0.255554	0.23	0.134	2.71292e-19
AT1G74970-RPS9	1.41672e-23	0.324368	0.407	0.305	3.07428e-19
AT5G47890-AT5G47890	1.49026e-23	0.273601	0.9	0.878	3.23387e-19
AT2G26240-FAX7	1.52362e-23	0.323048	0.531	0.433	3.30626e-19
AT3G14200-AT3G14200	1.73394e-23	0.476586	0.614	0.571	3.76265e-19
AT1G56240-PP2B13	1.91804e-23	-0.616727	0.2	0.33	4.16215e-19
AT4G21105-AT4G21105	1.9662e-23	-0.334374	0.831	0.885	4.26666e-19
AT5G10360-RPS6B	2.51494e-23	0.251261	0.972	0.955	5.45743e-19
AT3G14890-ZDP	2.9366e-23	-0.266272	0.123	0.246	6.37243e-19
AT1G28680-AT1G28680	3.4834e-23	0.274457	0.265	0.164	7.55899e-19
AT1G18200-RABA6B	3.57375e-23	0.351505	0.3	0.2	7.75504e-19
AT1G22065-AT1G22065	3.63373e-23	-0.42409	0.019	0.101	7.8852e-19
AT2G30860-GSTF9	4.21803e-23	0.327966	0.977	0.918	9.15312e-19
AT5G56980-AT5G56980	4.24786e-23	0.372015	0.993	0.986	9.21786e-19
AT3G09830-PCRK1	4.65804e-23	-0.329841	0.541	0.67	1.01079e-18
AT2G18690-AT2G18690	5.20521e-23	0.436995	0.668	0.553	1.12953e-18
AT4G36710-SCL15	5.59213e-23	-0.301905	0.167	0.295	1.21349e-18
AT3G02790-AT3G02790	5.76287e-23	0.44197	0.515	0.43	1.25054e-18
AT3G53980-AT3G53980	6.32179e-23	-2.07326	0.02	0.102	1.37183e-18
AT2G36120-DOT1	6.54364e-23	-0.93677	0.102	0.21	1.41997e-18
AT1G35720-ANN1	7.00506e-23	0.257494	0.972	0.931	1.5201e-18
AT3G08720-ATPK2	7.14777e-23	-0.287313	0.338	0.494	1.55107e-18
AT4G14680-APS3	7.46779e-23	-0.269103	0.074	0.181	1.62051e-18
AT1G14040-PHO1;H3	7.84932e-23	0.344336	0.408	0.292	1.7033e-18
AT1G59710-AT1G59710	8.40582e-23	-0.255662	0.3	0.449	1.82406e-18
AT5G58070-TIL	9.15061e-23	0.329163	0.999	0.993	1.98568e-18
AT1G04100-IAA10	9.38411e-23	-0.252237	0.338	0.494	2.03635e-18
AT2G34790-MEE23	9.76863e-23	-0.451243	0.164	0.287	2.11979e-18
AT2G34590-E1-BETA-2	1.10203e-22	-0.290569	0.494	0.65	2.39141e-18
AT1G04000-AT1G04000	1.34289e-22	-0.361494	0.173	0.299	2.91407e-18
AT5G22060-ATJ2	1.45679e-22	0.26277	0.761	0.718	3.16123e-18
AT1G62480-AT1G62480	1.48098e-22	1.25178	0.796	0.718	3.21373e-18
AT3G62420-BZIP53	1.79215e-22	0.335737	0.751	0.708	3.88897e-18
AT1G01050-PPA1	3.28149e-22	-0.326307	0.446	0.59	7.12082e-18
AT5G14800-PROC1	3.32979e-22	-0.258132	0.257	0.399	7.22565e-18
AT5G10100-TPPI	3.3555e-22	-0.308811	0.091	0.2	7.28143e-18
AT3G29670-PMAT2	3.45748e-22	-0.269086	0.039	0.13	7.50273e-18
AT3G17590-BSH	3.82213e-22	0.275835	0.353	0.254	8.29402e-18
AT5G01410-PDX13	4.35026e-22	-0.712107	0.848	0.868	9.44006e-18
AT2G47260-WRKY23	5.5101e-22	-0.419405	0.936	0.908	1.19569e-17
AT5G14780-FDH1	5.58216e-22	0.337882	0.405	0.294	1.21133e-17
AT5G17190-AT5G17190	6.21215e-22	-0.261756	0.668	0.774	1.34804e-17
AT5G52760-HIPP14	7.4357e-22	0.642375	0.356	0.252	1.61355e-17
AT5G05400-AT5G05400	9.26116e-22	0.392318	0.146	0.073	2.00967e-17
AT1G67250-AT1G67250	1.32542e-21	-0.324642	0.303	0.437	2.87616e-17
AT1G72010-TCP22	1.36853e-21	-0.277783	0.324	0.465	2.9697e-17
AT5G04080-AT5G04080	1.42913e-21	-0.816368	0.022	0.101	3.10122e-17
AT4G25200-HSP23.6	1.46321e-21	0.585564	0.218	0.127	3.17516e-17
AT1G68550-ERF118	1.50977e-21	-0.305794	0.216	0.344	3.2762e-17
AT5G58640-AT5G58640	1.51796e-21	-0.251347	0.378	0.523	3.29398e-17
AT3G28620-AT3G28620	1.85021e-21	-0.257355	0.029	0.113	4.01496e-17
AT3G11840-PUB24	1.88955e-21	0.256871	0.265	0.167	4.10033e-17
AT3G12050-AT3G12050	2.08889e-21	0.572926	0.523	0.464	4.5329e-17
AT4G17980-anac071	2.31614e-21	-0.644881	0.152	0.267	5.02603e-17
AT3G46600-SCL30	2.43224e-21	-0.262513	0.343	0.486	5.27796e-17
AT3G55170-RPL35C	2.58844e-21	-0.252053	0.208	0.338	5.61691e-17
AT1G14870-PCR2	2.62557e-21	0.382177	0.99	0.971	5.6975e-17
AT1G19610-PDF1.4	2.69633e-21	0.393788	0.213	0.123	5.85103e-17
AT5G51550-EXL3	2.99206e-21	0.274316	0.298	0.195	6.49277e-17
AT1G22510-AT1G22510	3.2042e-21	-0.267584	0.245	0.374	6.95311e-17
AT1G13440-GAPC2	4.26912e-21	-0.327412	0.968	0.975	9.26399e-17
AT1G69410-ELF5A-3	4.38347e-21	-0.310329	0.89	0.9	9.51213e-17
AT5G47030-AT5G47030	4.43957e-21	-0.381791	0.837	0.865	9.63386e-17
AT1G12240-BFRUCT4	5.37322e-21	0.324842	0.422	0.322	1.16599e-16
AT2G24500-REIL2	5.38546e-21	-0.257908	0.457	0.607	1.16864e-16
AT4G09320-NDK1	7.5558e-21	-0.644132	0.72	0.759	1.63961e-16
AT1G24510-CCT5	7.91063e-21	-0.292174	0.228	0.353	1.71661e-16
AT3G46430-AT3G46430	8.15256e-21	-0.321992	0.419	0.556	1.76911e-16
AT1G13380-AT1G13380	9.49854e-21	0.28719	0.787	0.718	2.06118e-16
AT5G12110-AT5G12110	9.69825e-21	0.470035	0.164	0.089	2.10452e-16
AT5G62680-NPF2.11	9.73474e-21	-0.301621	0.047	0.135	2.11244e-16
AT4G10270-AT4G10270	1.01736e-20	0.458525	0.304	0.205	2.20768e-16
AT2G40590-RPS26A	1.05023e-20	-0.385162	0.319	0.438	2.279e-16
AT1G11185-AT1G11185	1.10582e-20	-0.559349	0.153	0.265	2.39962e-16
AT1G02930-GSTF6	1.15643e-20	0.547985	0.489	0.389	2.50946e-16
AT1G18740-AT1G18740	1.15867e-20	0.301328	0.998	0.981	2.51431e-16
AT5G01750-AT5G01750	1.19513e-20	-0.410901	0.996	0.989	2.59343e-16
AT3G16280-AT3G16280	1.27099e-20	-0.502606	0.023	0.1	2.75805e-16
AT1G63840-AT1G63840	1.40474e-20	-0.305894	0.97	0.97	3.04828e-16
AT1G23440-AT1G23440	1.42467e-20	0.287836	0.775	0.718	3.09154e-16
AT2G45680-TCP9	1.48313e-20	-0.284054	0.198	0.322	3.21839e-16
AT3G01820-AT3G01820	1.4902e-20	0.257608	0.88	0.825	3.23373e-16
AT1G56580-SVB	1.51634e-20	-0.322724	0.131	0.244	3.29047e-16
AT3G29160-KIN11	1.54775e-20	0.255147	0.242	0.154	3.35862e-16
AT4G22212-AT4G22212	1.6371e-20	0.636286	0.368	0.271	3.55251e-16
AT2G07725-AT2G07725	1.66954e-20	-0.267458	0.442	0.596	3.6229e-16
AT1G79160-AT1G79160	1.78906e-20	-0.312051	0.051	0.142	3.88227e-16
AT5G42720-AT5G42720	1.94959e-20	-0.259045	0.054	0.145	4.23061e-16
AT3G53730-AT3G53730	2.04512e-20	-0.864338	0.103	0.207	4.43791e-16
AT2G43120-AT2G43120	2.14273e-20	-1.54749	0.207	0.317	4.64972e-16
AT1G72520-LOX4	2.34276e-20	-0.322654	0.204	0.332	5.0838e-16
AT1G10170-ATNFXL1	2.85124e-20	-0.283329	0.202	0.326	6.18719e-16
AT3G16190-AT3G16190	2.85298e-20	0.273024	0.483	0.392	6.19097e-16
AT4G30390-AT4G30390	3.12725e-20	0.347339	0.641	0.614	6.78614e-16
AT3G04670-WRKY39	3.48217e-20	-0.29378	0.407	0.535	7.55631e-16
AT1G78340-GSTU22	3.49942e-20	-0.899785	0.131	0.238	7.59374e-16
AT2G31865-PARG2	3.74185e-20	-0.50654	0.312	0.436	8.11982e-16
AT5G13220-JAZ10	3.90714e-20	-0.293649	0.929	0.942	8.4785e-16
AT2G33590-AT2G33590	3.99431e-20	0.293593	0.72	0.664	8.66765e-16
AT4G22330-ATCES1	4.19669e-20	0.267064	0.899	0.871	9.10682e-16
AT5G48570-FKBP65	4.65547e-20	0.842603	0.591	0.522	1.01024e-15
AT4G27140-AT2S1	4.93475e-20	-0.434414	0.036	0.118	1.07084e-15
AT3G55020-AT3G55020	5.03243e-20	0.268175	0.378	0.285	1.09204e-15
AT1G70830-MLP28	5.07955e-20	-1.89055	0.032	0.111	1.10226e-15
AT2G39900-WLIN2A	5.35789e-20	-0.304343	0.17	0.284	1.16266e-15
AT3G51000-AT3G51000	5.89054e-20	0.292331	0.381	0.287	1.27825e-15
AT1G59960-AT1G59960	7.70545e-20	0.286268	0.516	0.426	1.67208e-15
AT2G40970-MYBC1	8.51621e-20	-0.306337	0.097	0.2	1.84802e-15
AT4G36820-AT4G36820	9.21912e-20	0.348043	0.232	0.144	2.00055e-15
AT3G17611-RBL14	9.50496e-20	0.269155	0.209	0.124	2.06258e-15
AT1G06550-AT1G06550	1.00695e-19	0.28521	0.491	0.394	2.18509e-15
AT2G29700-PH1	1.05526e-19	0.31546	0.494	0.406	2.2899e-15
AT4G27450-AT4G27450	1.21939e-19	0.327127	0.573	0.469	2.64607e-15
AT1G17870-EGY3	1.74177e-19	0.483606	0.204	0.123	3.77965e-15
AT4G29080-IAA27	1.82768e-19	-0.396181	0.603	0.714	3.96606e-15
AT3G55970-JRG21	2.27506e-19	-0.862267	0.162	0.271	4.93687e-15
AT2G07708-AT2G07708	2.48519e-19	-0.267901	0.688	0.812	5.39287e-15
AT5G44567-AT5G44567	2.4996e-19	-0.351451	0.05	0.135	5.42413e-15
AT3G55720-AT3G55720	2.64285e-19	-0.665931	0.752	0.767	5.73499e-15
AT3G25290-AT3G25290	2.99653e-19	-0.371487	0.121	0.227	6.50247e-15
AT2G01150-RHA2B	3.14013e-19	-0.416877	0.391	0.514	6.81407e-15
AT3G55290-AT3G55290	3.45955e-19	-0.25111	0.181	0.299	7.50722e-15
AT5G49480-ATCP1	3.95785e-19	0.363873	0.878	0.809	8.58853e-15
AT2G15580-AT2G15580	3.98195e-19	0.289572	0.323	0.23	8.64082e-15
AT1G27435-AT1G27435	4.37832e-19	-0.258002	0.227	0.35	9.50095e-15
AT1G69510-AT1G69510	4.66809e-19	-0.416899	0.69	0.771	1.01298e-14
AT2G26140-FTSH4	4.71245e-19	0.431574	0.346	0.264	1.0226e-14
AT5G24420-PGL5	5.34148e-19	-0.515805	0.123	0.226	1.1591e-14
AT1G15430-AT1G15430	5.76582e-19	-0.327989	0.969	0.961	1.25118e-14
AT3G46560-TIM9	5.84332e-19	-0.287975	0.177	0.288	1.268e-14
AT3G23170-AT3G23170	5.96619e-19	-0.39837	0.964	0.941	1.29466e-14
AT5G48657-AT5G48657	6.23785e-19	-0.376681	0.142	0.249	1.35361e-14
AT3G61580-SLD1	6.71829e-19	0.286661	0.72	0.655	1.45787e-14
AT2G25140-CLPB4	7.07093e-19	0.303975	0.216	0.133	1.53439e-14
AT5G53820-AT5G53820	7.07326e-19	-0.287899	0.065	0.156	1.5349e-14
AT5G65630-GTE7	7.64707e-19	-0.346251	0.306	0.431	1.65941e-14
AT3G12510-AT3G12510	7.78875e-19	-0.719317	0.787	0.791	1.69016e-14
AT3G58490-LPPD	8.06459e-19	0.42392	0.394	0.308	1.75002e-14
AT1G29250-AT1G29250	8.65992e-19	-0.349022	0.21	0.324	1.8792e-14
AT2G33770-UBC24	8.77301e-19	-0.335401	0.054	0.138	1.90374e-14
AT4G19120-ERD3	9.58285e-19	-0.288713	0.539	0.659	2.07948e-14
AT4G02230-RPL19C	1.02128e-18	0.264541	0.625	0.535	2.21617e-14
AT5G43060-RD21B	1.12632e-18	-0.26537	0.246	0.373	2.44412e-14
AT4G17500-ERF1A	1.21284e-18	0.292167	0.894	0.786	2.63186e-14
AT1G08570-ACHT4	1.22727e-18	0.280452	0.964	0.93	2.66318e-14
AT5G12040-NLP3	1.34357e-18	0.386857	0.184	0.109	2.91554e-14
AT5G43380-TOPP7	1.35406e-18	-0.414339	0.028	0.101	2.9383e-14
AT3G59220-PRN1	1.37922e-18	0.384094	0.19	0.11	2.99291e-14
AT3G60450-AT3G60450	1.65554e-18	-0.62284	0.649	0.693	3.59253e-14
AT3G03640-BGLU25	1.71807e-18	-0.450064	0.18	0.289	3.72822e-14
AT5G54470-AT5G54470	1.73903e-18	0.285629	0.386	0.289	3.7737e-14
AT1G08830-CSD1	1.81721e-18	-0.322507	0.897	0.917	3.94336e-14
AT5G02020-SIS	1.99616e-18	-0.477379	0.051	0.133	4.33168e-14
AT1G51760-ILL4	2.23015e-18	-0.296096	0.802	0.86	4.83943e-14
AT3G49160-PKP4	2.31874e-18	0.315466	0.363	0.277	5.03166e-14
AT5G52750-HIPP13	2.58656e-18	0.578402	0.465	0.377	5.61283e-14
AT3G54560-H2AV	3.1864e-18	-0.49665	0.066	0.152	6.9145e-14
AT3G51800-ATG2	3.47791e-18	-0.270916	0.254	0.374	7.54705e-14
AT5G28770-BZIP63	4.5528e-18	0.273328	0.286	0.201	9.87958e-14
AT5G16960-AT5G16960	6.12154e-18	-0.264695	0.11	0.211	1.32837e-13
AT5G05340-PER52	9.43875e-18	-0.287739	0.033	0.106	2.04821e-13
AT5G39580-PER62	1.05888e-17	-0.929209	0.135	0.231	2.29778e-13
AT2G45400-BEN1	1.07477e-17	0.327421	0.239	0.156	2.33225e-13
AT5G57887-AT5G57887	1.11491e-17	0.305097	0.45	0.359	2.41935e-13
AT5G14680-AT5G14680	1.18322e-17	0.26526	0.429	0.342	2.56759e-13
AT2G41180-SIB2	1.34258e-17	-0.318189	0.135	0.235	2.91339e-13
AT5G59960-AT5G59960	1.41025e-17	0.324302	0.422	0.347	3.06025e-13
AT1G19540-AT1G19540	1.52727e-17	-0.258985	0.891	0.896	3.31419e-13
AT4G11280-ACS6	1.56726e-17	-0.468938	0.486	0.589	3.40094e-13
AT3G10525-SMR1	2.2988e-17	-0.491607	0.22	0.322	4.98839e-13
AT4G17670-AT4G17670	2.32975e-17	-0.425478	0.109	0.205	5.05555e-13
AT4G20170-GALS3	2.40136e-17	-0.258783	0.263	0.384	5.21095e-13
AT4G25470-DREB1C	2.69421e-17	-0.34381	0.193	0.302	5.84643e-13
AT1G09630-RABA2A	2.72469e-17	0.259899	0.437	0.35	5.91257e-13
AT1G74920-ALDH10A8	2.91523e-17	-0.294943	0.654	0.755	6.32605e-13
AT3G52520-AT3G52520	2.96143e-17	-0.389083	0.376	0.489	6.42629e-13
AT1G01490-AT1G01490	4.00717e-17	0.27422	0.669	0.593	8.69555e-13
AT4G31500-CYP83B1	4.02676e-17	0.348063	0.457	0.361	8.73807e-13
AT1G76070-AT1G76070	4.10599e-17	-0.30309	0.985	0.958	8.90999e-13
AT1G30730-AT1G30730	4.46356e-17	0.313502	0.171	0.1	9.68592e-13
AT3G61980-AT3G61980	4.77036e-17	-0.273694	0.72	0.803	1.03517e-12
AT1G10670-ACLA-1	5.09151e-17	-0.301921	0.339	0.471	1.10486e-12
AT3G14680-CYP72A14	5.12007e-17	-0.337135	0.141	0.239	1.11106e-12
AT1G71697-CK1	5.16658e-17	0.329025	0.951	0.866	1.12115e-12
AT4G34150-AT4G34150	5.22154e-17	-0.29012	0.993	0.996	1.13307e-12
AT4G28240-AT4G28240	5.30647e-17	-0.35634	0.256	0.37	1.1515e-12
AT1G03620-AT1G03620	6.81089e-17	-0.325225	0.112	0.207	1.47796e-12
AT5G56840-AT5G56840	6.96762e-17	-0.338588	0.131	0.227	1.51197e-12
AT2G23810-TET8	1.03597e-16	0.320692	0.964	0.922	2.24805e-12
AT1G25400-AT1G25400	1.1134e-16	0.318687	0.999	0.987	2.41607e-12
AT4G38932-AT4G38932	1.71582e-16	-0.268128	0.394	0.523	3.72332e-12
AT2G34140-CDF4	2.1337e-16	-0.325206	0.252	0.359	4.63013e-12
AT3G17609-HYH	2.25844e-16	0.369794	0.403	0.323	4.90082e-12
AT2G26190-IQM4	2.44745e-16	0.259117	0.832	0.727	5.31096e-12
AT2G29530-TIM10	2.57733e-16	-0.285161	0.37	0.484	5.59281e-12
AT3G05500-AT3G05500	4.20387e-16	-0.474411	0.995	0.991	9.12239e-12
AT2G19590-ACO1	4.20512e-16	0.333938	0.659	0.558	9.12512e-12
AT5G63790-ANAC102	4.23094e-16	0.250017	1	0.994	9.18115e-12
AT5G45775-RPL11B	4.33713e-16	-0.483742	0.362	0.454	9.41157e-12
AT5G62700-TUBB3	5.13725e-16	-0.37974	0.453	0.566	1.11478e-11
AT5G40000-AT5G40000	5.44701e-16	0.262592	0.23	0.15	1.182e-11
AT5G59870-HTA6	6.55814e-16	-1.17436	0.042	0.113	1.42312e-11
AT5G55970-AT5G55970	7.56107e-16	0.326102	0.403	0.323	1.64075e-11
AT4G38580-HIPP26	8.49034e-16	-0.266028	0.445	0.562	1.8424e-11
AT1G67480-AT1G67480	9.50183e-16	0.405864	0.427	0.345	2.0619e-11
AT3G08690-UBC11	1.33281e-15	0.273348	0.488	0.401	2.89221e-11
AT2G35290-AT2G35290	1.36685e-15	0.255224	0.847	0.754	2.96607e-11
AT2G43510-ATTI1	1.78342e-15	-0.694665	0.655	0.673	3.87002e-11
AT1G34370-STOP1	2.17233e-15	-0.276241	0.441	0.558	4.71396e-11
AT4G01700-AT4G01700	2.24551e-15	-0.477576	0.069	0.146	4.87276e-11
AT5G23360-AT5G23360	2.25182e-15	0.349127	0.164	0.096	4.88644e-11
AT1G10040-AT1G10040	2.26905e-15	0.308231	0.439	0.349	4.92385e-11
AT3G20060-UBC19	2.27522e-15	-0.347765	0.367	0.484	4.93722e-11
AT1G57630-AT1G57630	2.33032e-15	-0.37928	0.123	0.214	5.0568e-11
AT5G20890-CCT2	3.04651e-15	-0.273316	0.313	0.424	6.61093e-11
AT1G15690-AVP1	3.05362e-15	0.286788	0.599	0.541	6.62636e-11
AT4G14800-PBD2	3.06389e-15	-0.255835	0.311	0.423	6.64864e-11
AT3G17120-AT3G17120	3.54677e-15	-0.292483	0.203	0.305	7.69649e-11
AT5G61510-AT5G61510	3.70055e-15	0.337427	0.343	0.267	8.03019e-11
AT1G09970-LRR XI-23	3.73654e-15	0.298132	0.572	0.526	8.10829e-11
AT5G58710-CYP20-1	4.04422e-15	-0.348595	0.451	0.544	8.77595e-11
AT4G08390-APXS	4.07238e-15	0.253912	0.365	0.288	8.83707e-11
AT4G35600-CONNEXIN 32	4.16149e-15	-0.27844	0.706	0.756	9.03044e-11
AT3G16530-AT3G16530	4.34536e-15	-1.15964	0.581	0.601	9.42944e-11
AT3G43810-CAM7	4.6873e-15	-0.39808	0.554	0.634	1.01714e-10
AT1G66090-AT1G66090	4.709e-15	-0.30261	0.261	0.377	1.02185e-10
AT4G15802-HSBP	5.13655e-15	-0.61119	0.56	0.661	1.11463e-10
AT3G53260-PAL2	5.24274e-15	0.392131	0.619	0.551	1.13767e-10
AT5G53370-ATPMEPCRF	6.17939e-15	-0.281046	0.256	0.365	1.34093e-10
AT5G07100-WRKY26	6.72678e-15	-0.349846	0.383	0.489	1.45971e-10
AT1G15100-RHA2A	6.82217e-15	-0.30239	0.315	0.425	1.48041e-10
AT1G10480-ZFP5	7.0626e-15	0.347456	0.385	0.305	1.53258e-10
AT5G44560-VPS2.2	7.52528e-15	-0.393908	0.044	0.112	1.63299e-10
AT1G10585-BHLH167	9.11295e-15	0.320717	0.288	0.201	1.97751e-10
AT5G52870-MAKR5	9.6168e-15	-0.252929	0.104	0.188	2.08685e-10
AT2G37410-TIM17-2	1.0847e-14	0.257385	0.889	0.892	2.35379e-10
AT4G37300-MEE59	1.22648e-14	0.304798	0.593	0.541	2.66146e-10
AT5G10170-IPS3	1.63325e-14	-0.375092	0.159	0.252	3.54416e-10
AT2G37430-ZAT11	1.90914e-14	-1.31408	0.228	0.315	4.14284e-10
AT4G34230-CAD5	2.1072e-14	-0.289005	0.955	0.945	4.57263e-10
AT5G07010-SOT15	2.3028e-14	0.279145	0.748	0.641	4.99708e-10
AT2G39420-AT2G39420	2.46761e-14	-0.26612	0.432	0.548	5.35471e-10
AT2G27389-AT2G27389	4.25418e-14	-0.3099	0.485	0.569	9.23158e-10
AT3G10860-AT3G10860	4.67798e-14	-0.302062	0.81	0.845	1.01512e-09
AT3G53990-AT3G53990	4.75811e-14	-0.275744	0.78	0.83	1.03251e-09
AT5G19240-AT5G19240	4.77866e-14	-0.397901	0.342	0.449	1.03697e-09
AT3G22160-VQ22	5.05145e-14	-0.278965	0.272	0.374	1.09616e-09
AT3G52870-IQM3	5.89467e-14	0.34142	0.309	0.23	1.27914e-09
AT4G08685-SAH7	6.00009e-14	-0.271153	0.245	0.346	1.30202e-09
AT2G39518-AT2G39518	6.26207e-14	-0.891663	0.206	0.296	1.35887e-09
AT1G69930-GSTU11	7.16038e-14	-0.567121	0.13	0.216	1.5538e-09
AT2G31945-AT2G31945	7.69978e-14	-0.42663	0.068	0.143	1.67085e-09
AT5G11070-AT5G11070	1.09217e-13	-0.366577	0.988	0.965	2.37002e-09
AT3G14840-LRR-RLK	1.0952e-13	0.267406	0.521	0.47	2.37658e-09
AT2G29420-GSTU7	1.11421e-13	0.25824	0.733	0.658	2.41784e-09
AT2G22760-BHLH19	1.12877e-13	-0.297971	0.228	0.332	2.44943e-09
AT5G26360-CCT3	1.13033e-13	-0.276234	0.321	0.419	2.45282e-09
AT1G16730-UP6	1.2821e-13	0.258977	0.256	0.181	2.78215e-09
AT4G16380-AT4G16380	1.30822e-13	-0.260508	0.978	0.957	2.83883e-09
AT2G17040-anac036	1.40351e-13	-0.380908	0.056	0.123	3.04561e-09
AT4G40030-AT4G40030	1.48762e-13	-0.266379	0.894	0.929	3.22813e-09
AT1G63290-AT1G63290	1.50499e-13	0.25007	0.549	0.498	3.26582e-09
AT1G17880-BTF3	1.59683e-13	-0.354516	0.891	0.912	3.46512e-09
AT3G11660-NHL1	1.92392e-13	-0.250776	0.111	0.192	4.1749e-09
ATCG00820-RPS19	2.16756e-13	0.285726	0.578	0.542	4.7036e-09
AT5G63770-DGK2	2.43468e-13	0.250299	0.364	0.29	5.28326e-09
AT1G05000-AT1G05000	2.44492e-13	-0.255955	0.283	0.384	5.30547e-09
AT1G07150-MAPKKK13	2.79074e-13	-0.566456	0.45	0.512	6.05591e-09
AT1G48830-RPS7A	2.8782e-13	-0.344546	0.458	0.545	6.2457e-09
AT1G74450-AT1G74450	3.45554e-13	0.297638	0.541	0.477	7.49853e-09
AT4G01090-AT4G01090	3.56786e-13	0.307188	0.551	0.512	7.74226e-09
AT1G19020-AT1G19020	3.94177e-13	-0.33771	0.986	0.965	8.55364e-09
AT1G08880-HTA5	4.63967e-13	-0.664324	0.6	0.671	1.00681e-08
AT1G64065-AT1G64065	4.78038e-13	0.295986	0.457	0.381	1.03734e-08
AT3G28210-SAP12	5.2224e-13	-0.60163	0.829	0.815	1.13326e-08
AT1G75540-BBX21	5.45616e-13	0.289508	0.38	0.309	1.18399e-08
AT5G57150-AT5G57150	6.57798e-13	-0.272333	0.078	0.151	1.42742e-08
AT3G53600-AT3G53600	6.72344e-13	-0.828173	0.225	0.313	1.45899e-08
AT4G18010-IP5P2	8.09059e-13	0.262941	0.473	0.416	1.75566e-08
AT1G69252-AT1G69252	1.17271e-12	0.289646	0.828	0.785	2.54478e-08
AT3G51730-AT3G51730	1.36565e-12	0.257241	0.339	0.265	2.96346e-08
AT4G10480-AT4G10480	1.38933e-12	-0.299476	0.29	0.383	3.01484e-08
AT5G20190-AT5G20190	1.4729e-12	-0.34469	0.926	0.93	3.19619e-08
AT4G37450-AGP18	1.79873e-12	-0.646766	0.093	0.165	3.90325e-08
AT2G37470-AT2G37470	1.83066e-12	-0.922728	0.274	0.377	3.97254e-08
AT2G25735-AT2G25735	1.94947e-12	0.455771	0.415	0.332	4.23035e-08
AT1G26270-PI4KG5	2.22026e-12	0.31675	0.562	0.526	4.81796e-08
AT4G16140-AT4G16140	2.52546e-12	-0.26773	0.231	0.324	5.48025e-08
AT2G28740-HIS4	2.82782e-12	-1.10003	0.083	0.153	6.13637e-08
AT2G29995-PSY3	3.20027e-12	-0.25512	0.045	0.103	6.9446e-08
AT3G63310-BIL4	3.78846e-12	0.30676	0.635	0.621	8.22096e-08
AT3G01830-CML40	5.12192e-12	-0.30584	0.339	0.446	1.11146e-07
AT5G59880-ADF3	7.2381e-12	-0.255448	0.902	0.922	1.57067e-07
AT5G18040-HTT2	8.90725e-12	0.266922	0.341	0.281	1.93287e-07
AT2G43620-AT2G43620	9.13792e-12	-0.632219	0.27	0.361	1.98293e-07
AT4G38060-AT4G38060	1.11687e-11	-0.254123	0.274	0.369	2.42361e-07
AT4G19460-AT4G19460	1.21372e-11	-0.28999	0.06	0.12	2.63377e-07
AT1G68360-GIS3	1.55368e-11	-0.391338	0.161	0.238	3.3715e-07
AT1G74560-NRP1	1.56283e-11	-0.266029	0.243	0.329	3.39134e-07
AT3G02230-RGP1	1.6448e-11	-0.37153	0.684	0.738	3.56922e-07
AT3G44870-AT3G44870	1.92399e-11	-0.41463	0.049	0.107	4.17507e-07
AT3G46030-HTB11	2.15786e-11	-0.769357	0.216	0.304	4.68256e-07
AT1G18270-AT1G18270	2.44452e-11	0.257633	0.295	0.231	5.3046e-07
AT2G37180-PIP2-3	2.55058e-11	-0.526329	0.714	0.713	5.53476e-07
AT5G13100-AT5G13100	2.60591e-11	0.25388	0.557	0.52	5.65483e-07
AT2G39700-EXPA4	3.26519e-11	-0.37555	0.133	0.209	7.08547e-07
AT4G29350-PRO2	3.26857e-11	-0.332979	0.906	0.899	7.0928e-07
AT4G38400-EXLA2	3.53206e-11	-0.344782	0.537	0.605	7.66457e-07
AT1G64380-ERF061	3.64789e-11	-0.292791	0.58	0.638	7.91592e-07
AT3G17810-PYD1	5.09096e-11	-0.255573	0.383	0.474	1.10474e-06
AT1G30690-PATL4	5.15676e-11	-0.73549	0.275	0.364	1.11902e-06
AT1G52400-BGLU18	6.047e-11	-0.459465	0.233	0.316	1.3122e-06
AT5G59490-AT5G59490	6.56569e-11	0.31125	0.451	0.39	1.42476e-06
AT3G07410-RABA5B	8.85978e-11	-0.262947	0.328	0.417	1.92257e-06
AT1G50490-UBC20	8.92942e-11	-1.2814	0.121	0.191	1.93768e-06
AT2G28210-ATACA2	9.70079e-11	0.423777	0.225	0.158	2.10507e-06
AT1G69570-CDF5	1.05445e-10	-0.346395	0.216	0.295	2.28816e-06
AT3G22370-AOX1A	1.22698e-10	-0.358323	0.558	0.628	2.66255e-06
AT2G27030-CAM5	1.2423e-10	-0.477275	0.433	0.528	2.6958e-06
AT4G27670-HSP21	1.99033e-10	0.827678	0.175	0.12	4.31902e-06
AT3G54890-LHCA1	2.04674e-10	0.357742	0.559	0.504	4.44142e-06
AT3G51660-AT3G51660	2.57787e-10	-0.668042	0.547	0.574	5.59397e-06
AT1G71360-AT1G71360	2.58811e-10	-0.315195	0.397	0.479	5.61619e-06
AT5G60680-AT5G60680	3.03046e-10	-0.250246	0.395	0.486	6.5761e-06
AT5G45110-NPR3	3.06506e-10	0.257736	0.831	0.81	6.65119e-06
AT1G21010-AT1G21010	3.24919e-10	-0.270645	0.953	0.943	7.05074e-06
AT5G50450-AT5G50450	3.43263e-10	-0.365301	0.352	0.424	7.4488e-06
AT1G26630-ELF5A-2	3.66929e-10	-0.363838	0.999	0.996	7.96235e-06
AT5G54500-FQR1	4.28106e-10	-0.261855	0.975	0.981	9.28991e-06
AT1G04410-MDH1	4.74501e-10	-0.333788	0.558	0.627	1.02967e-05
AT1G28290-AGP31	4.81261e-10	-0.547159	0.389	0.455	1.04434e-05
AT1G65290-MTACP2	4.86779e-10	-0.310962	0.483	0.562	1.05631e-05
AT2G27690-CYP94C1	5.73622e-10	0.276429	0.354	0.285	1.24476e-05
AT3G56240-CCH	5.75166e-10	-0.88961	0.086	0.146	1.24811e-05
AT5G57510-AT5G57510	7.20273e-10	-0.714959	0.247	0.321	1.56299e-05
AT5G01640-PRA1B5	7.72409e-10	-0.295759	0.071	0.128	1.67613e-05
AT1G52270-AT1G52270	8.71408e-10	-0.276407	0.1	0.163	1.89096e-05
AT2G47400-CP12-1	1.02637e-09	0.325659	0.35	0.294	2.22722e-05
AT2G28000-CPN60A1	1.18343e-09	0.288938	0.278	0.221	2.56803e-05
AT3G23000-CIPK7	1.39265e-09	0.322222	0.572	0.535	3.02205e-05
AT5G16910-CSLD2	1.6928e-09	0.307808	0.451	0.424	3.67338e-05
AT2G44130-AT2G44130	2.37694e-09	-0.290826	0.159	0.234	5.15797e-05
AT5G19110-AT5G19110	3.33344e-09	-0.335103	0.895	0.894	7.23357e-05
AT1G07820-AT1G07820	3.60427e-09	-0.818921	0.094	0.153	7.82126e-05
AT3G15518-AT3G15518	4.57654e-09	-0.283476	0.146	0.214	9.9311e-05
AT1G15120-AT1G15120	4.61985e-09	-0.293273	0.679	0.717	0.000100251
AT5G52020-ERF025	4.62961e-09	0.276348	0.37	0.307	0.000100462
AT3G15353-MT3	5.05483e-09	-0.886571	0.7	0.678	0.00010969
AT3G08970-ERDJ3A	5.90967e-09	0.257299	0.19	0.14	0.00012824
AT5G15120-PCO1	6.4448e-09	0.250491	0.437	0.39	0.000139852
AT5G62540-UBC3	7.02979e-09	0.295276	0.572	0.549	0.000152546
AT3G49940-LBD38	7.82441e-09	0.298481	0.219	0.167	0.00016979
AT4G00810-RPP1B	1.00373e-08	-0.37915	0.614	0.668	0.00021781
AT2G21660-RBG7	1.10722e-08	-0.458821	0.323	0.391	0.000240267
AT1G25560-TEM1	1.39336e-08	-0.311897	0.951	0.916	0.00030236
ATCG00470-ATPE	1.40862e-08	0.271225	0.461	0.425	0.000305672
AT5G49450-BZIP1	1.42253e-08	0.256929	0.951	0.897	0.000308688
AT4G31550-WRKY11	1.51292e-08	-0.347012	0.865	0.85	0.000328305
AT2G32990-AtGH9B8	1.62524e-08	-0.251414	0.33	0.412	0.000352678
AT5G59290-UXS3	2.3883e-08	-0.370603	0.103	0.161	0.000518262
AT5G22440-RPL10AC	2.40358e-08	-0.285609	0.328	0.394	0.000521577
AT5G14700-AT5G14700	2.58053e-08	-0.286021	0.632	0.671	0.000559974
AT2G04520-AT2G04520	4.22938e-08	0.333154	0.573	0.587	0.000917776
AT5G49910-HSP70-7	4.91164e-08	0.2534	0.364	0.318	0.00106583
AT1G74010-AT1G74010	5.12953e-08	-0.540826	0.636	0.632	0.00111311
AT3G55280-RPL23AB	5.60847e-08	-0.297198	0.419	0.485	0.00121704
AT3G09200-RPP0B	6.77433e-08	-0.310352	0.937	0.839	0.00147003
AT5G28050-AT5G28050	7.39767e-08	0.276765	0.89	0.86	0.00160529
AT5G65220-RPL29	7.52629e-08	0.250277	0.408	0.372	0.0016332
AT2G37130-PER21	7.69417e-08	-1.0409	0.1	0.149	0.00166964
AT3G47380-PMEI11	8.16733e-08	-0.550186	0.214	0.276	0.00177231
AT4G34990-MYB32	9.01614e-08	-0.343905	0.883	0.842	0.0019565
AT5G12340-AT5G12340	9.56459e-08	-0.681931	0.176	0.23	0.00207552
AT3G54260-TBL36	1.15392e-07	-0.630905	0.755	0.744	0.002504
AT5G43620-PCFS5	1.31039e-07	-0.379226	0.761	0.768	0.00284354
AT5G44350-AT5G44350	1.36069e-07	-0.354012	0.165	0.229	0.00295269
AT5G27670-HTA7	1.63565e-07	-0.384892	0.272	0.352	0.00354936
AT3G25220-FKBP15-1	1.94939e-07	-0.314001	0.484	0.563	0.00423018
AT3G23810-SAHH2	2.28328e-07	-0.404697	0.521	0.578	0.00495472
AT5G60390-A1	2.36106e-07	-0.439249	0.998	0.998	0.0051235
AT4G13930-SHM4	3.48566e-07	-0.302386	0.465	0.522	0.00756389
AT3G05590-RPL18B	4.5515e-07	-0.451898	0.803	0.79	0.00987675
AT3G45980-H2B	4.55816e-07	-0.9066	0.18	0.237	0.0098912
AT4G01070-UGT72B1	4.57825e-07	-0.323652	0.217	0.279	0.0099348
AT3G45930-AT3G45930	4.58944e-07	-0.547268	0.062	0.105	0.00995909
AT1G75860-AT1G75860	5.21491e-07	-0.453409	0.779	0.767	0.0113164
AT3G26650-GAPA1	7.02276e-07	0.26556	0.266	0.215	0.0152394
AT4G25130-MSR4	7.78914e-07	0.261812	0.401	0.376	0.0169024
AT1G10370-GSTU17	8.52782e-07	-0.679652	0.811	0.754	0.0185054
AT5G47210-RGGC	8.56623e-07	-0.267831	0.476	0.537	0.0185887
AT3G59480-AT3G59480	1.07077e-06	-0.381548	0.106	0.154	0.0232357
AT3G50760-GATL2	1.1685e-06	-0.279307	0.282	0.346	0.0253564
AT1G13360-AT1G13360	1.55956e-06	-0.264972	0.96	0.935	0.0338425
AT5G14730-AT5G14730	2.11927e-06	-0.306924	0.922	0.887	0.0459881
AT5G60670-RPL12C	3.17637e-06	-0.280891	0.281	0.334	0.0689272
AT5G01600-FER1	3.447e-06	-0.258213	0.974	0.945	0.0748
AT2G30620-AT2G30620	3.97074e-06	-0.575789	0.203	0.254	0.0861651
AT5G10400-HTR1	5.67053e-06	-1.27021	0.084	0.124	0.123051
AT3G20898-SMR13	6.92268e-06	-0.263427	0.21	0.264	0.150222
AT5G47830-AT5G47830	7.00654e-06	0.27426	0.488	0.482	0.152042
AT1G04820-TUBA4	8.69983e-06	-0.467836	0.422	0.464	0.188786
AT3G53420-PIP2-1	1.13396e-05	-0.644906	0.63	0.635	0.246069
AT1G68140-AT1G68140	1.16633e-05	0.334415	0.442	0.435	0.253094
AT3G13470-CPN60B2	1.25336e-05	0.300878	0.191	0.154	0.27198
AT4G12600-AT4G12600	1.43411e-05	-0.340616	0.327	0.367	0.311201
AT5G44060-AT5G44060	1.61498e-05	-0.276933	0.7	0.729	0.350451
AT4G17390-RPL15B	1.70551e-05	-0.325968	0.932	0.821	0.370096
AT5G59690-AT5G59690	2.20933e-05	-1.10344	0.179	0.226	0.479425
AT4G19700-BOI	2.29381e-05	-0.540076	0.755	0.709	0.497756
AT1G57860-RPL21E	4.1177e-05	-0.294476	0.346	0.387	0.89354
AT5G48540-CRRSP55	5.07356e-05	-0.290421	0.087	0.124	1
AT5G65360-HTR1	5.80792e-05	-1.08395	0.111	0.149	1
AT4G10340-LHCB5	6.59843e-05	0.296256	0.425	0.404	1
AT2G46400-WRKY46	7.01746e-05	-0.2747	0.509	0.542	1
AT5G04800-RPS17D	8.76718e-05	-0.321517	0.499	0.54	1
AT5G13180-NAC083	9.38408e-05	-0.404291	0.216	0.258	1
AT2G40340-DREB2C	0.000114314	0.323763	0.433	0.397	1
AT3G56710-SIB1	0.000183945	0.261958	0.384	0.354	1
AT5G53400-BOB1	0.000226543	0.261407	0.364	0.349	1
AT4G18100-RPL32A	0.000269571	-0.57732	0.81	0.77	1
AT4G14960-TUBA6	0.000279444	-0.349899	0.657	0.675	1
AT4G18170-WRKY28	0.000292228	-0.320892	0.413	0.453	1
AT1G07590-AT1G07590	0.000481798	-0.913789	0.846	0.776	1
AT1G63030-DREB1E	0.000555513	-0.301988	0.335	0.377	1
AT1G43160-RAP2-6	0.000722583	-0.572695	0.801	0.768	1
AT4G35985-P85	0.000785327	-0.285214	0.706	0.703	1
AT4G33070-PDC1	0.00081475	-0.264342	0.865	0.851	1
AT1G18080-RACK1A	0.000903791	-0.330626	0.557	0.572	1
AT5G59910-HTB4	0.000956427	-0.50368	0.332	0.387	1
AT3G07110-AT3G07110	0.00106293	-0.312268	0.649	0.547	1
AT1G67365-AT1G67365	0.00110977	0.29171	0.477	0.485	1
AT2G19810-AT2G19810	0.00128584	-0.303232	0.158	0.19	1
AT2G27310-AT2G27310	0.00129322	-0.308972	0.523	0.548	1
AT2G19750-RPS30A	0.00185337	-0.269039	0.454	0.484	1
AT3G04840-RPS3AA	0.00208769	-0.366637	0.631	0.641	1
AT3G23390-RPL36AB	0.00228101	-0.410085	0.661	0.65	1
AT1G02500-SAM1	0.00261071	-0.444998	0.92	0.905	1
AT1G74270-RPL35AC	0.00304938	-0.250248	0.497	0.521	1
AT4G14320-AT4G14320	0.00312964	-0.262768	0.663	0.681	1
AT5G56010-HSP90-3	0.00321257	0.291708	0.529	0.543	1
AT4G29390-RPS30A	0.00436599	-0.256033	0.599	0.631	1
AT5G42980-TRX3	0.00448773	-0.553016	0.987	0.989	1
AT2G18020-RPL8A	0.00601611	-0.32358	0.935	0.826	1
AT1G54690-HTA3	0.00645806	-0.340225	0.204	0.172	1
AT3G56020-RPL41G	0.00686475	-0.337663	0.758	0.721	1
AT4G39670-AT4G39670	0.0102989	-0.25591	0.96	0.926	1
AT5G59080-AT5G59080	0.0128827	-0.524207	0.222	0.25	1
AT2G21580-RPS25B	0.0135738	-0.368992	0.861	0.76	1
AT2G44790-UCC2	0.0137489	-0.738213	0.419	0.424	1
AT2G32060-RPS12C	0.0150857	-0.424544	0.471	0.468	1
AT1G57660-RPL21E	0.015639	-0.253771	0.749	0.666	1
AT1G53920-GLIP5	0.0211645	0.267568	0.351	0.348	1
AT5G06570-AT5G06570	0.0248412	-0.331401	0.378	0.397	1
AT5G38200-AT5G38200	0.0268991	-0.255608	0.243	0.212	1
AT4G37790-HAT22	0.0284972	-0.25403	0.949	0.9	1
AT3G15356-LEC	0.0322092	-0.571371	0.784	0.729	1
AT5G67080-MAPKKK19	0.0413989	-0.269117	0.199	0.218	1
AT2G02100-PDF2.2	0.0468505	-0.523851	0.416	0.423	1
AT1G54410-HIRD11	0.0655458	-0.690298	0.962	0.901	1
AT2G05220-RPS17B	0.0684333	-0.331747	0.836	0.79	1
AT5G55180-AT5G55180	0.0697777	-0.485785	0.79	0.734	1
AT5G16130-RPS7C	0.0793682	-0.333927	0.807	0.711	1
AT3G59540-RPL38A	0.106518	-0.271032	0.909	0.821	1
AT3G07090-AT3G07090	0.129889	0.474405	0.97	0.976	1
AT4G38740-CYP18-3	0.159129	-0.404862	0.848	0.79	1
AT1G67865-AT1G67865	0.167954	-1.60364	0.175	0.193	1
AT5G39740-RPL5B	0.223038	-0.300923	0.82	0.737	1
AT1G27400-RPL17A	0.25264	-0.36625	0.699	0.651	1
AT1G77940-RPL30B	0.277943	-0.403302	0.901	0.853	1
AT5G59970-AT5G59970	0.348897	-0.44024	0.161	0.151	1
AT1G67360-AT1G67360	0.41719	0.260346	0.78	0.793	1
AT5G54300-AT5G54300	0.443482	-0.353889	0.613	0.549	1
AT5G10430-AGP4	0.521769	-0.356048	0.126	0.13	1
AT5G02380-MT2B	0.542768	-0.85113	0.554	0.549	1
AT4G00100-RPS13B	0.599734	-0.396499	0.883	0.783	1
AT3G46080-ZAT8	0.674455	-0.285322	0.946	0.878	1
AT2G35120-GDH2	0.848477	-0.254426	0.914	0.874	1
AT3G25520-ATL5	0.951149	-0.340689	0.839	0.759	1

## Sheet: cluster1
GeneID	p_val	avg_log2FC	pct.1	pct.2	p_val_adj	_1	_2	_3	_4	_5	_6	_7
AT4G01250-WRKY22	0	1.91979	0.961	0.693	0
AT2G43620-AT2G43620	6.87e-199	1.87505	0.684	0.312	1.49e-194
AT4G05100-AtMYB74	0	1.84188	0.795	0.294	0
AT1G10370-GSTU17	7.52e-249	1.74387	0.906	0.744	1.63e-244
AT2G31345-AT2G31345	2.92e-273	1.72738	0.92	0.704	6.33e-269
AT3G51660-AT3G51660	3.01e-239	1.6518	0.851	0.538	6.52e-235
AT5G05300-AT5G05300	0	1.64775	0.843	0.309	0
AT1G69930-GSTU11	9.11e-177	1.64645	0.498	0.172	1.98e-172
AT1G05575-AT1G05575	0	1.62657	0.991	0.862	0
AT1G68840-RAV2	0	1.62621	0.977	0.839	0
AT2G18690-AT2G18690	0	1.60812	0.919	0.526	0
AT1G74010-AT1G74010	0	1.59799	0.93	0.598	0
AT1G56240-PP2B13	5.79e-186	1.59644	0.646	0.277	1.26e-181
AT5G59030-COPT1	0	1.53502	0.748	0.143	0
AT3G19270-CYP707A4	0	1.49178	0.493	0.081	0
AT5G39580-PER62	6.04e-125	1.4827	0.472	0.191	1.31e-120
AT4G31550-WRKY11	0	1.47941	0.984	0.837	0
AT1G57630-AT1G57630	0	1.46987	0.608	0.156	0
AT1G26560-BGLU40	8.08e-250	1.46774	0.952	0.679	1.75e-245
AT5G16970-AER	9.55e-158	1.4582	0.854	0.699	2.07e-153
AT2G30040-MAPKKK14	0	1.45432	1	0.912	0
AT5G06720-PER53	2.36e-202	1.44977	0.672	0.28	5.12e-198
AT4G28460-PIP1	2.83e-179	1.42554	0.486	0.158	6.13e-175
AT3G01830-CML40	4.05e-306	1.41906	0.855	0.385	8.79e-302
AT1G07000-ATEXO70B2	0	1.4187	0.902	0.387	0
AT2G25735-AT2G25735	1.55e-142	1.37461	0.621	0.309	3.36e-138
AT4G08555-AT4G08555	4.76e-77	1.35569	0.686	0.529	1.03e-72
AT1G63245-CLE14	6.56e-272	1.3532	0.45	0.096	1.42e-267
AT5G39670-CML46	1.22e-188	1.34794	0.907	0.721	2.65e-184
AT4G19700-BOI	2.29e-272	1.34004	0.95	0.687	4.96e-268
AT3G52450-PUB22	3.35e-286	1.33225	0.762	0.294	7.27e-282
AT3G50900-AT3G50900	2.18e-247	1.32784	0.836	0.428	4.73e-243
AT1G22810-ERF019	0	1.31344	0.998	0.885	0
AT1G55450-AT1G55450	4.88e-135	1.30218	0.57	0.25	1.06e-130
AT2G31880-SOBIR1	0	1.30007	0.989	0.853	0
AT3G09520-ATEXO70H4	9.3e-250	1.29218	0.648	0.219	2.02e-245
AT5G48657-AT5G48657	0	1.28937	0.666	0.187	0
AT1G64380-ERF061	3.03e-270	1.26325	0.923	0.598	6.58e-266
AT1G25560-TEM1	0	1.25416	0.994	0.911	0
AT5G05190-EDR4	0	1.24465	0.879	0.337	0
AT1G71697-CK1	0	1.2398	0.995	0.862	0
AT4G30280-XTH18	4.61e-60	1.22297	0.793	0.714	1e-55
AT3G14660-CYP72A13	6.03e-209	1.21146	0.758	0.35	1.31e-204
AT5G54300-AT5G54300	1.16e-205	1.19321	0.861	0.521	2.51e-201
AT3G55720-AT3G55720	4.52e-167	1.18846	0.908	0.749	9.81e-163
AT5G52750-HIPP13	1.63e-107	1.18653	0.642	0.357	3.54e-103
AT5G46330-FLS2	0	1.1828	0.952	0.468	0
AT1G76600-AT1G76600	0	1.17918	1	0.997	0
AT1G71520-ERF020	1.51e-150	1.17786	0.707	0.365	3.27e-146
AT2G27310-AT2G27310	7.9e-230	1.16292	0.87	0.508	1.72e-225
AT4G23190-CRK11	7.8e-249	1.15722	0.704	0.27	1.69e-244
AT4G34150-AT4G34150	0	1.15587	1	0.995	0
AT5G57010-IQM5	2.05e-157	1.14797	0.82	0.519	4.45e-153
AT1G19020-AT1G19020	2.49e-276	1.13249	0.994	0.964	5.4e-272
AT4G01870-AT4G01870	5.63e-253	1.12471	0.979	0.876	1.22e-248
AT2G38790-AT2G38790	1.57e-195	1.11623	0.943	0.727	3.41e-191
AT5G01380-GT-3A	0	1.11287	1	0.989	0
AT2G39010-PIP2-6	1.91e-164	1.11036	0.721	0.341	4.14e-160
AT2G15480-UGT73B5	6.55e-180	1.10681	0.928	0.715	1.42e-175
AT1G12090-ELP	0	1.10269	0.642	0.15	0
AT3G10525-SMR1	2.22e-242	1.09278	0.707	0.264	4.83e-238
AT3G01513-AT3G01513	2.05e-136	1.08822	0.273	0.065	4.44e-132
AT3G02840-AT3G02840	2.43e-286	1.08766	0.995	0.899	5.28e-282
AT1G47130-AT1G47130	2.88e-249	1.08192	0.993	0.954	6.25e-245
AT1G76700-ATJ10	0	1.0819	0.987	0.833	0
AT3G23250-MYB15	1.2e-264	1.0763	1	0.986	2.61e-260
AT4G18170-WRKY28	1.26e-131	1.07569	0.726	0.416	2.74e-127
AT1G14860-NUDT18	2.85e-159	1.07477	0.719	0.365	6.18e-155
AT5G44070-PCS1	1.74e-196	1.07162	0.88	0.563	3.77e-192
AT3G29000-CML45	3.95e-232	1.06998	0.954	0.668	8.57e-228
AT1G58420-AT1G58420	5.94e-253	1.06793	0.993	0.869	1.29e-248
AT2G27389-AT2G27389	7.17e-138	1.06603	0.808	0.531	1.56e-133
AT5G06730-PER54	3.99e-89	1.06412	0.872	0.781	8.65e-85
AT3G15518-AT3G15518	2.29e-178	1.0639	0.507	0.172	4.96e-174
AT2G05380-GRP3S	6.82e-182	1.05411	0.327	0.072	1.48e-177
AT1G70420-AT1G70420	1.95e-240	1.03658	0.992	0.917	4.22e-236
AT5G27420-ATL31	4.08e-239	1.03077	0.989	0.84	8.85e-235
AT2G35980-NHL10	7.04e-73	1.02837	0.762	0.647	1.53e-68
AT3G02910-AT3G02910	1.17e-236	1.02726	0.809	0.375	2.55e-232
AT3G61150-HDG1	2.53e-301	1.02657	0.808	0.299	5.48e-297
AT1G19380-AT1G19380	6.67e-267	1.00442	0.997	0.907	1.45e-262
AT2G36950-HIPP05	1.25e-223	0.998692	0.994	0.95	2.7e-219
AT4G17500-ERF1A	2.31e-173	0.998395	0.957	0.78	5.02e-169
AT1G30040-GA2OX2	9.23e-146	0.998048	0.714	0.356	2e-141
AT1G55920-SAT1	3.43e-89	0.984606	0.8	0.628	7.44e-85
AT5G11670-NADP-ME2	3.48e-289	0.980872	1	0.999	7.56e-285
AT1G02930-GSTF6	1.24e-127	0.979808	0.687	0.367	2.68e-123
AT3G54420-EP3	3.6e-148	0.979688	0.669	0.305	7.81e-144
AT3G49780-PSK3	7.15e-173	0.97466	0.992	0.902	1.55e-168
AT5G14700-AT5G14700	3.33e-152	0.970439	0.897	0.64	7.23e-148
AT1G21010-AT1G21010	3.04e-213	0.963905	0.989	0.939	6.6e-209
AT3G13520-AGP12	1.54e-305	0.962908	1	0.988	3.35e-301
AT1G72210-BHLH96	7.15e-295	0.955693	0.828	0.316	1.55e-290
AT4G17615-CBL1	1e-194	0.95429	0.975	0.898	2.17e-190
AT4G20320-AT4G20320	2.23e-152	0.952243	0.905	0.653	4.84e-148
AT1G66160-PUB20	8.03e-244	0.945437	0.873	0.441	1.74e-239
AT1G35210-AT1G35210	1.68e-196	0.944164	0.648	0.252	3.63e-192
AT2G22500-PUMP5	0	0.944046	1	0.992	0
AT2G42360-ATL41	7.47e-214	0.943482	0.609	0.22	1.62e-209
AT5G17000-AT5G17000	2.09e-244	0.941515	0.998	0.943	4.54e-240
AT1G28370-ERF11	5.49e-104	0.93953	0.864	0.66	1.19e-99
AT5G15960-KIN1	1.37e-208	0.931812	0.998	0.923	2.98e-204
AT4G14450-AT4G14450	6.38e-168	0.931017	0.564	0.212	1.38e-163
AT3G18950-AT3G18950	4.84e-146	0.930624	0.8	0.445	1.05e-141
AT2G38870-AT2G38870	1.55e-119	0.928536	0.322	0.098	3.36e-115
AT2G31560-AT2G31560	0	0.92594	0.502	0.089	0
AT5G03210-AT5G03210	5.11e-163	0.922133	0.994	0.943	1.11e-158
AT4G15610-AT4G15610	1.41e-123	0.921243	0.956	0.87	3.06e-119
AT1G02400-GA2OX6	2.43e-172	0.919901	0.977	0.877	5.27e-168
AT3G50480-HR4	9.34e-190	0.919036	0.339	0.075	2.03e-185
AT3G16720-ATL2	2.97e-165	0.91403	0.919	0.67	6.45e-161
AT5G63790-ANAC102	9.12e-266	0.914029	1	0.994	1.98e-261
AT5G67080-MAPKKK19	8.78e-154	0.912982	0.508	0.182	1.91e-149
AT5G49520-WRKY48	9.37e-251	0.908513	0.996	0.89	2.03e-246
AT2G47890-COL13	8.38e-147	0.907421	0.838	0.539	1.82e-142
AT5G39050-PMAT1	2.95e-138	0.905756	0.466	0.171	6.4e-134
AT5G15970-KIN2	1.89e-300	0.903672	1	0.994	4.1e-296
AT4G35600-CONNEXIN 32	2.1e-184	0.903654	0.944	0.728	4.55e-180
AT5G52760-HIPP14	1.99e-85	0.899418	0.484	0.239	4.32e-81
AT2G18680-AT2G18680	8.74e-258	0.896742	0.59	0.176	1.9e-253
AT4G34131-UGT73B3	4.01e-91	0.893272	0.922	0.867	8.71e-87
AT3G28600-AT3G28600	7.42e-86	0.890564	0.857	0.778	1.61e-81
AT5G21482-CKX7	4.75e-239	0.88879	0.888	0.454	1.03e-234
AT1G08930-ERD6	7.47e-198	0.883886	0.849	0.441	1.62e-193
AT5G59550-AT5G59550	0	0.883472	1	0.993	0
AT2G40140-CZF1	9.78e-260	0.881933	0.998	0.925	2.12e-255
AT5G62360-AT5G62360	1.57e-133	0.88047	0.948	0.776	3.41e-129
AT1G76070-AT1G76070	3.72e-227	0.880352	0.999	0.957	8.07e-223
AT3G05200-ATL6	6.59e-264	0.878466	0.988	0.847	1.43e-259
AT1G30700-AT1G30700	1.12e-159	0.87595	0.579	0.226	2.43e-155
AT3G19030-AT3G19030	1.38e-196	0.875183	0.89	0.491	3e-192
AT1G32920-AT1G32920	0	0.874136	1	1	0
AT3G55840-HSPRO1	7.39e-201	0.871249	0.973	0.798	1.6e-196
AT3G49120-PER34	6.92e-179	0.867858	0.844	0.477	1.5e-174
AT3G13650-DIR7	3.07e-213	0.866724	0.998	0.983	6.66e-209
AT1G15520-ABCG40	1.7e-118	0.864617	0.906	0.738	3.7e-114
AT4G18880-HSFA4A	7.76e-209	0.862373	0.851	0.448	1.68e-204
AT2G17040-anac036	1.69e-77	0.860276	0.273	0.098	3.67e-73
AT1G78850-AT1G78850	6.05e-104	0.858551	0.949	0.849	1.31e-99
AT1G29340-PUB17	3.13e-214	0.858456	0.98	0.821	6.8e-210
AT5G52400-CYP715A1	2.92e-113	0.857358	0.542	0.246	6.35e-109
AT3G09390-MT2A	3.29e-63	0.852069	0.629	0.403	7.14e-59
AT5G64250-AT5G64250	5.13e-78	0.849272	0.831	0.731	1.11e-73
AT1G10650-AT1G10650	1.36e-211	0.841352	0.965	0.704	2.95e-207
AT5G03630-MDAR2	4.83e-150	0.840509	0.998	0.966	1.05e-145
AT2G32240-AT2G32240	7.88e-149	0.835015	0.974	0.916	1.71e-144
AT2G39518-AT2G39518	9.64e-62	0.83052	0.485	0.262	2.09e-57
AT2G47260-WRKY23	3.93e-224	0.830053	0.998	0.901	8.53e-220
AT2G39660-BIK1	2.79e-224	0.829773	0.986	0.846	6.06e-220
AT5G15190-AT5G15190	2.02e-91	0.829112	0.861	0.693	4.39e-87
AT1G75000-AT1G75000	4.65e-207	0.82851	0.834	0.421	1.01e-202
AT5G64660-PUB27	8.59e-234	0.825004	0.983	0.771	1.86e-229
AT1G73540-NUDT21	7.15e-160	0.820606	0.94	0.741	1.55e-155
AT3G61190-BAP1	3.31e-160	0.820385	0.994	0.912	7.18e-156
AT3G56880-AT3G56880	8.33e-126	0.819709	0.959	0.872	1.81e-121
AT4G36648-AT4G36648	4.32e-167	0.81945	0.997	0.935	9.38e-163
AT1G76680-OPR1	1.41e-235	0.815945	1	0.998	3.05e-231
AT5G47050-AT5G47050	4.27e-164	0.81384	0.7	0.331	9.26e-160
AT5G20230-BCB	0	0.809944	1	0.999	0
AT2G40000-HSPRO2	1.73e-254	0.808113	1	0.993	3.75e-250
AT2G27500-AT2G27500	2.37e-195	0.807486	0.97	0.822	5.15e-191
AT3G23030-IAA2	2.59e-165	0.806692	0.995	0.966	5.63e-161
AT2G24570-WRKY17	1.45e-137	0.805799	0.615	0.273	3.15e-133
AT4G24110-AT4G24110	6.27e-182	0.802886	0.811	0.42	1.36e-177
AT3G14690-CYP72A15	1.11e-62	0.801933	0.733	0.567	2.41e-58
AT3G51895-SULTR3;1	2.69e-227	0.800992	0.493	0.13	5.84e-223
AT4G23810-WRKY53	1.03e-146	0.799885	0.399	0.123	2.24e-142
AT3G04640-AT3G04640	6.96e-238	0.796615	1	0.987	1.51e-233
AT2G42540-COR15A	4.68e-71	0.794854	0.461	0.232	1.02e-66
AT1G53170-ERF8	2.8e-77	0.792837	0.616	0.354	6.08e-73
AT5G58700-PLC4	3.96e-138	0.789836	0.753	0.433	8.59e-134
AT3G22120-CWLP	5.47e-275	0.789606	0.636	0.171	1.19e-270
AT2G47550-PME20	8.45e-76	0.788505	0.745	0.547	1.83e-71
AT4G02520-GSTF2	2.27e-65	0.788185	0.841	0.745	4.92e-61
AT3G28340-GATL10	1.18e-169	0.787767	0.985	0.86	2.56e-165
AT2G17720-P4H5	4.46e-152	0.787671	0.748	0.404	9.67e-148
AT4G35180-LHT7	1.13e-108	0.787173	0.469	0.197	2.45e-104
AT3G46620-RDUF1	7.19e-198	0.783953	0.998	0.976	1.56e-193
AT5G08790-NAC081	6.14e-222	0.783332	1	0.997	1.33e-217
AT5G65300-AT5G65300	2.07e-172	0.779926	0.996	0.939	4.49e-168
AT2G02010-GAD4	2.29e-97	0.779782	0.908	0.813	4.97e-93
AT1G51700-DOF1.7	1.45e-149	0.779205	0.952	0.789	3.15e-145
AT3G48450-AT3G48450	1.93e-132	0.77836	0.99	0.951	4.2e-128
AT3G21070-NADK1	3.09e-87	0.778095	0.69	0.404	6.7e-83
AT2G24850-TAT3	6.18e-84	0.776763	0.532	0.27	1.34e-79
AT2G38010-AT2G38010	2.5e-180	0.775648	0.866	0.477	5.44e-176
AT3G02880-AT3G02880	1.26e-227	0.775454	0.985	0.884	2.74e-223
AT2G47730-GSTF8	5e-251	0.775229	1	0.999	1.08e-246
AT4G01360-AT4G01360	1.11e-139	0.774075	0.997	0.944	2.41e-135
AT1G07150-MAPKKK13	1.2e-145	0.773947	0.839	0.466	2.6e-141
AT1G15010-AT1G15010	3.84e-203	0.773837	0.998	0.99	8.32e-199
AT5G35735-AT5G35735	3.05e-175	0.768845	1	0.996	6.62e-171
AT1G23710-AT1G23710	1.88e-121	0.767307	0.964	0.864	4.08e-117
AT1G07135-AT1G07135	4.36e-128	0.767156	0.993	0.968	9.46e-124
AT1G24140-3MMP	1.08e-133	0.766454	0.487	0.19	2.34e-129
AT2G22880-AT2G22880	8.24e-162	0.76411	1	0.963	1.79e-157
AT3G21630-CERK1	2.12e-213	0.7589	0.749	0.32	4.6e-209
AT3G52400-SYP122	1.72e-185	0.756196	0.979	0.888	3.72e-181
AT5G09440-EXL4	2.06e-86	0.755162	0.894	0.792	4.48e-82
AT5G10820-AT5G10820	2.65e-181	0.755049	0.861	0.469	5.75e-177
AT2G18670-ATL56	1.68e-239	0.754506	0.73	0.281	3.65e-235
AT1G63500-BSK7	3.05e-187	0.752651	0.937	0.627	6.61e-183
AT5G25440-AT5G25440	3.34e-118	0.748291	0.801	0.502	7.26e-114
AT3G55970-JRG21	4.59e-18	0.747058	0.349	0.248	9.95e-14
AT1G69760-AT1G69760	1.7e-104	0.746253	0.69	0.386	3.68e-100
AT4G39670-AT4G39670	6.37e-135	0.745114	0.995	0.922	1.38e-130
AT1G59870-ABCG36	2.5e-131	0.742965	0.946	0.768	5.43e-127
AT3G16510-AT3G16510	1.12e-124	0.742357	0.856	0.543	2.43e-120
AT2G38290-AMT2	4.47e-172	0.741167	0.821	0.437	9.7e-168
AT5G51070-CLPD	9.44e-206	0.739836	0.684	0.281	2.05e-201
AT1G53625-AT1G53625	2.86e-141	0.738508	0.453	0.157	6.2e-137
AT1G76970-TOL4	1.16e-177	0.738439	0.947	0.722	2.52e-173
AT4G14365-XBAT34	4.32e-94	0.737956	0.865	0.639	9.38e-90
AT1G18300-NUDT4	3.83e-150	0.736704	0.996	0.914	8.3e-146
AT1G57990-PUP18	4.64e-118	0.736098	0.875	0.642	1.01e-113
AT5G01100-FRB1	4.41e-186	0.735884	0.995	0.923	9.56e-182
AT1G61560-MLO6	7.26e-186	0.735256	0.625	0.236	1.58e-181
AT2G17280-PGM	7.25e-169	0.734018	0.673	0.282	1.57e-164
AT4G36500-AT4G36500	4.09e-163	0.732544	0.998	0.974	8.88e-159
AT4G39890-RABH1C	3e-164	0.729607	0.856	0.519	6.5e-160
AT5G57660-COL5	2.27e-136	0.728522	0.701	0.365	4.93e-132
AT5G47070-PBL19	3.5e-185	0.727902	0.987	0.879	7.59e-181
AT2G47190-ATMYB2	1.02e-101	0.727897	0.747	0.451	2.21e-97
AT4G21920-AT4G21920	4.1e-168	0.726511	0.539	0.191	8.89e-164
AT2G45210-SAUR36	6.98e-140	0.72173	0.657	0.316	1.51e-135
AT5G58670-PLC1	2.62e-216	0.721632	0.999	0.941	5.69e-212
AT4G22980-AT4G22980	1.35e-229	0.719265	0.672	0.246	2.93e-225
AT1G13360-AT1G13360	1.04e-139	0.719185	0.992	0.932	2.26e-135
AT4G16820-PLA-I{beta]2	6.42e-122	0.717029	0.361	0.117	1.39e-117
AT4G34120-CBSX2	4.15e-125	0.714677	0.693	0.383	9e-121
AT4G25670-AT4G25670	7.9e-195	0.713312	0.998	0.961	1.71e-190
AT1G67920-AT1G67920	1.58e-98	0.710756	0.966	0.913	3.42e-94
AT1G69890-AT1G69890	1.62e-86	0.707361	0.808	0.563	3.52e-82
AT3G21305-AT3G21305	1.58e-209	0.705659	0.284	0.046	3.43e-205
AT1G73810-AT1G73810	5.42e-240	0.704192	0.525	0.144	1.18e-235
AT2G23320-WRKY15	2.17e-153	0.702943	0.955	0.756	4.71e-149
AT2G17120-LYM2	3.87e-114	0.702931	0.911	0.727	8.4e-110
AT5G17860-CCX1	0	0.702517	0.439	0.074	0
AT5G65683-WAVH2	2.63e-121	0.698377	0.622	0.311	5.7e-117
AT5G44565-AT5G44565	1.47e-148	0.698061	0.78	0.379	3.18e-144
AT3G48570-SEC61G3	6.57e-135	0.697869	0.955	0.793	1.43e-130
AT4G23030-DTX49	0	0.697761	0.439	0.071	0
AT1G14780-AT1G14780	9.73e-140	0.696235	0.908	0.611	2.11e-135
AT1G56250-VBF	1.15e-49	0.695986	0.445	0.25	2.49e-45
AT1G59910-FH7	4.17e-189	0.695055	0.92	0.559	9.05e-185
AT5G52050-DTX50	9.38e-98	0.693951	0.946	0.849	2.04e-93
AT1G48330-AT1G48330	7.2e-195	0.693726	0.498	0.151	1.56e-190
AT2G41640-AT2G41640	5.45e-160	0.692648	0.875	0.519	1.18e-155
AT1G25400-AT1G25400	1.99e-187	0.690622	1	0.987	4.31e-183
AT3G15210-ERF4	1.47e-162	0.688849	0.999	0.989	3.2e-158
AT1G28380-NSL1	9.08e-178	0.688698	0.967	0.747	1.97e-173
AT1G37130-NIA2	2.7e-107	0.685171	0.835	0.567	5.85e-103
AT1G10585-BHLH167	4.8e-35	0.682851	0.342	0.196	1.04e-30
AT3G25070-RIN4	1.42e-157	0.68284	0.652	0.297	3.08e-153
AT2G30020-AT2G30020	1.59e-149	0.682738	0.972	0.78	3.45e-145
AT4G28350-LECRK72	1.92e-291	0.680873	0.434	0.082	4.16e-287
AT3G25730-ARF14	1.15e-154	0.679086	0.959	0.764	2.49e-150
AT5G54490-PBP1	1.28e-120	0.678597	0.996	0.973	2.78e-116
AT3G57640-AT3G57640	2.16e-284	0.67794	0.561	0.139	4.69e-280
AT1G03220-AT1G03220	1.2e-107	0.677273	0.962	0.872	2.61e-103
AT1G28190-AT1G28190	5.6e-117	0.677031	0.912	0.756	1.21e-112
AT1G70520-CRK2	7.23e-200	0.6758	0.78	0.356	1.57e-195
AT2G47630-AT2G47630	1.02e-121	0.675785	0.411	0.146	2.22e-117
AT2G24195-AT2G24195	6.89e-67	0.675196	0.371	0.173	1.49e-62
AT1G68330-AT1G68330	7.1e-157	0.673596	0.775	0.39	1.54e-152
AT3G10815-AT3G10815	4.12e-150	0.672683	0.75	0.37	8.95e-146
AT5G18270-ANAC087	1.96e-209	0.671559	0.565	0.179	4.24e-205
AT5G46780-AT5G46780	2.05e-142	0.670204	0.973	0.86	4.45e-138
AT1G63840-AT1G63840	4.35e-134	0.669853	0.991	0.967	9.43e-130
AT3G23170-AT3G23170	4.22e-117	0.668725	0.977	0.94	9.17e-113
AT1G63530-AT1G63530	5.24e-100	0.667931	0.44	0.185	1.14e-95
AT2G31865-PARG2	3.48e-69	0.66737	0.65	0.396	7.55e-65
AT3G12740-ALIS1	7.25e-191	0.667332	0.98	0.858	1.57e-186
AT2G17220-PIX13	9.26e-132	0.666126	0.892	0.624	2.01e-127
AT5G14730-AT5G14730	2.45e-113	0.662646	0.97	0.882	5.32e-109
AT5G01750-AT5G01750	4.12e-161	0.66248	0.999	0.989	8.95e-157
AT2G24550-AT2G24550	3.7e-113	0.660388	0.984	0.98	8.02e-109
AT4G20830-AT4G20830	4.03e-159	0.658892	0.998	0.966	8.75e-155
AT2G33110-VAMP723	4.5e-65	0.658857	0.548	0.319	9.78e-61
AT5G01670-AT5G01670	1.63e-78	0.657986	0.68	0.411	3.53e-74
AT1G18740-AT1G18740	4.99e-88	0.657746	0.995	0.982	1.08e-83
AT3G50800-AT3G50800	2.01e-219	0.654386	0.361	0.072	4.37e-215
AT1G59590-ZCF37	4.37e-120	0.653528	0.917	0.692	9.49e-116
AT1G05340-AT1G05340	1.18e-138	0.652471	0.995	0.954	2.57e-134
AT5G17350-AT5G17350	8.93e-138	0.648705	0.976	0.82	1.94e-133
AT5G66650-AT5G66650	1.34e-91	0.648401	0.746	0.466	2.9e-87
AT4G29780-AT4G29780	2.4e-193	0.64712	0.999	0.941	5.2e-189
AT3G52470-AT3G52470	2.3e-147	0.645999	0.984	0.879	4.98e-143
AT2G47950-AT2G47950	2.78e-131	0.645846	0.998	0.992	6.02e-127
AT1G61820-BGLU46	2.72e-145	0.645574	0.999	0.967	5.9e-141
AT5G28630-AT5G28630	1.03e-26	0.645449	0.479	0.336	2.23e-22
AT1G61360-AT1G61360	1.92e-162	0.645163	0.571	0.218	4.16e-158
AT2G38470-WRKY33	5.15e-134	0.644496	0.983	0.895	1.12e-129
AT5G07100-WRKY26	2.58e-104	0.639184	0.765	0.444	5.6e-100
AT5G54500-FQR1	1.04e-121	0.634473	0.996	0.978	2.26e-117
AT5G08240-AT5G08240	5.22e-123	0.633448	0.648	0.309	1.13e-118
AT4G20860-FAD-OXR	6.48e-63	0.632991	0.656	0.41	1.41e-58
AT5G41740-AT5G41740	1.06e-105	0.631353	0.294	0.09	2.31e-101
AT2G20960-pEARLI4	3.36e-217	0.629853	0.447	0.113	7.3e-213
AT4G08850-MIK2	2.6e-212	0.629629	0.502	0.143	5.65e-208
AT1G29970-RPL18AA	3.84e-158	0.627593	0.964	0.801	8.34e-154
AT3G60690-AT3G60690	1.4e-139	0.624054	0.746	0.372	3.05e-135
AT1G25550-HHO3	1.07e-137	0.622692	0.993	0.927	2.32e-133
AT1G25370-AT1G25370	6.51e-141	0.621941	0.677	0.326	1.41e-136
AT2G34500-CYP710A1	1.03e-90	0.621196	0.384	0.154	2.24e-86
AT5G25930-AT5G25930	6.3e-141	0.620702	0.849	0.49	1.37e-136
AT2G02990-RNS1	4.36e-72	0.619329	0.585	0.316	9.47e-68
AT3G28210-SAP12	7.24e-45	0.618187	0.864	0.811	1.57e-40
AT1G07128-AT1G07128	1.23e-112	0.617327	0.807	0.506	2.67e-108
AT1G32928-AT1G32928	6.53e-154	0.615382	0.999	0.945	1.42e-149
AT4G25390-AT4G25390	2.97e-158	0.612108	0.669	0.301	6.44e-154
AT1G09560-GLP4	8.49e-88	0.611392	0.843	0.596	1.84e-83
AT2G24240-AT2G24240	1.36e-190	0.606686	0.598	0.215	2.96e-186
AT2G37970-SOUL-1	7.96e-139	0.605592	0.529	0.211	1.73e-134
AT5G54840-SGP1	4.14e-199	0.604547	0.602	0.211	8.99e-195
AT5G16960-AT5G16960	3.43e-105	0.604306	0.436	0.172	7.44e-101
AT4G31500-CYP83B1	1.27e-111	0.60188	0.664	0.338	2.76e-107
AT2G41905-AT2G41905	1.64e-135	0.601569	0.503	0.197	3.56e-131
AT2G33580-LYK5	1.48e-123	0.600405	0.98	0.849	3.21e-119
AT5G10830-AT5G10830	1.1e-63	0.598591	0.838	0.685	2.39e-59
AT4G00300-AT4G00300	2.09e-135	0.595747	0.896	0.611	4.55e-131
AT5G66210-CPK28	2.49e-101	0.594499	0.925	0.757	5.4e-97
AT1G07590-AT1G07590	1.86e-74	0.592556	0.87	0.774	4.03e-70
AT1G67060-AT1G67060	5.61e-112	0.590911	0.868	0.584	1.22e-107
AT4G28240-AT4G28240	5.99e-46	0.588882	0.528	0.337	1.3e-41
AT4G16780-HAT4	2.99e-131	0.588368	0.648	0.293	6.49e-127
AT1G27030-AT1G27030	1.11e-163	0.588089	0.927	0.491	2.4e-159
AT4G24570-PUMP4	1.36e-63	0.58741	0.949	0.844	2.94e-59
AT2G36220-AT2G36220	1.97e-143	0.587255	1	0.998	4.27e-139
AT5G18150-AT5G18150	8.13e-62	0.585062	0.984	0.965	1.76e-57
AT4G34230-CAD5	1.52e-102	0.584848	0.989	0.941	3.3e-98
AT3G50760-GATL2	1.92e-108	0.584736	0.621	0.306	4.16e-104
AT3G19660-AT3G19660	3.57e-128	0.580755	0.994	0.948	7.74e-124
AT2G25460-AT2G25460	1.25e-131	0.579763	0.789	0.411	2.7e-127
AT1G42990-BZIP60	2.04e-102	0.579443	0.969	0.828	4.43e-98
AT4G35480-ATL45	1.6e-126	0.579056	1	0.991	3.47e-122
AT5G58720-PIPC	2.19e-141	0.578981	0.955	0.812	4.76e-137
AT1G55110-IDD7	1.61e-172	0.578253	0.518	0.174	3.5e-168
AT2G44490-BGLU26	7.7e-79	0.577198	0.407	0.176	1.67e-74
AT1G28480-GRXC9	1.59e-57	0.57695	0.685	0.463	3.45e-53
AT1G77120-ADH1	3.88e-88	0.57617	0.983	0.958	8.41e-84
AT4G19880-AT4G19880	1.47e-72	0.576018	0.936	0.847	3.19e-68
AT1G67850-AT1G67850	5.75e-121	0.575412	0.874	0.569	1.25e-116
AT1G16770-AT1G16770	1.76e-145	0.573683	0.36	0.1	3.82e-141
AT2G47060-AT2G47060	2.4e-114	0.573244	0.992	0.96	5.2e-110
AT4G27310-AT4G27310	4.88e-135	0.572322	0.776	0.418	1.06e-130
AT1G70530-CRK3	1.41e-164	0.570886	0.674	0.29	3.06e-160
AT4G27280-KRP1	1.9e-94	0.568939	0.997	0.967	4.13e-90
AT4G20780-CML42	6.71e-85	0.568732	0.898	0.709	1.46e-80
AT4G39780-ERF060	1.11e-104	0.568678	0.408	0.156	2.4e-100
AT3G44720-ADT4	4.32e-137	0.568056	0.995	0.961	9.37e-133
AT3G55470-AT3G55470	8.4e-75	0.567832	0.912	0.784	1.82e-70
AT3G04730-IAA16	1.37e-139	0.56707	0.998	0.987	2.98e-135
AT4G34460-GB1	3.95e-101	0.566848	0.898	0.664	8.56e-97
AT3G54950-PLP7	3.04e-79	0.566816	0.587	0.33	6.59e-75
AT1G22190-RAP2-13	5.37e-61	0.566785	0.936	0.856	1.17e-56
AT1G30757-AT1G30757	3.1e-161	0.566407	0.507	0.177	6.73e-157
AT1G27760-SAT32	6.61e-93	0.566264	0.922	0.748	1.43e-88
AT3G16530-AT3G16530	1.83e-48	0.563544	0.726	0.584	3.97e-44
AT1G17860-KTI2	6.42e-99	0.562869	0.793	0.473	1.39e-94
AT2G37040-PAL1	6.17e-105	0.558911	0.984	0.873	1.34e-100
AT2G30250-WRKY25	3.5e-129	0.558886	0.774	0.41	7.59e-125
AT1G48100-AT1G48100	2.33e-151	0.558856	0.416	0.127	5.06e-147
AT5G55090-MAPKKK15	1.31e-111	0.558189	0.689	0.349	2.83e-107
AT2G43590-AT2G43590	2.46e-55	0.557935	0.412	0.212	5.33e-51
AT2G02960-AT2G02960	6.2e-112	0.555379	0.836	0.514	1.35e-107
AT1G70780-AT1G70780	7.59e-99	0.551017	0.996	0.976	1.65e-94
AT3G60450-AT3G60450	3.75e-44	0.550849	0.793	0.676	8.13e-40
AT2G25250-AT2G25250	1.73e-82	0.550738	0.917	0.776	3.75e-78
AT3G12700-NANA	4.56e-125	0.549731	0.648	0.304	9.89e-121
AT2G22470-AGP2	1.13e-127	0.548533	1	0.996	2.44e-123
AT5G67350-AT5G67350	6.55e-137	0.546566	0.605	0.261	1.42e-132
AT1G34260-FAB1D	9.64e-110	0.545461	0.832	0.509	2.09e-105
AT3G07390-AIR12	4.93e-58	0.54544	0.72	0.496	1.07e-53
AT1G66580-RPL10C	1.33e-105	0.542778	1	0.999	2.88e-101
AT3G50950-RPP13L4	1.15e-110	0.542725	0.925	0.685	2.49e-106
AT5G48380-BIR1	7.5e-131	0.541003	0.73	0.377	1.63e-126
AT1G07430-AIP1	1.14e-123	0.53729	0.713	0.353	2.47e-119
AT1G61370-AT1G61370	3.25e-100	0.536087	0.49	0.219	7.04e-96
AT1G21450-SCL1	1.06e-126	0.535969	0.764	0.414	2.3e-122
AT4G37370-CYP81D8	5.9e-92	0.535791	0.638	0.339	1.28e-87
AT1G08940-AT1G08940	2.58e-82	0.534728	0.957	0.865	5.59e-78
AT4G14370-AT4G14370	1.63e-120	0.534612	0.614	0.297	3.53e-116
AT5G61820-AT5G61820	2.74e-84	0.533496	0.943	0.81	5.95e-80
AT2G01340-At17.1	7.31e-98	0.532526	0.748	0.433	1.59e-93
AT1G68410-AT1G68410	5.23e-84	0.531764	0.615	0.345	1.13e-79
AT4G30350-SMXL2	5.94e-118	0.531061	0.721	0.385	1.29e-113
AT4G24972-TPD1	2.29e-93	0.530749	0.47	0.211	4.97e-89
AT5G42380-CML37	9.08e-80	0.530654	1	0.99	1.97e-75
AT1G30720-AT1G30720	2.17e-148	0.529918	0.297	0.069	4.71e-144
AT5G65310-ATHB-5	2.77e-117	0.529802	0.593	0.272	6.01e-113
AT1G56510-ADR2	7.43e-149	0.529112	0.551	0.212	1.61e-144
AT4G31820-NPY1	1.29e-35	0.528069	0.766	0.647	2.79e-31
AT1G16730-UP6	2.67e-185	0.527336	0.506	0.153	5.79e-181
AT1G55365-AT1G55365	9.52e-155	0.526582	0.55	0.208	2.07e-150
AT3G57760-AT3G57760	1.08e-89	0.525629	0.829	0.546	2.35e-85
AT2G17840-ERD7	6.12e-166	0.524557	1	1	1.33e-161
AT1G16530-LBD3	2.32e-93	0.521237	0.948	0.804	5.03e-89
AT1G09740-AT1G09740	8.91e-155	0.517014	0.511	0.177	1.93e-150
AT3G28850-AT3G28850	2.97e-136	0.516542	0.543	0.222	6.44e-132
AT1G34370-STOP1	2.57e-87	0.516058	0.803	0.515	5.59e-83
AT1G80440-AT1G80440	8.79e-62	0.51514	0.625	0.376	1.91e-57
AT5G49480-ATCP1	6.45e-91	0.513926	0.95	0.801	1.4e-86
AT5G45130-ATRAB5A	7.67e-128	0.513396	0.989	0.928	1.66e-123
AT4G33050-EDA39	4.93e-137	0.509962	0.319	0.085	1.07e-132
AT2G22760-BHLH19	1.27e-48	0.508369	0.509	0.298	2.75e-44
AT5G16010-AT5G16010	2.13e-67	0.507305	0.999	0.99	4.61e-63
AT1G68760-NUDT1	9.89e-69	0.506012	0.923	0.834	2.15e-64
AT4G01090-AT4G01090	1.44e-100	0.505478	0.801	0.484	3.12e-96
AT2G38000-AT2G38000	4.2e-112	0.504498	0.88	0.56	9.11e-108
AT2G32190-AT2G32190	2.54e-56	0.503315	0.946	0.906	5.52e-52
AT3G22160-VQ22	2.02e-105	0.502323	0.651	0.329	4.37e-101
AT3G52360-AT3G52360	5.45e-68	0.502302	0.911	0.809	1.18e-63
AT4G12250-GAE5	2.06e-115	0.496729	0.7	0.367	4.48e-111
AT2G22430-ATHB-6	2.82e-86	0.496469	0.961	0.874	6.12e-82
AT3G50260-ERF011	2.75e-77	0.495814	0.707	0.409	5.96e-73
AT1G17290-ALAAT1	2.05e-127	0.495292	1	0.984	4.45e-123
AT3G09032-AT3G09032	2.98e-88	0.494967	0.83	0.546	6.46e-84
AT3G59080-AT3G59080	8.14e-108	0.494838	0.728	0.404	1.77e-103
AT1G13390-AT1G13390	1.13e-96	0.494456	0.993	0.921	2.45e-92
AT4G05120-ENT3	3.57e-92	0.493673	0.818	0.494	7.75e-88
AT5G57710-SMAX1	6.18e-104	0.492689	0.485	0.21	1.34e-99
AT1G15430-AT1G15430	7.2e-97	0.491983	0.998	0.957	1.56e-92
AT5G43420-ATL16	9.54e-86	0.491829	0.901	0.686	2.07e-81
AT5G57910-AT5G57910	9.13e-98	0.48945	0.873	0.579	1.98e-93
AT3G13790-CWINV1	2.85e-57	0.489016	0.396	0.197	6.18e-53
AT2G41180-SIB2	3.13e-49	0.488753	0.384	0.205	6.78e-45
AT4G23880-AT4G23880	6.3e-185	0.487764	0.324	0.067	1.37e-180
AT5G58430-EXO70B1	7.62e-77	0.487391	0.798	0.538	1.65e-72
AT4G23220-CRK14	2.35e-178	0.486674	0.375	0.095	5.09e-174
AT2G17880-AT2G17880	3.34e-42	0.485917	0.677	0.486	7.26e-38
AT3G52520-AT3G52520	6.76e-56	0.48583	0.687	0.451	1.47e-51
AT5G48485-DIR1	8.69e-186	0.485739	0.561	0.176	1.88e-181
AT3G17410-AT3G17410	4.8e-114	0.485636	0.766	0.43	1.04e-109
AT2G29420-GSTU7	8.9e-41	0.485081	0.775	0.654	1.93e-36
AT1G02880-TPK1	7.32e-96	0.484289	0.783	0.464	1.59e-91
AT2G17450-ATL44	6.71e-68	0.479702	0.384	0.177	1.46e-63
AT1G51090-AT1G51090	9.97e-50	0.479095	0.898	0.839	2.16e-45
AT1G69410-ELF5A-3	7.58e-79	0.478141	0.968	0.891	1.64e-74
AT2G23810-TET8	4.53e-43	0.477962	0.961	0.922	9.83e-39
AT4G34240-ALDH3I1	7.35e-95	0.477081	0.561	0.275	1.6e-90
AT5G48150-PAT1	2.56e-120	0.476978	0.504	0.209	5.55e-116
AT5G42650-CYP74A	3.5e-85	0.476274	0.733	0.44	7.61e-81
AT1G05560-UGT1	1.44e-51	0.475133	0.446	0.245	3.13e-47
AT3G26650-GAPA1	1.14e-66	0.474434	0.417	0.198	2.48e-62
AT5G01710-AT5G01710	5.49e-99	0.473453	0.797	0.494	1.19e-94
AT3G03870-AT3G03870	1.87e-109	0.472772	0.489	0.201	4.05e-105
AT3G09010-AT3G09010	2.65e-110	0.472753	0.655	0.325	5.75e-106
AT2G47490-NDT1	1.27e-81	0.472265	0.748	0.466	2.75e-77
AT4G23060-IQD22	2.22e-65	0.468459	0.916	0.794	4.81e-61
AT1G14370-PBL2	2.02e-104	0.467739	0.725	0.383	4.39e-100
AT2G43060-IBH1	3.22e-253	0.466936	0.297	0.041	6.98e-249
AT2G44080-ARL	3.15e-88	0.465318	0.947	0.847	6.84e-84
AT3G06420-ATG8H	8.54e-61	0.463554	0.761	0.531	1.85e-56
AT1G74020-SSL12	6.85e-74	0.462939	0.755	0.482	1.49e-69
ATCG00680-PSBB	2.9e-50	0.46286	0.67	0.445	6.3e-46
AT3G25597-AT3G25597	2.79e-55	0.461219	0.462	0.245	6.05e-51
AT4G37640-ACA2	7.57e-99	0.459222	0.653	0.354	1.64e-94
AT1G18890-CPK10	2.1e-105	0.459058	0.794	0.474	4.55e-101
AT5G49450-BZIP1	3.99e-45	0.458539	0.934	0.899	8.65e-41
AT1G70130-LECRK52	1.35e-06	0.458181	0.64	0.65	0.0292621
AT1G22280-PAPP2C	3.62e-101	0.458176	0.979	0.852	7.86e-97
AT4G36945-AT4G36945	2.33e-95	0.457657	0.582	0.291	5.06e-91
AT3G47380-PMEI11	3.73e-46	0.457577	0.447	0.248	8.09e-42
AT3G01290-HIR3	8.49e-80	0.457439	0.377	0.158	1.84e-75
AT3G19010-AT3G19010	9.05e-69	0.455692	0.403	0.185	1.96e-64
AT5G01830-PUB16	3.89e-115	0.455581	0.466	0.184	8.44e-111
AT1G50600-SCL5	1.65e-83	0.454583	0.985	0.937	3.58e-79
AT4G11600-GPX6	3.49e-68	0.45211	0.998	0.994	7.57e-64
AT4G37760-SQE3	2.45e-134	0.451739	0.498	0.187	5.33e-130
AT3G48090-EDS1	1.51e-49	0.451434	0.568	0.365	3.29e-45
AT5G01560-LECRK64	2.39e-195	0.450861	0.306	0.057	5.18e-191
AT5G40460-SMR6	2.06e-74	0.450539	0.542	0.289	4.48e-70
AT5G41810-AT5G41810	2.92e-102	0.450341	0.269	0.076	6.34e-98
AT2G05940-RIPK	5.7e-61	0.449475	0.99	0.948	1.24e-56
AT1G63720-AT1G63720	8e-119	0.449308	0.525	0.223	1.74e-114
AT5G44567-AT5G44567	1.35e-88	0.449308	0.305	0.105	2.93e-84
AT5G01340-SFC1	1.73e-53	0.448842	0.726	0.493	3.76e-49
AT5G64750-ABR1	6.65e-88	0.448745	0.998	0.978	1.44e-83
AT2G34250-AT2G34250	2.78e-92	0.44867	0.992	0.961	6.03e-88
AT3G55740-PROT2	3.21e-95	0.448457	0.616	0.316	6.97e-91
AT1G30755-AT1G30755	9.9e-158	0.448349	0.398	0.115	2.15e-153
AT2G01300-AT2G01300	1.31e-52	0.447667	0.912	0.838	2.84e-48
AT5G46910-AT5G46910	1.1e-88	0.446138	0.806	0.507	2.39e-84
AT1G62500-AT1G62500	8.28e-112	0.444626	0.302	0.086	1.8e-107
AT5G11970-AT5G11970	2.18e-78	0.444245	0.943	0.837	4.73e-74
AT4G28400-AT4G28400	8.7e-87	0.443623	0.997	0.972	1.89e-82
AT1G69270-RPK1	3.91e-120	0.443163	0.593	0.274	8.48e-116
AT2G46940-AT2G46940	1.65e-156	0.443039	0.339	0.086	3.57e-152
AT4G21440-ATMYB102	4.11e-39	0.442758	0.322	0.169	8.91e-35
AT1G17420-LOX3	8.86e-43	0.442604	0.719	0.529	1.92e-38
AT1G69570-CDF5	9.86e-71	0.442169	0.51	0.26	2.14e-66
AT5G58650-PSY1	7.49e-61	0.44113	0.68	0.419	1.62e-56
AT1G66480-AT1G66480	2.13e-84	0.440804	0.669	0.381	4.62e-80
AT3G18690-MKS1	2.04e-79	0.440196	0.78	0.486	4.44e-75
AT4G30270-XTH24	3.12e-20	0.44007	0.335	0.22	6.76e-16
AT1G12950-DTX31	3.6e-56	0.439201	0.63	0.393	7.82e-52
AT3G52710-AT3G52710	3.35e-86	0.439143	0.622	0.331	7.27e-82
AT1G01490-AT1G01490	7.34e-69	0.438753	0.824	0.576	1.59e-64
AT1G29980-AT1G29980	1.01e-68	0.438318	0.927	0.755	2.18e-64
AT3G25610-ALA10	1.25e-90	0.438119	0.615	0.327	2.72e-86
AT1G09940-HEMA2	2.06e-86	0.43643	0.975	0.872	4.48e-82
AT5G41100-AT5G41100	3.73e-95	0.435892	0.702	0.392	8.1e-91
AT3G57450-AT3G57450	4.44e-119	0.4357	1	1	9.63e-115
AT3G10985-SAG20	1.53e-80	0.435563	0.992	0.959	3.31e-76
AT1G68360-GIS3	2.69e-47	0.435113	0.397	0.21	5.84e-43
AT4G05320-UBQ10	2.02e-81	0.434833	1	0.999	4.38e-77
AT3G53120-VPS37-1	3.37e-70	0.433716	0.773	0.517	7.32e-66
AT1G11310-MLO2	9.18e-122	0.432745	0.513	0.208	1.99e-117
AT1G13960-WRKY4	5.28e-73	0.431335	0.791	0.518	1.15e-68
AT3G25250-OXI1	1.74e-80	0.431067	0.975	0.842	3.78e-76
AT4G36040-ATJ11	3.44e-51	0.430093	0.989	0.975	7.46e-47
AT5G21940-AT5G21940	7.18e-72	0.429652	0.998	0.989	1.56e-67
AT5G49700-AHL17	6.51e-62	0.428666	0.502	0.271	1.41e-57
AT5G45100-BRG1	2.7e-45	0.428399	0.425	0.24	5.86e-41
AT5G11650-AT5G11650	1.7e-82	0.427747	0.999	0.982	3.69e-78
AT1G07660-AT1G07660	1.07e-70	0.427122	0.898	0.689	2.32e-66
AT1G33600-AT1G33600	2.5e-83	0.427087	0.648	0.353	5.42e-79
AT1G08315-AT1G08315	8.39e-88	0.4253	0.657	0.362	1.82e-83
AT5G59790-AT5G59790	9.45e-76	0.423757	0.412	0.185	2.05e-71
AT2G36580-AT2G36580	4.61e-51	0.42374	0.795	0.571	1e-46
AT1G14740-OBE3	2.76e-84	0.422548	0.716	0.432	5.98e-80
AT5G19855-RBCX2	2.46e-111	0.421965	0.498	0.207	5.34e-107
AT2G06025-AT2G06025	2.36e-78	0.420983	0.893	0.68	5.12e-74
AT3G57530-CPK32	5.97e-81	0.419781	0.995	0.964	1.3e-76
AT4G18050-PGP9	1.46e-85	0.419513	0.614	0.318	3.17e-81
AT1G62840-AT1G62840	2.21e-56	0.419328	0.756	0.512	4.8e-52
AT5G54810-TSB1	1.14e-56	0.417309	0.848	0.655	2.48e-52
AT4G22780-ACR7	7.4e-65	0.417234	0.766	0.499	1.61e-60
AT2G18700-TPS11	1.33e-58	0.416991	0.924	0.829	2.9e-54
AT5G47230-ERF5	2.71e-29	0.416919	0.388	0.243	5.88e-25
AT1G10040-AT1G10040	5.71e-49	0.416155	0.555	0.336	1.24e-44
ATCG00720-PETB	3.42e-56	0.415904	0.802	0.582	7.41e-52
AT5G05220-AT5G05220	5.75e-20	0.415374	0.77	0.756	1.25e-15
AT2G40180-PP2C5	6.57e-62	0.415191	0.271	0.106	1.43e-57
AT5G05140-MED26B	9.1e-85	0.414708	0.806	0.505	1.98e-80
AT2G35700-ERF038	4.42e-113	0.414386	0.284	0.08	9.6e-109
AT2G18193-AT2G18193	1.56e-76	0.414155	0.628	0.342	3.37e-72
AT1G13210-ALA11	6.29e-99	0.413312	0.475	0.205	1.36e-94
AT4G25690-AT4G25690	1.32e-56	0.411902	0.778	0.564	2.87e-52
AT4G18280-AT4G18280	8.15e-27	0.411156	0.898	0.884	1.77e-22
AT4G34135-UGT73B2	6.06e-37	0.410098	0.411	0.243	1.32e-32
AT4G34390-XLG2	1.06e-98	0.410037	0.559	0.267	2.3e-94
AT4G36990-HSFB1	1.25e-106	0.409392	0.998	0.956	2.71e-102
AT3G50910-AT3G50910	2.03e-73	0.40883	0.834	0.568	4.41e-69
AT1G80450-VQ11	1.5e-72	0.408308	0.65	0.361	3.25e-68
AT4G17840-AT4G17840	3.05e-87	0.408219	0.53	0.258	6.62e-83
AT1G63090-PP2A11	3.68e-74	0.407931	0.966	0.89	7.98e-70
AT2G27510-FD3	1.12e-71	0.407492	0.99	0.975	2.43e-67
AT1G43040-AT1G43040	5.46e-52	0.407141	0.378	0.194	1.19e-47
AT1G67340-AT1G67340	7.07e-81	0.406986	0.732	0.417	1.53e-76
AT5G14780-FDH1	2.01e-50	0.406708	0.498	0.285	4.36e-46
AT4G13830-ATJ20	1.02e-68	0.40663	0.938	0.823	2.22e-64
AT5G61210-SNAP33	7.44e-82	0.405518	0.979	0.943	1.62e-77
AT1G70140-FH8	7.22e-84	0.405304	0.745	0.425	1.57e-79
AT2G33390-AT2G33390	4.64e-73	0.404771	0.784	0.49	1.01e-68
AT3G09020-AT3G09020	1.84e-85	0.40468	0.454	0.202	3.99e-81
AT5G59820-ZAT12	3.47e-69	0.403838	1	0.999	7.53e-65
AT4G17230-SCL13	4.02e-53	0.403297	0.884	0.734	8.72e-49
AT1G19310-AT1G19310	1.28e-67	0.403218	0.845	0.571	2.78e-63
AT5G64310-AGP1	5.06e-103	0.402131	1	1	1.1e-98
AT2G35000-ATL9	1.24e-112	0.401857	0.42	0.157	2.69e-108
AT5G56980-AT5G56980	4.51e-52	0.400958	0.993	0.986	9.78e-48
AT1G67810-SUFE2	1.38e-16	0.400659	0.307	0.205	2.99e-12
AT1G78080-RAP2-4	1.5e-76	0.400018	0.999	0.972	3.26e-72
AT1G01560-MPK11	4.41e-91	0.399631	0.285	0.092	9.56e-87
AT3G19580-AZF2	1.9e-62	0.399212	0.998	0.972	4.12e-58
AT5G25450-QCR7-2	1.06e-96	0.398581	0.966	0.849	2.3e-92
AT5G46110-APE2	4.4e-70	0.398409	0.533	0.269	9.55e-66
AT1G01480-ACS2	8.77e-43	0.396738	0.303	0.15	1.9e-38
AT4G35110-AT4G35110	1.68e-41	0.395435	0.598	0.389	3.63e-37
AT3G26910-AT3G26910	7.56e-82	0.395084	0.62	0.338	1.64e-77
AT4G32020-AT4G32020	3.94e-73	0.394224	0.999	0.986	8.54e-69
AT1G78050-PGM	2.54e-55	0.392343	0.807	0.57	5.52e-51
AT5G54470-AT5G54470	6.71e-60	0.391569	0.502	0.276	1.46e-55
AT4G23610-AT4G23610	1.36e-136	0.391414	0.291	0.071	2.94e-132
AT4G32060-MICU	2.12e-62	0.391096	0.952	0.884	4.59e-58
AT2G20562-AT2G20562	1.97e-75	0.391079	0.499	0.247	4.27e-71
AT3G62720-XXT1	2.98e-62	0.390871	0.968	0.917	6.47e-58
AT3G62830-UXS2	9.96e-42	0.389719	0.684	0.493	2.16e-37
AT1G68340-AT1G68340	2.76e-63	0.38956	0.855	0.611	6e-59
AT1G14540-PER4	4.63e-27	0.389476	0.415	0.265	1e-22
AT1G53380-AT1G53380	3.02e-88	0.389462	0.539	0.267	6.55e-84
AT3G56710-SIB1	7.8e-43	0.389268	0.541	0.337	1.69e-38
AT4G31860-AT4G31860	5.8e-34	0.389083	0.637	0.472	1.26e-29
AT2G28500-LBD11	2.42e-30	0.388075	0.344	0.201	5.25e-26
AT3G13430-AT3G13430	1.23e-76	0.387487	0.949	0.782	2.67e-72
ATCG00490-RBCL	7.7e-24	0.386926	0.675	0.521	1.67e-19
AT3G54030-BSK6	4.39e-74	0.386114	0.802	0.52	9.52e-70
AT3G55430-AT3G55430	7.2e-95	0.384266	1	1	1.56e-90
AT1G16670-CRPK1	5.48e-66	0.384073	0.714	0.445	1.19e-61
AT5G53290-CRF3	1.78e-100	0.383528	0.375	0.138	3.87e-96
AT3G59700-LECRK55	4.48e-152	0.383515	0.317	0.077	9.73e-148
AT3G21240-4CL2	4.22e-73	0.38345	0.54	0.277	9.16e-69
AT2G02800-PBL3	2.67e-61	0.383157	0.871	0.652	5.79e-57
AT5G55970-AT5G55970	7.59e-55	0.380928	0.531	0.309	1.65e-50
AT5G57035-AT5G57035	2.14e-104	0.380415	0.519	0.228	4.64e-100
AT5G38895-AT5G38895	2.06e-90	0.380415	0.584	0.299	4.47e-86
AT4G34180-CYCLASE1	6.17e-56	0.378572	0.893	0.713	1.34e-51
AT4G18010-IP5P2	4.98e-77	0.377604	0.683	0.393	1.08e-72
AT3G10640-VPS60.1	1.16e-64	0.377263	0.883	0.698	2.51e-60
AT5G55560-WNK11	1.23e-76	0.376605	0.538	0.273	2.66e-72
AT3G55980-SZF1	1.01e-42	0.376315	0.942	0.86	2.19e-38
AT5G47850-CCR4	9.83e-126	0.37604	0.261	0.062	2.13e-121
AT3G10930-AT3G10930	2.41e-54	0.375289	0.991	0.975	5.23e-50
AT5G56350-AT5G56350	1.69e-66	0.374548	0.803	0.532	3.67e-62
AT1G53633-AT1G53633	6.87e-28	0.373989	0.297	0.169	1.49e-23
ATCG00350-PSAA	1.29e-43	0.373903	0.52	0.319	2.79e-39
AT2G36320-SAP4	6.07e-69	0.37325	0.997	0.969	1.32e-64
AT2G20630-PPC3-1.2	3.03e-74	0.373047	0.999	0.983	6.57e-70
AT3G20600-NDR1	1e-71	0.372511	0.486	0.242	2.18e-67
AT2G35930-PUB23	5.51e-65	0.372263	0.51	0.264	1.2e-60
AT4G36030-ARO3	3.11e-87	0.369687	0.344	0.131	6.74e-83
AT4G23470-AT4G23470	2.57e-57	0.36965	0.955	0.87	5.58e-53
AT5G56340-ATCRT1	9.16e-78	0.368923	0.727	0.426	1.99e-73
AT1G53400-AT1G53400	3.94e-32	0.364965	0.632	0.459	8.55e-28
AT5G11410-AT5G11410	4.66e-46	0.363724	0.833	0.617	1.01e-41
AT5G18400-AT5G18400	3.12e-77	0.362932	0.998	0.966	6.77e-73
AT1G29690-CAD1	1.58e-67	0.362503	0.687	0.423	3.42e-63
AT4G22270-MRB1	5.24e-70	0.361974	0.597	0.336	1.14e-65
AT1G30620-MUR4	8.66e-66	0.361807	0.755	0.484	1.88e-61
AT5G09790-ATXR5	1.22e-69	0.359064	0.55	0.297	2.64e-65
AT5G44060-AT5G44060	5.24e-43	0.358722	0.848	0.712	1.14e-38
AT2G42350-ATL40	3.3e-116	0.358093	0.367	0.122	7.17e-112
AT2G26530-AR781	4.74e-58	0.357798	0.998	0.989	1.03e-53
AT5G51260-AT5G51260	1.45e-90	0.356734	0.578	0.277	3.14e-86
AT5G62570-AT5G62570	4.26e-59	0.356017	0.761	0.518	9.24e-55
AT3G17609-HYH	3.34e-47	0.355141	0.517	0.31	7.24e-43
AT2G43510-ATTI1	1.57e-53	0.353578	0.832	0.652	3.4e-49
AT2G20900-DGK5	8.7e-47	0.353236	0.664	0.437	1.89e-42
AT1G30730-AT1G30730	3.89e-76	0.352371	0.263	0.09	8.44e-72
AT2G44970-AT2G44970	6.12e-71	0.352083	0.792	0.506	1.33e-66
AT2G30490-CYP73A5	7.28e-63	0.351907	0.999	0.981	1.58e-58
AT1G02310-MAN1	3.35e-50	0.351505	0.813	0.656	7.27e-46
AT2G44500-OFUT20	2.86e-58	0.351349	0.77	0.51	6.2e-54
AT3G26000-SKIP14	2.73e-69	0.350878	0.616	0.353	5.93e-65
AT5G63490-CBSCBSPB1	3.89e-85	0.350809	0.553	0.277	8.45e-81
AT1G78380-GSTU19	1.44e-41	0.349472	1	0.999	3.12e-37
AT5G03690-FBA4	1.5e-27	0.349247	0.592	0.424	3.25e-23
AT4G02770-PSAD1	1.22e-41	0.348824	0.343	0.177	2.64e-37
AT3G54200-AT3G54200	5.69e-50	0.348345	0.783	0.531	1.23e-45
AT5G36925-AT5G36925	2.07e-40	0.34818	0.381	0.205	4.49e-36
AT1G61740-AT1G61740	4.94e-84	0.347743	0.463	0.204	1.07e-79
AT3G25140-GAUT8	7.77e-35	0.347336	0.732	0.551	1.69e-30
AT5G17020-XPO1	5.59e-53	0.346834	0.728	0.485	1.21e-48
AT2G32940-AGO6	2.36e-81	0.346671	0.389	0.163	5.11e-77
AT1G03370-AT1G03370	3.25e-83	0.346436	0.508	0.245	7.06e-79
AT5G13090-AT5G13090	2.59e-49	0.346284	0.7	0.464	5.62e-45
ATCG00570-PSBF	7.43e-43	0.345934	0.634	0.426	1.61e-38
AT2G17850-AT2G17850	1.78e-36	0.345461	0.316	0.164	3.87e-32
ATCG00130-ATPF	1.07e-60	0.34364	0.597	0.342	2.32e-56
AT5G01540-LECRK62	1.34e-110	0.343209	0.281	0.079	2.92e-106
AT2G31800-AT2G31800	8.56e-75	0.341486	0.64	0.36	1.86e-70
AT1G51620-AT1G51620	1.17e-128	0.340163	0.25	0.057	2.54e-124
AT5G12880-AT5G12880	8.74e-79	0.339776	0.41	0.173	1.9e-74
AT1G67070-PMI2	2.03e-50	0.33915	0.268	0.115	4.41e-46
AT3G16770-RAP2-3	1.79e-53	0.338081	0.987	0.903	3.89e-49
AT1G05710-AT1G05710	2.99e-54	0.337502	0.722	0.46	6.49e-50
ATCG00020-PSBA	9.13e-47	0.336839	0.434	0.238	1.98e-42
AT2G01180-ATPAP1	4.55e-50	0.336575	0.566	0.341	9.88e-46
AT1G50740-FAX5	4.64e-34	0.335076	0.998	0.996	1.01e-29
AT3G21150-BBX32	1.05e-81	0.334824	0.286	0.099	2.27e-77
AT5G52060-BAG1	5.59e-59	0.334249	0.786	0.524	1.21e-54
AT5G39660-CDF2	1.6e-50	0.333673	0.762	0.516	3.47e-46
AT4G22530-AT4G22530	1.23e-35	0.333516	0.252	0.124	2.67e-31
AT4G33160-AT4G33160	8.16e-95	0.333134	0.329	0.113	1.77e-90
AT1G01720-NAC002	6.06e-54	0.333084	0.998	0.974	1.31e-49
AT1G67090-RBCS-1A	2.55e-74	0.332902	0.558	0.285	5.53e-70
ATCG00580-PSBE	8.71e-40	0.331487	0.533	0.338	1.89e-35
AT1G51660-MKK4	5.1e-46	0.331476	0.5	0.297	1.11e-41
ATCG01050-NDHD	4.77e-48	0.331358	0.42	0.229	1.04e-43
AT3G02510-AT3G02510	4.17e-60	0.3313	0.559	0.315	9.04e-56
AT5G45710-HSFA4C	8.75e-59	0.330765	0.648	0.399	1.9e-54
AT4G39360-AT4G39360	3.2e-46	0.3296	0.357	0.184	6.94e-42
AT1G66090-AT1G66090	6.84e-29	0.329531	0.518	0.346	1.48e-24
AT3G14440-NCED3	1.42e-40	0.329524	0.316	0.162	3.07e-36
AT4G11300-AT4G11300	1.37e-93	0.329258	0.377	0.145	2.98e-89
AT3G48780-LCB2B	5.56e-54	0.32881	0.601	0.37	1.21e-49
AT5G62865-AT5G62865	4.36e-59	0.328391	0.79	0.535	9.45e-55
AT5G45110-NPR3	3.02e-44	0.326575	0.918	0.8	6.56e-40
AT4G17720-AT4G17720	1.43e-62	0.326409	0.616	0.356	3.1e-58
AT3G62740-BGLU7	1.13e-55	0.325431	0.524	0.286	2.44e-51
AT2G41835-SAP11	3.97e-75	0.324337	0.294	0.11	8.62e-71
AT1G32127-AT1G32127	1.25e-116	0.323935	0.272	0.072	2.72e-112
AT3G51890-AT3G51890	6.26e-50	0.323531	0.883	0.698	1.36e-45
AT2G38250-GT-3B	2.16e-50	0.322213	0.905	0.732	4.7e-46
AT5G54170-AT5G54170	1.18e-30	0.32109	0.993	0.986	2.57e-26
AT5G24030-SLAH3	4.72e-71	0.321034	0.407	0.186	1.02e-66
AT4G14040-SBP2	5.88e-77	0.319569	0.279	0.095	1.27e-72
AT5G24430-CRK4	1.64e-53	0.319398	0.689	0.441	3.56e-49
AT2G25737-AT2G25737	1.22e-63	0.318661	0.352	0.158	2.64e-59
AT1G64950-CYP89A5	2.49e-60	0.317797	0.268	0.104	5.4e-56
AT2G18440-GUT15	5.34e-68	0.317599	0.969	0.852	1.16e-63
AT1G67880-AT1G67880	1.19e-57	0.315795	0.539	0.303	2.57e-53
AT1G30515-AT1G30515	5.75e-108	0.315601	0.359	0.118	1.25e-103
AT3G48760-PAT05	2.13e-54	0.315469	0.556	0.33	4.62e-50
AT2G42330-STIPL2	5.73e-65	0.313086	0.478	0.247	1.24e-60
AT2G26190-IQM4	3.76e-35	0.312667	0.868	0.724	8.16e-31
AT2G37940-IPCS2	3.07e-45	0.312501	0.577	0.364	6.66e-41
AT3G46080-ZAT8	1.11e-40	0.311929	0.934	0.881	2.41e-36
AT3G20510-FAX6	1.08e-37	0.311543	0.98	0.949	2.34e-33
AT3G57730-AT3G57730	4.02e-113	0.311298	0.319	0.097	8.72e-109
AT4G23270-CRK19	3.35e-107	0.311057	0.339	0.11	7.26e-103
AT1G62710-bVPE	2.38e-56	0.31065	0.527	0.294	5.17e-52
AT5G59840-AT5G59840	1.62e-45	0.310072	0.599	0.386	3.52e-41
AT5G59450-SCL11	1.66e-48	0.309731	0.821	0.583	3.61e-44
AT2G29460-GSTU4	3.01e-36	0.308808	0.967	0.91	6.54e-32
AT4G20260-PCAP1	8.7e-33	0.308378	0.666	0.463	1.89e-28
AT5G45340-CYP707A3	8.27e-44	0.308152	0.289	0.138	1.8e-39
AT4G37900-GRDP2	6.95e-74	0.308096	0.353	0.146	1.51e-69
AT1G10360-GSTU18	4.55e-104	0.307831	0.446	0.169	9.88e-100
AT2G02710-TLP1	1.11e-11	0.306929	0.293	0.216	2.42e-07
AT1G32700-AT1G32700	1.01e-30	0.306712	0.907	0.831	2.19e-26
AT4G27950-CRF4	1.12e-48	0.306497	0.676	0.426	2.44e-44
AT4G35500-AT4G35500	1.02e-52	0.306299	0.723	0.48	2.21e-48
AT1G53590-NTMC2T6.1	9.21e-70	0.306015	0.452	0.22	2e-65
AT4G17090-BAM3	2.81e-42	0.305917	0.99	0.912	6.11e-38
AT4G11830-PLDGAMMA2	1.43e-64	0.304913	0.76	0.467	3.11e-60
AT5G18310-AT5G18310	4.24e-36	0.304191	0.943	0.865	9.2e-32
AT3G23570-AT3G23570	1.6e-70	0.303985	0.547	0.274	3.48e-66
AT4G24740-AFC2	1.66e-56	0.303931	0.749	0.479	3.6e-52
AT3G22260-AT3G22260	1.08e-45	0.303104	0.502	0.295	2.34e-41
AT1G09140-SR30	1.41e-54	0.302474	0.769	0.496	3.06e-50
AT5G48655-AT5G48655	3.88e-42	0.301382	0.987	0.94	8.42e-38
AT5G17650-AT5G17650	4e-40	0.301065	0.855	0.727	8.67e-36
AT3G21220-MKK5	5.01e-46	0.300458	0.486	0.282	1.09e-41
AT1G19450-AT1G19450	2.16e-50	0.300362	0.731	0.475	4.68e-46
AT4G24060-DOF4.6	1.7e-54	0.300142	0.947	0.841	3.69e-50
AT4G04960-LECRK71	1.62e-59	0.299974	0.427	0.215	3.51e-55
AT1G22490-AT1G22490	2.22e-77	0.299272	0.287	0.102	4.83e-73
AT5G10695-AT5G10695	9.68e-62	0.29908	1	0.999	2.1e-57
AT5G14930-SAG101	6.56e-47	0.298818	0.565	0.342	1.42e-42
AT1G30270-CIPK23	6.85e-57	0.297664	0.45	0.238	1.49e-52
AT5G04250-AT5G04250	2.38e-43	0.296857	0.839	0.616	5.17e-39
AT3G14050-RSH2	1.28e-37	0.296762	0.618	0.416	2.78e-33
AT1G27730-ZAT10	2.11e-40	0.29665	0.998	0.972	4.59e-36
AT1G30820-AT1G30820	6.43e-09	0.296593	0.773	0.752	0.00013956
AT1G77450-NAC032	8.6e-34	0.295795	0.984	0.951	1.87e-29
AT1G74450-AT1G74450	8.3e-26	0.295698	0.644	0.466	1.8e-21
AT4G30530-GGP1	1.13e-38	0.295345	0.994	0.977	2.45e-34
AT4G03510-RMA1	5.25e-26	0.294972	0.843	0.75	1.14e-21
AT4G24160-AT4G24160	2.24e-42	0.29408	1	0.991	4.87e-38
AT1G79040-PSBR	7.63e-47	0.292426	0.7	0.459	1.66e-42
AT4G25433-AT4G25433	1.02e-41	0.291611	0.443	0.246	2.22e-37
AT5G46080-AT5G46080	1.84e-64	0.291438	0.281	0.111	3.99e-60
AT2G43540-AT2G43540	1.93e-32	0.291376	0.709	0.516	4.19e-28
AT2G21500-AT2G21500	1.12e-44	0.291171	0.675	0.451	2.42e-40
AT2G03240-PHO1-H5	1.37e-42	0.290948	0.634	0.411	2.98e-38
AT1G14330-AT1G14330	6.27e-50	0.290665	0.614	0.378	1.36e-45
AT3G28450-BIR2	7.91e-54	0.290199	0.452	0.245	1.72e-49
AT4G05050-UBQ11	1.41e-48	0.28984	1	1	3.06e-44
AT2G33700-PP2C27	3.12e-47	0.289725	0.785	0.535	6.77e-43
AT4G25900-AT4G25900	9.62e-46	0.288525	0.503	0.287	2.09e-41
AT3G13670-AT3G13670	3.94e-53	0.28816	0.643	0.401	8.55e-49
AT4G12120-SEC1B	4.36e-54	0.287273	0.627	0.371	9.45e-50
AT5G25280-AT5G25280	9.71e-35	0.286813	0.684	0.465	2.11e-30
AT5G12010-AT5G12010	3.83e-36	0.286292	0.925	0.848	8.32e-32
AT5G42440-AT5G42440	2.23e-97	0.286098	0.266	0.078	4.84e-93
AT3G57750-ZED1	5.18e-39	0.284929	0.589	0.392	1.12e-34
AT1G19770-PUP14	3.45e-33	0.284517	0.989	0.977	7.48e-29
AT1G58848-RF9	4.17e-88	0.284501	0.31	0.108	9.04e-84
AT3G25740-MAP1C	5.98e-64	0.284277	0.435	0.214	1.3e-59
AT5G62430-CDF1	2.96e-49	0.284175	0.51	0.284	6.43e-45
AT2G46500-PI4KG4	4.42e-54	0.283612	0.974	0.909	9.6e-50
AT1G66680-AR401	2.46e-33	0.283222	0.698	0.511	5.35e-29
AT3G13310-AT3G13310	2.23e-52	0.283137	0.999	0.983	4.83e-48
AT3G11820-SYP121	7.29e-46	0.282245	0.981	0.949	1.58e-41
AT1G53920-GLIP5	1.8e-39	0.282045	0.537	0.327	3.91e-35
AT2G44360-AT2G44360	8.23e-39	0.281847	0.602	0.393	1.79e-34
AT5G60270-LECRK17	2.1e-77	0.281812	0.286	0.102	4.55e-73
AT1G13880-AT1G13880	3.36e-47	0.281693	0.604	0.376	7.29e-43
AT1G07890-APX1	5.9e-40	0.281589	0.998	0.999	1.28e-35
AT3G02360-AT3G02360	1.55e-48	0.280917	0.986	0.95	3.37e-44
AT3G22910-ACA13	3.24e-25	0.279964	0.844	0.783	7.03e-21
AT1G12360-KEU	3.85e-49	0.279148	0.387	0.202	8.36e-45
AT5G17380-HACL	3.42e-21	0.278231	0.645	0.496	7.41e-17
AT1G30810-JMJ18	2.22e-59	0.277978	0.412	0.204	4.82e-55
AT5G42940-RHG1A	3.52e-47	0.276825	0.759	0.518	7.63e-43
AT1G64100-AT1G64100	1.02e-79	0.276551	0.258	0.085	2.2e-75
AT2G24180-CYP71B6	1.03e-49	0.276167	0.37	0.184	2.24e-45
AT4G19110-AT4G19110	7.26e-43	0.275733	0.723	0.49	1.58e-38
AT5G20480-EFR	2.01e-64	0.274966	0.432	0.208	4.36e-60
AT2G28890-PLL4	3.37e-88	0.274812	0.304	0.102	7.3e-84
AT3G11410-PP2CA	4.84e-31	0.274431	0.568	0.384	1.05e-26
AT4G23850-LACS4	2.82e-45	0.273232	0.941	0.833	6.12e-41
AT1G70920-ATHB-X	1.09e-51	0.273227	0.436	0.23	2.37e-47
AT1G09250-BHLH149	2.6e-71	0.273227	0.267	0.096	5.63e-67
AT5G57000-AT5G57000	2.32e-43	0.272768	0.43	0.242	5.03e-39
AT1G27290-AT1G27290	3.21e-35	0.271614	0.873	0.708	6.96e-31
AT1G12760-AT1G12760	9.71e-46	0.270561	0.692	0.45	2.11e-41
AT4G13010-CEQORH	2.44e-45	0.27048	0.943	0.855	5.3e-41
AT5G06560-MYOB7	6.46e-56	0.26962	0.533	0.296	1.4e-51
AT1G62422-AT1G62422	1.36e-42	0.26962	0.333	0.17	2.94e-38
AT2G39650-AT2G39650	7.65e-49	0.269605	0.557	0.327	1.66e-44
AT3G20310-ERF7	3.29e-36	0.269417	0.711	0.505	7.15e-32
AT3G55450-PBL1	2.39e-48	0.269375	0.47	0.265	5.19e-44
AT3G08730-ATPK1	8.41e-42	0.269186	0.612	0.402	1.82e-37
AT1G25682-AT1G25682	3.23e-44	0.268643	0.962	0.891	7.01e-40
AT4G23010-UTR2	1.52e-44	0.268567	0.384	0.204	3.3e-40
AT5G62460-AT5G62460	1.11e-51	0.268433	0.516	0.295	2.4e-47
AT1G09070-SRC2	5.66e-49	0.268354	1	1	1.23e-44
AT3G25620-ABCG21	1.82e-48	0.268087	0.283	0.128	3.95e-44
AT3G57740-AT3G57740	1.88e-66	0.267539	0.34	0.145	4.08e-62
AT2G16700-ADF5	1.95e-41	0.267334	0.96	0.913	4.22e-37
AT2G27080-NHL13	5.61e-14	0.266761	0.948	0.936	1.22e-09
AT3G48100-ARR5	1.57e-33	0.266181	0.501	0.317	3.4e-29
AT3G29034-AT3G29034	2.62e-49	0.265741	0.285	0.126	5.68e-45
AT4G16890-SNC1	4.86e-72	0.26557	0.332	0.133	1.05e-67
AT3G56050-AT3G56050	1.05e-35	0.265218	0.798	0.585	2.28e-31
AT2G39710-AT2G39710	2.62e-60	0.265151	0.334	0.146	5.69e-56
AT5G60710-AT5G60710	1.95e-42	0.265101	0.448	0.256	4.23e-38
AT3G02750-AT3G02750	3.99e-41	0.264373	0.783	0.551	8.66e-37
AT3G25780-AOC3	5.85e-30	0.263629	0.991	0.976	1.27e-25
AT4G28390-AAC3	2.51e-54	0.263452	0.435	0.224	5.45e-50
AT2G31380-BBX25	1.1e-57	0.263301	0.267	0.107	2.39e-53
AT5G02230-AT5G02230	4.46e-13	0.262144	0.513	0.398	9.68e-09
AT3G48690-CXE12	1.31e-45	0.261451	0.552	0.321	2.84e-41
AT3G11900-ANT1	6.32e-53	0.261371	0.46	0.249	1.37e-48
AT3G07370-CHIP	4.82e-47	0.260574	0.511	0.301	1.05e-42
AT3G16240-TIP2-1	5.39e-31	0.259988	0.97	0.868	1.17e-26
AT2G47710-AT2G47710	2.13e-44	0.25975	0.963	0.841	4.62e-40
AT2G02860-SUC3	9.57e-41	0.257441	0.541	0.34	2.08e-36
AT2G24600-AT2G24600	1.73e-27	0.257203	0.394	0.242	3.76e-23
AT5G01760-TOL7	1.54e-31	0.256072	0.43	0.266	3.34e-27
AT5G22000-RHF2A	1.83e-39	0.25591	0.93	0.781	3.97e-35
AT1G76360-AT1G76360	6.35e-39	0.255351	0.477	0.282	1.38e-34
AT3G24050-GATA1	1.07e-41	0.255203	0.612	0.391	2.32e-37
AT5G26340-STP13	3.74e-08	0.254302	0.328	0.249	0.00081074
AT3G04140-AT3G04140	1.3e-64	0.254164	0.257	0.095	2.82e-60
AT3G57120-AT3G57120	1.43e-41	0.253693	0.496	0.299	3.1e-37
AT3G20660-OCT4	8.36e-56	0.253228	0.33	0.151	1.81e-51
AT1G03740-AT1G03740	4.17e-50	0.252919	0.548	0.313	9.05e-46
AT4G32150-VAMP711	1.68e-44	0.252157	0.903	0.722	3.65e-40
AT2G44210-AT2G44210	8.92e-48	0.252111	0.338	0.164	1.94e-43
AT1G13180-ARP3	6.79e-45	0.252001	0.452	0.256	1.47e-40
AT1G08800-MYOB1	1.22e-30	0.250512	0.689	0.489	2.65e-26
AT4G27740-AT4G27740	3.22e-29	0.250236	0.377	0.228	6.98e-25
AT3G17020-AT3G17020	0.00453007	-0.250513	0.784	0.707	1
AT1G29150-RPN6	5.91e-12	-0.250682	0.524	0.556	1.28e-07
AT3G47810-VPS29	3.59e-15	-0.250805	0.293	0.38	7.79e-11
AT4G27130-AT4G27130	7.38e-14	-0.250959	0.964	0.954	1.6e-09
AT2G37480-AT2G37480	1.86e-13	-0.250977	0.315	0.387	4.03e-09
AT5G13420-AT5G13420	1.56e-07	-0.25109	0.615	0.605	0.00339206
AT4G32610-AT4G32610	1.88e-23	-0.251091	0.137	0.26	4.08e-19
AT1G64700-AT1G64700	0.380664	-0.25122	0.345	0.318	1
AT2G20230-TOM2AH2	2.48e-15	-0.251473	0.255	0.347	5.39e-11
AT3G07590-SMD1A	5.97e-19	-0.251541	0.19	0.301	1.3e-14
AT3G13920-EIF4A1	4.24e-13	-0.251893	0.831	0.809	9.2e-09
AT1G10140-AT1G10140	2.91e-13	-0.251903	0.957	0.97	6.32e-09
AT3G06610-AT3G06610	1.5e-13	-0.252095	0.261	0.34	3.26e-09
AT1G05100-MAPKKK18	0.159153	-0.25215	0.557	0.522	1
AT4G01480-PPA5	6.22e-07	-0.252175	0.361	0.391	0.0135013
AT1G51200-SAP2	5.95e-16	-0.252337	0.889	0.89	1.29e-11
AT2G05630-ATG8D	6.78e-18	-0.253537	0.184	0.287	1.47e-13
AT4G24440-TFIIA-S	1.66e-08	-0.254066	0.404	0.444	0.000359399
AT5G27720-LSM4	5.38e-12	-0.254075	0.422	0.474	1.17e-07
AT5G63670-SPT42	3.33e-18	-0.254188	0.177	0.28	7.22e-14
AT4G11420-TIF3A1	2.51e-16	-0.254355	0.217	0.315	5.44e-12
AT1G20200-RPN3A	5.25e-16	-0.254361	0.211	0.305	1.14e-11
AT3G24530-AT3G24530	8.44e-13	-0.25449	0.336	0.404	1.83e-08
AT3G27960-KLCR2	2e-05	-0.254518	0.398	0.416	0.432947
AT4G38630-RPN10	4.79e-11	-0.254755	0.477	0.513	1.04e-06
AT5G57120-AT5G57120	9.41e-14	-0.254865	0.453	0.512	2.04e-09
AT4G10040-CYTC-2	6.43e-19	-0.254912	0.879	0.879	1.4e-14
AT1G07140-RANBP1A	1.31e-16	-0.2556	0.948	0.952	2.85e-12
AT2G25610-AT2G25610	6.39e-17	-0.257172	0.268	0.364	1.39e-12
AT5G16840-BPA1	2.11e-10	-0.25733	0.472	0.503	4.58e-06
AT4G38470-STY46	5.87e-17	-0.257353	0.827	0.902	1.27e-12
AT2G05840-PAA2	3.18e-21	-0.257783	0.142	0.255	6.89e-17
AT1G59900-E1 ALPHA	3.08e-10	-0.257888	0.434	0.481	6.69e-06
AT3G52880-ATMDAR1	2.97e-09	-0.258426	0.635	0.627	6.44e-05
AT2G47840-TIC20-II	4.22e-10	-0.25856	0.416	0.457	9.16e-06
AT5G15870-AT5G15870	2.93e-07	-0.25885	0.245	0.295	0.00635361
AT3G47520-MDH	6.39e-18	-0.259081	0.248	0.35	1.39e-13
AT5G14520-PES	8.03e-19	-0.259294	0.189	0.294	1.74e-14
AT1G56340-CRT1	6.69e-09	-0.259371	0.346	0.4	0.000145263
AT4G14716-ARD2	5.88e-16	-0.259453	0.205	0.299	1.28e-11
AT2G14170-ALDH6B2	1.13e-16	-0.259751	0.163	0.266	2.46e-12
AT4G27000-RBP45C	9.18e-07	-0.259881	0.613	0.584	0.0199292
AT5G11090-AT5G11090	1.38e-06	-0.259989	0.551	0.568	0.0300498
AT3G46640-PCL1	4.57e-13	-0.260417	0.259	0.34	9.92e-09
AT1G55530-AT1G55530	1.33e-09	-0.260765	0.557	0.566	2.89e-05
AT1G17745-PGDH	1.08e-06	-0.260866	0.23	0.276	0.0233747
AT4G34450-AT4G34450	4.81e-11	-0.260992	0.375	0.428	1.04e-06
AT1G22520-AT1G22520	1.89e-18	-0.261259	0.19	0.293	4.1e-14
AT3G12320-LNK3	5.39e-11	-0.261268	0.57	0.598	1.17e-06
AT3G21350-MED6	2.15e-26	-0.261849	0.126	0.256	4.67e-22
AT5G53120-SPDS3	6.87e-08	-0.261918	0.26	0.317	0.00149047
AT1G75680-AtGH9B7	3.53e-17	-0.262172	0.176	0.274	7.66e-13
AT5G42080-DRP1A	3.26e-07	-0.262406	0.289	0.334	0.00707206
AT2G15910-AT2G15910	2.63e-15	-0.262415	0.326	0.405	5.7e-11
AT1G33590-AT1G33590	2.36e-06	-0.262733	0.883	0.871	0.0513182
AT1G06890-UXT3	8.38e-19	-0.262874	0.226	0.333	1.82e-14
AT2G07773-AT2G07773	2.44e-12	-0.263006	0.338	0.408	5.3e-08
AT4G38495-AT4G38495	1.01e-14	-0.263193	0.258	0.343	2.2e-10
AT2G43680-IQD14	3.09e-21	-0.264068	0.143	0.256	6.71e-17
AT2G37760-AKR4C8	9.6e-12	-0.264267	0.255	0.329	2.08e-07
AT1G80670-RAE1	2.15e-07	-0.264476	0.664	0.726	0.00465726
AT2G25950-AT2G25950	2.73e-16	-0.264548	0.274	0.366	5.93e-12
AT2G43090-AT2G43090	6.12e-18	-0.264635	0.256	0.357	1.33e-13
AT1G60950-FD2	1.29e-05	-0.264838	0.275	0.31	0.280665
AT1G56060-AT1G56060	0.779281	-0.265663	0.811	0.85	1
AT2G43780-AT2G43780	2.03e-20	-0.265732	0.153	0.263	4.4e-16
AT5G03290-IDH5	6.55e-13	-0.265793	0.587	0.602	1.42e-08
AT1G10590-AT1G10590	2.59e-24	-0.265909	0.967	0.969	5.63e-20
AT1G03900-ATNAP4	2.23e-11	-0.266132	0.693	0.684	4.84e-07
AT2G39805-AT2G39805	1.33e-20	-0.266782	0.232	0.345	2.88e-16
AT4G39220-RER1A	5.64e-22	-0.267091	0.202	0.323	1.22e-17
AT2G22540-SVP	1.12e-20	-0.267609	0.175	0.291	2.43e-16
AT3G04010-AT3G04010	6.59e-05	-0.268173	0.233	0.273	1
AT1G12810-AT1G12810	1.79e-12	-0.268195	0.458	0.501	3.88e-08
AT4G02880-AT4G02880	7.07e-05	-0.268782	0.646	0.597	1
AT4G25550-CFIS2	2.28e-18	-0.268787	0.273	0.373	4.94e-14
AT1G05870-AT1G05870	1.37e-19	-0.269171	0.142	0.252	2.96e-15
AT4G16790-AT4G16790	8.99e-05	-0.26949	0.337	0.367	1
AT1G77350-AT1G77350	6.3e-20	-0.269653	0.257	0.367	1.37e-15
AT1G29390-COR413IM2	1.83e-12	-0.269701	0.45	0.494	3.96e-08
AT3G55620-EIF6-2	8.5e-16	-0.270344	0.309	0.396	1.84e-11
AT5G67490-AT5G67490	1.74e-10	-0.270805	0.38	0.428	3.77e-06
AT3G53500-RS2Z32	1.27e-14	-0.271281	0.486	0.534	2.75e-10
AT5G62290-AT5G62290	3.63e-21	-0.271913	0.184	0.297	7.87e-17
AT3G55005-TON1B	1.27e-15	-0.272209	0.258	0.346	2.75e-11
AT5G40810-CYC12	2.47e-20	-0.272415	0.246	0.354	5.37e-16
ATMG00160-COX2	3.35e-09	-0.272453	0.543	0.55	7.27e-05
AT4G12410-AT4G12410	1.3e-08	-0.272471	0.223	0.294	0.000281452
AT1G48160-SRP19	3.51e-12	-0.272489	0.466	0.506	7.61e-08
AT2G44065-AT2G44065	1.79e-23	-0.272618	0.152	0.274	3.88e-19
AT1G23850-AT1G23850	5.08e-12	-0.272708	0.195	0.272	1.1e-07
AT1G19580-GAMMACA1	5.82e-25	-0.273085	0.156	0.284	1.26e-20
AT4G26570-ATCBL3	1.44e-16	-0.273276	0.323	0.413	3.13e-12
AT1G74520-HVA22A	2.22e-07	-0.273382	0.39	0.417	0.00480776
AT1G16210-AT1G16210	3.51e-13	-0.273497	0.459	0.505	7.62e-09
AT1G76860-LSM3B	1.22e-19	-0.273633	0.234	0.343	2.66e-15
AT2G23310-RER1C	2.36e-18	-0.274939	0.373	0.464	5.12e-14
AT1G19130-AT1G19130	2.54e-14	-0.275335	0.45	0.508	5.51e-10
AT1G32230-RCD1	0.0576624	-0.275461	0.773	0.703	1
AT2G44100-GDI1	1.85e-14	-0.275515	0.266	0.345	4.02e-10
AT5G11680-AT5G11680	1.65e-07	-0.275523	0.641	0.619	0.00357348
AT1G56700-AT1G56700	4.27e-13	-0.275793	0.245	0.325	9.27e-09
AT1G29070-RPL34	3.32e-23	-0.275899	0.146	0.266	7.21e-19
AT2G34310-AT2G34310	1.96e-23	-0.275908	0.176	0.3	4.25e-19
AT5G46860-SYP22	4.73e-15	-0.275921	0.301	0.383	1.03e-10
AT5G21020-AT5G21020	1.15e-05	-0.276075	0.601	0.579	0.250452
AT3G15660-GRXS15	6.38e-13	-0.276187	0.535	0.561	1.38e-08
AT3G53970-AT3G53970	4.82e-16	-0.276326	0.27	0.36	1.05e-11
AT2G18390-ARL2	1.82e-20	-0.276344	0.199	0.31	3.95e-16
AT3G15430-AT3G15430	4.45e-20	-0.276522	0.198	0.314	9.66e-16
AT5G49910-HSP70-7	2.01e-12	-0.276575	0.256	0.331	4.37e-08
AT5G60340-AAK6	9.43e-12	-0.276796	0.548	0.57	2.05e-07
AT5G63460-AT5G63460	3.29e-20	-0.277056	0.293	0.399	7.13e-16
AT4G30490-AT4G30490	1.44e-07	-0.278406	0.473	0.492	0.00313315
AT4G23710-VHA-G2	5.98e-09	-0.278424	0.457	0.478	0.000129781
AT1G75540-BBX21	2.78e-15	-0.278536	0.233	0.327	6.03e-11
AT1G51730-AT1G51730	3.27e-16	-0.278542	0.339	0.422	7.11e-12
AT5G65630-GTE7	0.025442	-0.278705	0.421	0.416	1
AT5G17610-AT5G17610	1.92e-25	-0.278734	0.148	0.278	4.16e-21
AT3G23490-CYN	3.23e-07	-0.27897	0.63	0.608	0.00701956
AT1G69030-AT1G69030	3.06e-21	-0.279076	0.288	0.404	6.64e-17
AT5G04430-BTR1	3.38e-16	-0.279197	0.275	0.362	7.34e-12
AT5G36290-AT5G36290	1.15e-11	-0.279226	0.654	0.65	2.5e-07
AT3G53630-AT3G53630	4.58e-20	-0.27945	0.216	0.325	9.93e-16
AT3G10410-SCPL49	4.5e-28	-0.279656	0.12	0.256	9.76e-24
AT2G07727-AT2G07727	6.18e-10	-0.279738	0.441	0.471	1.34e-05
AT5G20060-AT5G20060	3.61e-29	-0.279914	0.13	0.27	7.84e-25
AT2G17660-AT2G17660	6.41e-09	-0.28009	0.475	0.545	0.000139115
AT5G06290-2-Cys Prx B	2.62e-18	-0.280266	0.161	0.266	5.69e-14
AT4G05020-NDB2	1.99e-12	-0.280291	0.246	0.324	4.31e-08
AT4G19200-AT4G19200	1.16e-17	-0.280741	1	0.998	2.52e-13
AT4G39520-DRG3	4.22e-17	-0.280872	0.408	0.483	9.17e-13
AT4G39030-DTX47	0.00201701	-0.280873	0.44	0.439	1
AT3G07680-AT3G07680	1.84e-11	-0.281194	0.514	0.534	3.99e-07
AT3G02555-AT3G02555	1.92e-15	-0.281396	0.291	0.377	4.17e-11
AT1G12840-VHA-C	4.63e-14	-0.281435	0.345	0.414	1e-09
AT1G26470-AT1G26470	5.84e-23	-0.28144	0.228	0.35	1.27e-18
AT5G55125-AT5G55125	5.79e-26	-0.281594	0.126	0.254	1.26e-21
AT4G35260-IDH1	1.7e-21	-0.281677	0.182	0.296	3.68e-17
AT3G19130-RBP47B	1.21e-22	-0.281907	0.887	0.917	2.62e-18
AT5G02530-ALY2	1.31e-18	-0.282321	0.248	0.349	2.85e-14
AT3G05000-AT3G05000	2.29e-27	-0.282593	0.123	0.254	4.97e-23
AT2G28190-CSD2	0.000136183	-0.28265	0.473	0.474	1
AT5G58090-AT5G58090	9.53e-19	-0.283305	0.193	0.299	2.07e-14
AT3G04780-AT3G04780	1.05e-19	-0.283652	0.312	0.415	2.28e-15
AT2G44650-CPN10-2	2.66e-24	-0.283661	0.134	0.256	5.76e-20
AT5G08530-CI51	2.72e-13	-0.284136	0.598	0.604	5.91e-09
AT4G31340-AT4G31340	5.77e-17	-0.284338	0.623	0.647	1.25e-12
AT1G09575-AT1G09575	1.07e-09	-0.284992	0.4	0.443	2.31e-05
AT5G63130-AT5G63130	0.551436	-0.28552	0.53	0.468	1
AT1G03080-NET1D	2.15e-20	-0.285562	0.255	0.367	4.66e-16
AT3G09740-SYP71	2.18e-11	-0.285762	0.48	0.506	4.72e-07
AT2G40880-CYS3	0.00240848	-0.285863	0.742	0.762	1
AT3G13580-RPL7D	2.12e-17	-0.286241	0.24	0.338	4.6e-13
AT2G17420-NTR2	1.91e-09	-0.286282	0.616	0.609	4.14e-05
AT5G66760-SDH1-1	1.99e-17	-0.286878	0.288	0.379	4.32e-13
AT2G27860-AXS1	1.68e-10	-0.287504	0.546	0.557	3.64e-06
AT1G13440-GAPC2	1.41e-15	-0.287664	0.981	0.973	3.05e-11
AT5G03455-CDC25	9.38e-11	-0.287979	0.397	0.445	2.04e-06
AT2G17390-AKR2B	6.25e-15	-0.288079	0.416	0.477	1.36e-10
AT2G33470-GLTP1	1.15e-08	-0.288634	0.461	0.479	0.000250533
AT4G19410-AT4G19410	7.55e-08	-0.288785	0.445	0.462	0.00163909
AT5G23540-RPN11	1.91e-13	-0.288995	0.549	0.567	4.15e-09
AT2G47510-FUM1	1.08e-22	-0.289107	0.229	0.35	2.35e-18
AT3G62560-AT3G62560	7.18e-19	-0.289115	0.25	0.353	1.56e-14
AT5G05170-CESA3	1.75e-08	-0.289497	0.553	0.55	0.000380186
AT1G54030-MVP1	6.31e-22	-0.290181	0.159	0.277	1.37e-17
AT1G78020-AT1G78020	0.00248785	-0.290716	0.283	0.298	1
AT2G04630-NRPB6B	1.51e-24	-0.290979	0.192	0.319	3.27e-20
AT1G71730-AT1G71730	8.36e-19	-0.291028	0.25	0.352	1.81e-14
AT2G35860-FLA16	4.86e-22	-0.291314	0.139	0.255	1.06e-17
AT1G14810-AT1G14810	1.27e-19	-0.291679	0.233	0.339	2.75e-15
AT5G17300-RVE1	7.91e-26	-0.291908	0.165	0.299	1.72e-21
AT1G62570-FMOGS-OX4	3.6e-10	-0.29201	0.466	0.561	7.81e-06
AT4G34720-VHA-c3	1.31e-16	-0.292509	0.824	0.833	2.84e-12
AT2G16510-VHA-c3	4.28e-17	-0.292556	0.35	0.438	9.28e-13
AT3G49720-CGR2	1.82e-19	-0.29272	0.23	0.336	3.95e-15
AT2G35795-TIM14-1	2.06e-24	-0.29394	0.169	0.293	4.48e-20
AT4G18590-RPA3B	2.6e-26	-0.294452	0.143	0.274	5.64e-22
AT2G22170-PLAT2	0.485919	-0.294519	0.454	0.406	1
AT5G17840-AT5G17840	3.88e-13	-0.294967	0.374	0.436	8.42e-09
AT5G59080-AT5G59080	0.979423	-0.295024	0.253	0.246	1
AT1G72416-AT1G72416	0.00237591	-0.295817	0.29	0.305	1
AT1G53840-PME1	1.23e-22	-0.295922	0.884	0.919	2.67e-18
AT3G12120-FAD2	2.49e-10	-0.295972	0.877	0.866	5.41e-06
AT1G79210-PAB2	4.2e-19	-0.296018	0.264	0.363	9.12e-15
AT1G03040-AT1G03040	1.97e-13	-0.297741	0.545	0.584	4.28e-09
AT2G20585-NFD6	1.87e-31	-0.29775	0.116	0.259	4.06e-27
AT4G23730-AT4G23730	5.15e-09	-0.297845	0.536	0.545	0.000111685
AT5G43060-RD21B	1.07e-12	-0.297914	0.28	0.367	2.32e-08
AT1G44790-GGCT2;3	1.05e-22	-0.297955	0.207	0.328	2.27e-18
AT2G34470-UREG	6.06e-17	-0.298118	0.252	0.347	1.32e-12
AT1G73490-AT1G73490	6.12e-19	-0.298735	0.252	0.357	1.33e-14
AT3G58600-AT3G58600	1.07e-17	-0.299718	0.291	0.389	2.33e-13
AT4G29040-RPT2A	1.13e-19	-0.299949	0.25	0.355	2.46e-15
AT5G09250-KIWI	1.78e-08	-0.30016	0.433	0.466	0.000386325
AT3G15540-IAA19	0.351189	-0.300426	0.357	0.333	1
AT2G25910-AT2G25910	6.48e-15	-0.300525	0.56	0.587	1.41e-10
AT1G17360-AT1G17360	1.93e-24	-0.300554	0.152	0.277	4.18e-20
AT1G80120-AT1G80120	1.68e-14	-0.300693	0.28	0.374	3.64e-10
AT1G16470-PAB1	2.75e-23	-0.301189	0.185	0.305	5.96e-19
AT5G06710-HAT14	1.11e-14	-0.301293	0.224	0.312	2.41e-10
AT3G05530-RPT5A	1.11e-17	-0.301537	0.638	0.653	2.4e-13
AT5G11790-NDL2	2.26e-11	-0.301582	0.376	0.428	4.9e-07
AT2G44830-AT2G44830	4.76e-21	-0.301869	0.138	0.251	1.03e-16
AT1G51760-ILL4	4.29e-17	-0.302308	0.816	0.858	9.3e-13
AT1G47200-WPP2	9.64e-12	-0.303401	0.433	0.47	2.09e-07
AT1G67230-CRWN1	6.85e-17	-0.303995	0.83	0.84	1.49e-12
AT3G60600-PVA11	1.8e-19	-0.30419	0.847	0.867	3.9e-15
AT4G12650-TMN12	3.18e-25	-0.304358	0.197	0.325	6.9e-21
AT1G80520-AT1G80520	0.0472479	-0.305585	0.738	0.828	1
AT3G13410-AT3G13410	2.74e-15	-0.305825	0.474	0.522	5.94e-11
AT1G11650-RBP45B	2.53e-17	-0.306166	0.525	0.57	5.48e-13
AT1G11860-AT1G11860	2.62e-22	-0.306492	0.159	0.276	5.69e-18
AT5G17770-CBR1	2.36e-18	-0.30677	0.372	0.462	5.12e-14
AT2G31670-UP3	8.64e-24	-0.306859	0.141	0.262	1.88e-19
AT4G29070-AT4G29070	4.69e-20	-0.306997	0.224	0.331	1.02e-15
AT1G02870-AT1G02870	3.65e-15	-0.307501	0.351	0.419	7.91e-11
AT4G35570-HMGB5	1.64e-25	-0.308025	0.722	0.771	3.57e-21
AT3G57320-AT3G57320	2.55e-15	-0.308269	0.382	0.453	5.54e-11
AT2G45070-SEC61 BETA	7.98e-24	-0.308546	0.954	0.952	1.73e-19
AT5G51040-AT5G51040	2.26e-15	-0.308657	0.705	0.731	4.9e-11
AT4G26630-AT4G26630	1.49e-15	-0.309113	0.166	0.255	3.24e-11
ATMG00580-NAD4	1.83e-11	-0.309269	0.557	0.571	3.97e-07
AT5G17870-PSRP6	1.83e-18	-0.309744	0.218	0.317	3.96e-14
AT2G46505-SDH4	2.19e-15	-0.310585	0.547	0.583	4.76e-11
AT1G16700-AT1G16700	2.72e-21	-0.310613	0.283	0.389	5.9e-17
AT3G12290-FOLD2	1.84e-13	-0.310654	0.493	0.527	3.98e-09
AT1G16840-AT1G16840	5.69e-26	-0.310902	0.922	0.961	1.24e-21
AT3G52560-UEV1D-4	1.98e-17	-0.311695	0.731	0.74	4.3e-13
AT3G22850-AT3G22850	9.5e-16	-0.312125	0.411	0.474	2.06e-11
AT2G37110-AT2G37110	1.51e-31	-0.312712	0.98	0.974	3.27e-27
AT3G48750-CDKA-1	1.25e-16	-0.31288	0.331	0.412	2.71e-12
AT5G56460-PBL16	5.45e-22	-0.313128	0.198	0.315	1.18e-17
AT5G03740-HDT3	1.63e-16	-0.313396	0.479	0.538	3.53e-12
AT5G11500-AT5G11500	2.01e-17	-0.31413	0.387	0.462	4.37e-13
AT2G45200-GOS12	1.86e-31	-0.31421	0.13	0.276	4.03e-27
AT1G56450-PBG1	3.77e-29	-0.314414	0.14	0.279	8.18e-25
AT5G45550-MOB1A	1.97e-16	-0.315019	0.454	0.514	4.27e-12
AT4G11280-ACS6	0.00476593	-0.315037	0.579	0.577	1
AT4G22220-ISU1	1.14e-23	-0.315265	0.898	0.917	2.46e-19
AT4G20890-TUBB9	1.65e-18	-0.315282	0.293	0.389	3.58e-14
AT2G37790-AKR4C10	1.42e-20	-0.315598	0.249	0.357	3.07e-16
AT2G37410-TIM17-2	2.77e-23	-0.315619	0.876	0.893	6.02e-19
AT5G36230-AT5G36230	2.3e-22	-0.317371	0.235	0.35	4.99e-18
AT3G03250-UGP	6.18e-25	-0.317648	0.129	0.253	1.34e-20
AT2G46140-AT2G46140	1.05e-16	-0.317755	0.718	0.751	2.27e-12
AT5G09225-AT5G09225	3.43e-29	-0.318465	0.18	0.321	7.44e-25
AT2G40765-AT2G40765	2.85e-20	-0.319071	0.739	0.751	6.19e-16
AT5G07030-AT5G07030	1.2e-05	-0.319222	0.558	0.552	0.259548
AT5G03030-AT5G03030	0.05301	-0.319448	0.75	0.722	1
AT5G50450-AT5G50450	6.45e-05	-0.319877	0.391	0.418	1
AT2G42500-PP2A3	7.12e-22	-0.320123	0.37	0.468	1.55e-17
AT1G04040-AT1G04040	9.44e-05	-0.320525	0.243	0.277	1
AT5G56360-PSL4	2.24e-33	-0.32079	0.112	0.262	4.87e-29
AT2G46390-SDH8	4.6e-16	-0.320819	0.563	0.596	9.97e-12
AT2G20990-SYTA	2.5e-19	-0.321018	0.363	0.454	5.43e-15
AT3G59600-NRPB8B	2.96e-30	-0.321352	0.166	0.31	6.42e-26
AT2G33340-PRP19B	2.37e-19	-0.321523	0.335	0.428	5.15e-15
AT4G29160-VPS32.2	7.66e-31	-0.321716	0.822	0.846	1.66e-26
AT4G16830-RGGA	1.15e-19	-0.321959	0.323	0.419	2.5e-15
AT1G08570-ACHT4	1.38e-22	-0.322042	0.887	0.939	3e-18
AT1G34350-AT1G34350	5.12e-34	-0.322291	0.116	0.267	1.11e-29
AT4G01897-AT4G01897	4.51e-21	-0.322387	0.166	0.279	9.79e-17
AT5G55290-VHA-E1	2.51e-17	-0.322715	0.374	0.448	5.44e-13
ATMG00080-RPL16	1.45e-16	-0.322937	0.396	0.467	3.16e-12
AT1G75380-BBD1	1.48e-19	-0.32294	0.172	0.288	3.22e-15
ATMG00660-ORF149	5.74e-18	-0.323404	0.374	0.461	1.25e-13
AT5G20180-AT5G20180	2.62e-23	-0.323974	0.235	0.353	5.69e-19
AT3G61440-CYSC1	0.00230159	-0.325315	0.797	0.738	1
AT1G68550-ERF118	2.04e-05	-0.325478	0.307	0.332	0.442402
AT5G42060-AT5G42060	2.82e-15	-0.325834	0.336	0.406	6.11e-11
AT5G42090-AT5G42090	9.85e-28	-0.326427	0.219	0.359	2.14e-23
AT3G07568-AT3G07568	1.24e-35	-0.326565	0.107	0.262	2.7e-31
AT4G01100-ADNT1	4.92e-28	-0.326756	0.18	0.316	1.07e-23
AT5G22630-ADT5	2.45e-07	-0.326976	0.673	0.68	0.00531992
AT5G12240-AT5G12240	1.23e-23	-0.327344	0.246	0.364	2.68e-19
AT1G03860-PHB2	5.68e-22	-0.327438	0.363	0.457	1.23e-17
AT5G19990-RPT6A	9.45e-19	-0.327444	0.52	0.562	2.05e-14
AT2G20890-THF1	7.55e-34	-0.327975	0.119	0.272	1.64e-29
AT2G35900-AT2G35900	8.12e-26	-0.327982	0.218	0.347	1.76e-21
AT1G70490-ARF2-A	8.72e-45	-0.328281	0.999	0.999	1.89e-40
AT3G63310-BIL4	1.89e-12	-0.328416	0.616	0.623	4.09e-08
AT4G09830-AT4G09830	2.89e-11	-0.329495	0.843	0.835	6.26e-07
AT2G33510-AT2G33510	4.87e-21	-0.329687	0.236	0.348	1.06e-16
AT5G62770-AT5G62770	0.000156274	-0.329715	0.761	0.735	1
AT5G42850-AT5G42850	3.43e-11	-0.32997	0.78	0.756	7.45e-07
AT4G17510-UCH3	4.16e-31	-0.330362	0.161	0.309	9.03e-27
AT5G05080-UBC22	3.31e-09	-0.330531	0.321	0.372	7.18e-05
AT1G04630-MEE4	5.33e-23	-0.330858	0.43	0.513	1.16e-18
AT1G24170-GATL8	6.58e-18	-0.331078	0.381	0.471	1.43e-13
AT2G25310-AT2G25310	8.33e-24	-0.331495	0.216	0.334	1.81e-19
AT2G43640-SRP14	8.54e-25	-0.332202	0.361	0.466	1.85e-20
AT3G22320-NRPB5A	4.61e-28	-0.332221	0.256	0.39	1e-23
AT1G08200-AXS2	4.27e-15	-0.332765	0.996	0.992	9.27e-11
AT3G61430-PIP1-1	1.4e-16	-0.333178	0.17	0.263	3.05e-12
AT5G49720-KOR	2.56e-19	-0.333357	0.338	0.436	5.56e-15
AT3G51500-AT3G51500	6.77e-15	-0.333489	0.411	0.467	1.47e-10
AT3G47350-ATHSD2	1.59e-24	-0.333788	0.246	0.37	3.45e-20
AT4G32480-AT4G32480	4.28e-06	-0.334094	0.596	0.638	0.0928358
AT5G42820-U2AF35B	3.05e-34	-0.334134	0.147	0.301	6.63e-30
AT4G13615-AT4G13615	5.31e-16	-0.334584	0.607	0.619	1.15e-11
AT1G27090-AT1G27090	3.09e-30	-0.334692	0.136	0.276	6.7e-26
AT4G29870-AT4G29870	7.79e-28	-0.335148	0.198	0.333	1.69e-23
AT1G14620-DECOY	1e-35	-0.33548	0.111	0.266	2.18e-31
AT3G02700-AT3G02700	4.77e-26	-0.336005	0.228	0.359	1.04e-21
AT5G16390-BCCP1	3.35e-28	-0.336065	0.207	0.342	7.27e-24
AT3G12587-OST4A	3.41e-34	-0.33671	0.129	0.282	7.41e-30
AT3G27890-NQR	2.22e-13	-0.336914	0.388	0.442	4.81e-09
AT2G40380-PRA1B2	3.89e-24	-0.33693	0.266	0.383	8.44e-20
AT3G62120-AT3G62120	8.51e-35	-0.337229	0.144	0.301	1.85e-30
AT1G11210-AT1G11210	1.23e-22	-0.337383	0.682	0.832	2.67e-18
AT4G24770-CP31A	6.56e-25	-0.338175	0.251	0.376	1.42e-20
AT5G04600-AT5G04600	1.2e-22	-0.338817	0.37	0.466	2.59e-18
AT5G15120-PCO1	2.03e-18	-0.339725	0.305	0.405	4.41e-14
AT4G08170-ITPK3	2.04e-07	-0.340599	0.539	0.569	0.00442003
AT4G01026-PYL7	1.36e-08	-0.340609	0.416	0.461	0.000295703
AT5G03240-UBQ3	5.3e-20	-0.340643	0.998	0.998	1.15e-15
AT1G65820-AT1G65820	8.77e-26	-0.340939	0.766	0.803	1.9e-21
AT1G51160-AT1G51160	2.33e-23	-0.341284	0.318	0.425	5.05e-19
AT2G26740-ATSEH	0.0449221	-0.341298	0.26	0.27	1
AT2G22122-AT2G22122	1.49e-11	-0.341845	0.17	0.252	3.23e-07
AT2G32720-CYTB5-B	2.67e-18	-0.341987	0.16	0.261	5.79e-14
AT5G62880-ARAC10	2.36e-21	-0.342211	0.334	0.436	5.12e-17
AT1G65980-PRXIIB	1.01e-15	-0.34228	0.974	0.973	2.18e-11
AT5G11260-HY5	1.65e-18	-0.342283	0.224	0.325	3.59e-14
AT5G03660-AT5G03660	4.01e-19	-0.342565	0.3	0.393	8.7e-15
AT1G51070-bHLH115	4.57e-11	-0.342917	0.546	0.556	9.91e-07
AT5G20570-ROC1	4.41e-22	-0.343829	0.562	0.604	9.58e-18
AT2G44060-AT2G44060	3.92e-23	-0.343833	0.417	0.506	8.5e-19
AT4G34200-PGDH1	4.31e-27	-0.344439	0.17	0.301	9.36e-23
AT2G42740-RPL11A	1.1e-31	-0.344813	0.147	0.293	2.38e-27
AT3G09820-ADK1	1.61e-32	-0.344896	0.119	0.266	3.49e-28
AT1G10170-ATNFXL1	1.36e-11	-0.345145	0.252	0.319	2.96e-07
AT5G43940-HOT5	8.88e-16	-0.345296	0.857	0.851	1.93e-11
AT5G65470-OFUT39	1.45e-16	-0.345603	0.713	0.712	3.15e-12
AT5G03040-iqd2	2.02e-22	-0.345624	0.278	0.39	4.39e-18
AT5G56760-SAT5	2.21e-27	-0.345997	0.987	0.99	4.8e-23
AT3G47836-AT3G47836	5.63e-26	-0.346125	0.262	0.387	1.22e-21
AT5G67500-VDAC2	4.88e-24	-0.346653	0.405	0.501	1.06e-19
AT5G16440-IPP1	4.05e-31	-0.347738	0.222	0.368	8.78e-27
AT4G29670-ACHT2	5.28e-12	-0.347863	0.78	0.821	1.15e-07
AT5G44730-AT5G44730	2.49e-18	-0.348081	0.195	0.299	5.41e-14
AT2G04410-AT2G04410	2.57e-23	-0.348113	0.302	0.411	5.57e-19
AT2G20930-AT2G20930	7.13e-37	-0.34851	0.116	0.275	1.55e-32
AT2G29400-TOPP1	1.43e-31	-0.34851	0.177	0.323	3.1e-27
AT3G53110-RH38	5.08e-18	-0.349072	0.63	0.647	1.1e-13
AT4G12720-AtNUDT7	1.45e-16	-0.349486	0.779	0.822	3.16e-12
AT3G07910-AT3G07910	6.21e-29	-0.350965	0.36	0.481	1.35e-24
AT3G22290-AT3G22290	3.85e-24	-0.351088	0.567	0.632	8.35e-20
AT5G59140-AT5G59140	8.72e-28	-0.351266	0.455	0.551	1.89e-23
AT3G01740-AT3G01740	4.72e-28	-0.351337	0.189	0.324	1.02e-23
AT4G33640-AT4G33640	1.98e-33	-0.351804	0.125	0.275	4.3e-29
AT4G31720-TAF10	7.38e-27	-0.351833	0.334	0.451	1.6e-22
AT3G48680-GAMMACAL2	1e-20	-0.351981	0.658	0.681	2.17e-16
AT4G09000-GRF1	1.32e-17	-0.352019	0.543	0.58	2.86e-13
AT1G12000-PFP-BETA1	5.81e-19	-0.353278	0.35	0.437	1.26e-14
AT2G04520-AT2G04520	6.6e-14	-0.3534	0.569	0.588	1.43e-09
AT4G34410-ERF109	5.63e-15	-0.35344	0.793	0.863	1.22e-10
AT4G11260-SGT1B	1.63e-30	-0.353452	0.27	0.41	3.54e-26
AT3G48140-AT3G48140	5.39e-23	-0.353605	0.959	0.95	1.17e-18
AT3G03100-AT3G03100	6.93e-30	-0.354319	0.875	0.877	1.5e-25
AT2G20360-AT2G20360	8.09e-23	-0.354406	0.424	0.51	1.76e-18
AT1G32050-SCAMP4	1.09e-19	-0.354475	0.642	0.647	2.35e-15
AT1G61570-TIM13	3.75e-23	-0.354506	0.29	0.401	8.14e-19
AT2G05790-AT2G05790	1e-20	-0.354576	0.262	0.367	2.18e-16
AT1G70090-GATL9	1.03e-16	-0.354666	0.367	0.449	2.23e-12
AT5G10350-PABN3	2.69e-43	-0.354995	0.099	0.275	5.84e-39
AT2G29450-GSTU5	8.28e-20	-0.355731	0.984	0.979	1.8e-15
AT2G26380-AT2G26380	4.15e-21	-0.356079	0.266	0.389	9e-17
AT1G11475-NRPB10	8.55e-31	-0.35614	0.167	0.309	1.85e-26
AT2G33220-AT2G33220	6.91e-24	-0.357222	0.327	0.431	1.5e-19
AT1G14400-UBC1	2.44e-30	-0.357318	0.76	0.799	5.29e-26
AT1G01940-CYP18-1	1.54e-31	-0.35774	0.188	0.334	3.35e-27
AT4G34620-RPS16-1	5.63e-17	-0.358023	0.849	0.867	1.22e-12
AT2G43810-LSM6B	2.09e-36	-0.358088	0.186	0.348	4.53e-32
AT2G42570-TBL39	1.44e-20	-0.358459	0.167	0.273	3.13e-16
AT4G24370-AT4G24370	1.77e-17	-0.358533	0.56	0.589	3.84e-13
AT5G08040-TOM5	7.66e-28	-0.358581	0.344	0.462	1.66e-23
AT4G30470-AT4G30470	4.24e-06	-0.358813	0.472	0.48	0.0920572
AT2G04800-AT2G04800	3.27e-14	-0.358987	0.254	0.331	7.09e-10
AT5G45620-RPN9A	3.16e-29	-0.359455	0.22	0.355	6.85e-25
AT3G06720-IMPA1	2.57e-28	-0.359599	0.234	0.371	5.59e-24
AT4G37710-VQ29	7.53e-08	-0.359891	0.225	0.288	0.00163368
AT1G28200-FIP1	4.44e-20	-0.360554	0.472	0.529	9.63e-16
AT1G08230-GAT1	6.17e-37	-0.360828	0.1	0.257	1.34e-32
AT2G39020-AT2G39020	1.24e-26	-0.361363	0.267	0.394	2.68e-22
AT2G35635-RUB2	5.3e-28	-0.361472	0.784	0.819	1.15e-23
AT5G05610-AL1	1.27e-32	-0.361504	0.189	0.338	2.77e-28
AT2G46540-AT2G46540	5.3e-22	-0.361881	0.401	0.484	1.15e-17
AT1G08110-AT1G08110	4.47e-16	-0.362609	0.767	0.767	9.7e-12
AT2G18400-AT2G18400	6.08e-40	-0.364942	0.111	0.277	1.32e-35
AT2G41130-BHLH106	4.29e-06	-0.364963	0.369	0.394	0.0930344
AT4G23760-AT4G23760	9.01e-39	-0.365763	0.141	0.309	1.95e-34
AT3G02200-AT3G02200	2.5e-26	-0.366674	0.343	0.455	5.42e-22
AT3G23400-PAP6	8.96e-20	-0.366707	0.239	0.344	1.94e-15
AT3G08690-UBC11	1.03e-09	-0.366847	0.377	0.415	2.24e-05
AT4G31580-RSZ22	7.22e-24	-0.3679	0.351	0.447	1.57e-19
AT2G37250-ADK	1.35e-30	-0.368477	0.236	0.378	2.94e-26
AT5G21274-CAM6	4.97e-24	-0.368592	0.374	0.471	1.08e-19
AT2G28910-CXIP4	2.02e-23	-0.368592	0.684	0.712	4.38e-19
AT5G18670-BAM9	4.72e-15	-0.368716	0.678	0.752	1.02e-10
AT4G02500-XXT2	2.54e-34	-0.368847	0.156	0.308	5.51e-30
AT3G59760-OASC	1.42e-23	-0.368932	0.391	0.494	3.07e-19
AT5G62520-SRO5	1.11e-10	-0.368987	0.938	0.945	2.4e-06
AT1G26750-AT1G26750	3.28e-35	-0.369284	0.189	0.346	7.13e-31
AT3G15640-COX5B-1	1.87e-23	-0.369514	0.516	0.571	4.05e-19
AT5G52240-MSBP1	1.14e-23	-0.369669	0.677	0.722	2.46e-19
AT3G17860-TIFY6B	8.45e-26	-0.370315	0.233	0.357	1.83e-21
AT3G07360-PUB9	3.2e-22	-0.370955	0.265	0.372	6.95e-18
AT3G21770-PER30	0.472707	-0.371204	0.549	0.467	1
AT5G07960-AT5G07960	1.43e-32	-0.371546	0.203	0.354	3.11e-28
AT4G34490-ATCAP1	3.84e-26	-0.373586	0.252	0.373	8.33e-22
AT5G43620-PCFS5	0.144587	-0.373793	0.807	0.762	1
AT1G02130-RABD2A	1.32e-35	-0.373816	0.177	0.334	2.87e-31
AT4G02080-SAR1A	1.66e-22	-0.374044	0.457	0.532	3.61e-18
AT5G54750-AT5G54750	1.24e-42	-0.374411	0.11	0.284	2.69e-38
AT3G22440-FRL4A	6.58e-23	-0.374549	0.349	0.448	1.43e-18
AT5G17920-MS1	7.98e-20	-0.375013	0.953	0.954	1.73e-15
AT5G54940-AT5G54940	7.03e-11	-0.37548	1	0.998	1.52e-06
AT3G61200-AT3G61200	9.87e-29	-0.375816	0.22	0.355	2.14e-24
AT3G58610-AT3G58610	1.9e-31	-0.376004	0.174	0.319	4.13e-27
AT5G01650-AT5G01650	3.01e-31	-0.376718	0.22	0.361	6.54e-27
AT1G47260-GAMMACA2	1.36e-26	-0.376737	0.331	0.444	2.96e-22
AT5G08260-SCPL35	4.51e-15	-0.376894	0.266	0.346	9.79e-11
AT2G46600-KIC	2e-05	-0.377159	0.911	0.915	0.434647
AT4G11150-VHA-E1	2.48e-25	-0.377196	0.865	0.873	5.39e-21
AT1G22270-TRM112A	4.34e-28	-0.377437	0.246	0.379	9.41e-24
AT2G44610-RABH1B	7.27e-26	-0.377628	0.247	0.37	1.58e-21
AT4G16695-AT4G16695	2.92e-35	-0.377794	0.179	0.336	6.34e-31
AT2G14880-AT2G14880	1.56e-46	-0.377894	0.075	0.254	3.39e-42
AT5G47060-AT5G47060	1.16e-18	-0.378832	0.166	0.272	2.52e-14
AT1G29990-PFD6	7.94e-35	-0.379581	0.17	0.324	1.72e-30
AT1G62180-APR2	1.84e-23	-0.379769	0.213	0.351	4e-19
AT1G44350-ILL6	3.58e-19	-0.380084	0.541	0.604	7.77e-15
AT3G61260-AT3G61260	2.55e-34	-0.380136	0.916	0.938	5.53e-30
AT5G39320-UGD4	1.18e-18	-0.381161	0.455	0.522	2.57e-14
AT2G46490-AT2G46490	9e-26	-0.381825	0.684	0.705	1.95e-21
AT3G51880-HMGB1	1.43e-28	-0.381886	0.314	0.439	3.09e-24
AT4G38800-MTN1	4.72e-22	-0.382437	0.611	0.634	1.02e-17
AT1G18800-NRP2	8.75e-44	-0.382739	0.087	0.259	1.9e-39
AT1G80180-AT1G80180	3.39e-19	-0.383325	0.258	0.36	7.36e-15
AT5G50870-UBC27	8.88e-27	-0.383433	0.465	0.548	1.93e-22
AT4G15780-ATVAMP724	2.53e-18	-0.383452	0.575	0.606	5.48e-14
AT3G23805-RALFL24	8.71e-23	-0.384331	0.218	0.338	1.89e-18
AT1G06400-RABA1A	3.82e-34	-0.384584	0.738	0.781	8.28e-30
AT5G21105-AT5G21105	3.71e-17	-0.386132	0.503	0.574	8.05e-13
AT2G39110-AT2G39110	1.02e-11	-0.386592	0.239	0.311	2.21e-07
AT1G19570-DHAR1	6.93e-07	-0.386666	0.971	0.942	0.0150355
AT1G71010-FAB1C	2.96e-25	-0.387081	0.319	0.428	6.43e-21
AT5G54540-AT5G54540	1.3e-29	-0.387239	0.37	0.493	2.83e-25
AT2G01850-XTH27	3.35e-32	-0.387287	0.203	0.353	7.27e-28
AT1G15370-AT1G15370	1.12e-30	-0.387302	0.418	0.53	2.44e-26
AT5G57510-AT5G57510	0.00255495	-0.387356	0.375	0.306	1
AT2G39990-TIF3F1	3.47e-30	-0.387368	0.28	0.413	7.54e-26
AT1G64520-RPN12A	1.35e-28	-0.387737	0.407	0.514	2.92e-24
AT3G55770-AT3G55770	8.35e-22	-0.388206	0.918	0.915	1.81e-17
AT1G19180-TIFY10A	5.7e-20	-0.388452	0.974	0.977	1.24e-15
AT3G53610-RABE1A	2.1e-34	-0.388576	0.248	0.395	4.55e-30
AT4G39090-RD19A	0.0103455	-0.388603	0.848	0.894	1
AT5G03720-HSFA3	3e-17	-0.389469	0.276	0.375	6.51e-13
AT5G11170-RH15	1.52e-23	-0.389491	0.434	0.512	3.29e-19
AT1G08720-EDR1	1.71e-32	-0.389807	0.292	0.438	3.7e-28
AT1G48600-NMT2	5.29e-19	-0.389826	0.248	0.345	1.15e-14
AT4G32530-AT4G32530	1.97e-23	-0.389837	0.487	0.553	4.28e-19
AT3G54110-PUMP1	1.16e-22	-0.390298	0.387	0.482	2.51e-18
AT2G33590-AT2G33590	1.93e-21	-0.390655	0.648	0.673	4.18e-17
AT3G07880-GDI1	1.99e-21	-0.392529	0.356	0.444	4.31e-17
AT2G34160-AT2G34160	1.07e-43	-0.392575	0.23	0.41	2.33e-39
AT2G39960-AT2G39960	6.67e-33	-0.393206	0.235	0.383	1.45e-28
AT2G19790-AT2G19790	3.72e-32	-0.393321	0.358	0.484	8.07e-28
AT3G15353-MT3	1.75e-08	-0.39342	0.816	0.665	0.0003808
AT2G20530-PHB6	2.57e-30	-0.393512	0.355	0.474	5.57e-26
AT5G16060-AT5G16060	2.16e-37	-0.393825	0.212	0.372	4.69e-33
AT5G42790-PAF1	3.17e-22	-0.394298	0.423	0.497	6.87e-18
AT5G19875-AT5G19875	0.0540887	-0.394409	0.304	0.298	1
AT2G21250-AT2G21250	8.55e-30	-0.395054	0.298	0.431	1.86e-25
AT3G10800-BZIP28	1.33e-09	-0.395067	0.56	0.55	2.89e-05
AT2G43970-LARP6B	4.91e-22	-0.395333	0.381	0.462	1.06e-17
AT3G57290-TIF3E1	4.46e-30	-0.395369	0.311	0.441	9.67e-26
AT5G54900-RBP45A	4.18e-31	-0.396736	0.283	0.417	9.07e-27
AT3G16640-TCTP1	5.8e-15	-0.396749	1	1	1.26e-10
AT5G58375-AT5G58375	1.87e-14	-0.396865	0.498	0.528	4.05e-10
AT2G18740-AT2G18740	1.12e-34	-0.396883	0.214	0.368	2.44e-30
AT4G12590-AT4G12590	2.11e-36	-0.397035	0.243	0.402	4.58e-32
AT1G65960-GAD2	5.2e-22	-0.398483	0.986	0.977	1.13e-17
AT4G38932-AT4G38932	7.84e-13	-0.398532	0.484	0.511	1.7e-08
AT3G03780-MS2	1.43e-12	-0.39885	0.273	0.351	3.11e-08
AT1G04690-KAB1	4.21e-27	-0.399242	0.299	0.423	9.13e-23
AT4G22590-TPPG	1.28e-08	-0.39935	0.912	0.892	0.000278665
AT3G23290-LSH4	6.25e-35	-0.399431	0.13	0.285	1.36e-30
AT1G04430-AT1G04430	1.17e-20	-0.400051	0.558	0.599	2.54e-16
AT1G16810-AT1G16810	4.07e-33	-0.400067	0.73	0.764	8.82e-29
AT5G47120-BI-1	9.35e-19	-0.400209	0.285	0.382	2.03e-14
AT1G64200-VHA-E3	3.67e-22	-0.400648	0.3	0.406	7.96e-18
AT5G35620-EIF(ISO)4E	2.23e-31	-0.400824	0.343	0.469	4.85e-27
AT5G10780-AT5G10780	5.24e-34	-0.400923	0.387	0.511	1.14e-29
AT5G59480-AT5G59480	5.6e-52	-0.401386	0.946	0.961	1.22e-47
AT1G27020-AT1G27020	3.27e-09	-0.401671	0.218	0.287	7.09e-05
AT5G54640-RAT5	4.4e-05	-0.401726	0.59	0.447	0.955423
AT5G06750-AT5G06750	1.81e-46	-0.401751	0.139	0.331	3.92e-42
AT3G48530-KING1	2.29e-26	-0.402823	0.42	0.533	4.98e-22
AT4G32800-ERF043	3.39e-25	-0.40326	0.23	0.36	7.35e-21
AT4G12730-FLA2	2.64e-17	-0.403589	0.405	0.478	5.74e-13
AT1G76010-AT1G76010	4.16e-35	-0.404705	0.27	0.42	9.03e-31
AT2G43340-AT2G43340	3e-14	-0.404762	0.334	0.418	6.5e-10
AT5G40580-PBB2	4.5e-35	-0.404807	0.273	0.423	9.78e-31
AT1G20620-CAT3	1.02e-06	-0.404948	0.811	0.764	0.022168
AT4G36710-SCL15	6.31e-22	-0.405123	0.177	0.293	1.37e-17
AT3G13882-AT3G13882	2.19e-46	-0.405696	0.092	0.273	4.75e-42
AT5G16050-GRF5	1.55e-33	-0.406083	0.573	0.642	3.36e-29
AT3G58500-PP2A4	1.41e-30	-0.40662	0.564	0.627	3.06e-26
AT1G74920-ALDH10A8	1.15e-18	-0.406724	0.738	0.744	2.49e-14
AT1G45000-RPT4B	2.96e-35	-0.406875	0.239	0.391	6.41e-31
AT5G20650-COPT5	7.9e-22	-0.407439	0.44	0.514	1.71e-17
AT2G42910-PRS4	1.18e-37	-0.408039	0.179	0.339	2.55e-33
AT2G18230-PPA2	2.54e-31	-0.408452	0.165	0.307	5.52e-27
AT2G18040-PIN1	3.41e-24	-0.408602	0.484	0.549	7.39e-20
AT4G13950-RALFL31	1.53e-16	-0.408714	0.7	0.707	3.31e-12
AT2G20450-RPL14A	5.32e-43	-0.409108	0.109	0.284	1.15e-38
AT5G43150-AT5G43150	4.66e-17	-0.409212	0.225	0.328	1.01e-12
AT4G08520-AT4G08520	1.92e-37	-0.40965	0.237	0.399	4.17e-33
AT2G19480-NAP1;2	9.9e-28	-0.41009	0.387	0.496	2.15e-23
AT5G23290-PFD5	5.87e-49	-0.411183	0.088	0.275	1.27e-44
AT4G24190-HSP90-7	1.43e-44	-0.411273	0.078	0.252	3.11e-40
AT1G52280-RABG3D	4.31e-27	-0.411423	0.415	0.51	9.36e-23
AT2G21130-CYP19-2	8.91e-12	-0.412423	0.487	0.541	1.93e-07
AT5G42190-SKP1B	1.94e-21	-0.412463	0.622	0.642	4.21e-17
AT2G47170-ARF1	4.57e-35	-0.412538	0.794	0.815	9.91e-31
AT1G20010-TUBB5	2.62e-16	-0.413302	0.303	0.383	5.68e-12
AT3G08520-RPL41G	1.42e-43	-0.414056	0.115	0.292	3.08e-39
AT2G37750-AT2G37750	0.072935	-0.414767	0.299	0.3	1
AT3G60820-PBF1	1.71e-32	-0.415856	0.275	0.414	3.7e-28
AT2G16660-AT2G16660	2.32e-21	-0.416384	0.251	0.364	5.03e-17
AT4G34110-PAB2	1.57e-25	-0.416445	0.518	0.58	3.4e-21
AT1G22530-PATL2	1.52e-15	-0.416805	0.217	0.304	3.3e-11
AT5G06370-AT5G06370	3.02e-25	-0.417336	0.707	0.755	6.54e-21
AT5G53400-BOB1	3.97e-34	-0.417545	0.213	0.367	8.61e-30
AT5G40540-AT5G40540	1.64e-34	-0.417553	0.161	0.321	3.57e-30
AT3G16500-IAA26	8.29e-28	-0.418088	0.16	0.297	1.8e-23
AT3G22110-PAC1	4.57e-31	-0.418718	0.281	0.411	9.91e-27
AT2G21160-AT2G21160	2.14e-37	-0.418908	0.752	0.785	4.63e-33
AT1G76160-sks5	5.83e-30	-0.418921	0.97	0.966	1.27e-25
AT1G61790-OST3B	1.48e-37	-0.419134	0.216	0.378	3.21e-33
AT3G27210-Y-2	1.63e-18	-0.419866	0.402	0.474	3.55e-14
AT1G75800-AT1G75800	1.12e-25	-0.420423	0.372	0.497	2.43e-21
AT1G64750-ATDSS1(I)	2.76e-42	-0.421394	0.693	0.77	5.99e-38
AT5G19120-AT5G19120	4.77e-24	-0.421467	0.548	0.657	1.04e-19
AT5G20920-EIF2B	1.33e-31	-0.422033	0.561	0.621	2.88e-27
AT5G57560-XTH22	4.91e-16	-0.422529	0.958	0.979	1.07e-11
AT5G20720-CPN20	6.58e-29	-0.422623	0.357	0.466	1.43e-24
AT1G07940-A1	5.8e-40	-0.422794	0.126	0.293	1.26e-35
AT5G09900-EMB2107	2.73e-33	-0.424104	0.221	0.366	5.93e-29
AT1G09630-RABA2A	5.71e-34	-0.424207	0.229	0.375	1.24e-29
AT1G53000-KDSB	4.26e-44	-0.424235	0.186	0.365	9.25e-40
AT1G70710-CEL1	3.21e-24	-0.425211	0.211	0.332	6.97e-20
AT1G24050-AT1G24050	1.42e-43	-0.425324	0.234	0.411	3.08e-39
AT1G72170-AT1G72170	5.84e-49	-0.425587	0.112	0.302	1.27e-44
AT3G60300-AT3G60300	1.25e-28	-0.425746	0.66	0.701	2.72e-24
AT1G30135-TIFY5A	3.99e-06	-0.426155	0.439	0.474	0.0865976
AT5G13780-NAA10	6.42e-32	-0.426412	0.547	0.615	1.39e-27
AT1G10480-ZFP5	1.15e-13	-0.426943	0.243	0.322	2.49e-09
AT2G47320-CYP21-3	7.13e-42	-0.426962	0.143	0.315	1.55e-37
AT2G03870-LSM7	2.36e-41	-0.427478	0.184	0.355	5.11e-37
AT5G20090-MPC1	1.39e-30	-0.42776	0.398	0.511	3.01e-26
AT5G09650-PPA6	2.41e-26	-0.42806	0.393	0.488	5.23e-22
AT3G01120-CGS1	9.25e-26	-0.428214	0.442	0.531	2.01e-21
AT1G21790-AT1G21790	1.98e-32	-0.4288	0.264	0.411	4.29e-28
AT3G55440-CTIMC	3.97e-34	-0.429323	0.999	0.997	8.61e-30
AT4G09550-GIP1	1.62e-39	-0.429724	0.259	0.42	3.51e-35
AT4G26110-NAP1;1	3.04e-23	-0.430021	0.506	0.557	6.6e-19
AT5G52020-ERF025	4.81e-16	-0.430383	0.224	0.325	1.04e-11
AT1G20050-HYD1	8.57e-45	-0.430528	0.124	0.302	1.86e-40
AT5G62540-UBC3	4.79e-28	-0.43061	0.452	0.563	1.04e-23
AT2G34590-E1-BETA-2	6.16e-32	-0.431926	0.53	0.644	1.34e-27
AT2G42590-GRF9	7.7e-24	-0.433611	0.593	0.66	1.67e-19
AT3G08530-CHC2	1.84e-29	-0.434124	0.383	0.494	3.99e-25
AT5G60680-AT5G60680	2.33e-16	-0.434316	0.411	0.483	5.05e-12
AT3G10850-GLX2-2	1.69e-34	-0.435053	0.243	0.391	3.67e-30
AT5G66040-STR16	0.0196361	-0.435301	0.911	0.806	1
AT1G04850-AT1G04850	2.53e-34	-0.435718	0.282	0.424	5.5e-30
AT3G01790-AT3G01790	1.18e-39	-0.435768	0.257	0.417	2.56e-35
AT5G39950-TRX2	1.24e-30	-0.435878	0.516	0.599	2.69e-26
AT4G22000-AT4G22000	2.46e-44	-0.43695	0.186	0.365	5.33e-40
AT3G10610-RPS17C	3.22e-40	-0.437577	0.132	0.297	6.98e-36
AT3G15810-AT3G15810	5.03e-16	-0.43784	0.357	0.443	1.09e-11
AT1G78830-AT1G78830	4.21e-32	-0.438992	0.493	0.638	9.13e-28
AT5G05010-AT5G05010	1.52e-30	-0.439427	0.498	0.574	3.29e-26
AT5G63510-GAMMA CAL1	2.83e-48	-0.439431	0.176	0.369	6.14e-44
AT3G23990-CPN60	1.22e-46	-0.439564	0.091	0.272	2.65e-42
AT2G36130-CYP18-2	7.44e-32	-0.439588	0.404	0.512	1.61e-27
AT1G62975-BHLH125	2.48e-08	-0.439635	0.448	0.466	0.000537682
AT1G71950-AT1G71950	8.55e-38	-0.44004	0.994	0.997	1.86e-33
AT1G52600-AT1G52600	1.74e-49	-0.441159	0.112	0.304	3.77e-45
AT3G11830-CCT7	3.12e-37	-0.441268	0.252	0.406	6.76e-33
AT1G07920-A1	9.49e-40	-0.441509	0.239	0.405	2.06e-35
AT4G18030-AT4G18030	4.33e-37	-0.441811	0.285	0.44	9.39e-33
AT3G62400-AT3G62400	2.28e-31	-0.442246	0.454	0.546	4.96e-27
AT5G55940-EMB2731	2.66e-32	-0.442252	0.481	0.562	5.78e-28
AT1G64980-AT1G64980	3.33e-30	-0.442854	0.487	0.582	7.23e-26
AT4G36670-PLT6	5.26e-09	-0.443183	0.229	0.289	0.000114074
AT1G27530-AT1G27530	9.91e-43	-0.444261	0.224	0.402	2.15e-38
AT1G33470-AT1G33470	2.26e-44	-0.444974	0.144	0.322	4.91e-40
AT2G07340-PFD1	1.13e-54	-0.44567	0.095	0.299	2.45e-50
AT1G08010-GATA11	3.64e-34	-0.445905	0.28	0.421	7.9e-30
AT1G09932-AT1G09932	4.34e-05	-0.446031	0.269	0.303	0.941135
AT5G11340-AT5G11340	5.92e-46	-0.446746	0.311	0.48	1.28e-41
AT2G45710-RPS27A	2.15e-42	-0.446827	0.393	0.537	4.66e-38
AT4G35490-MRPL11	6.99e-47	-0.44688	0.643	0.717	1.52e-42
AT4G22310-MPC4	3.35e-29	-0.447143	0.518	0.589	7.28e-25
AT3G52930-FBA8	1.35e-45	-0.447163	0.98	0.984	2.93e-41
AT1G16920-RABA1B	2.31e-27	-0.447271	0.349	0.458	5.02e-23
AT1G35160-GF14 PHI	1.22e-37	-0.447661	0.836	0.872	2.65e-33
AT2G21290-AT2G21290	5.42e-48	-0.447779	0.161	0.352	1.18e-43
AT2G34140-CDF4	1.31e-28	-0.447788	0.214	0.362	2.84e-24
AT2G44160-MTHFR2	6.62e-17	-0.447984	0.528	0.569	1.44e-12
AT1G42960-AT1G42960	2.8e-39	-0.448051	0.18	0.343	6.08e-35
AT4G24690-NBR1	6.45e-20	-0.448813	0.702	0.727	1.4e-15
AT2G41475-ATS3A	5.17e-34	-0.448893	0.581	0.643	1.12e-29
AT3G22480-PDF2	1.96e-46	-0.44917	0.226	0.408	4.26e-42
AT2G01818-AT2G01818	2.78e-37	-0.450648	0.32	0.465	6.03e-33
AT2G44620-MTACP1	2.8e-44	-0.450658	0.442	0.578	6.09e-40
AT5G19780-TUBA3	2.03e-46	-0.451275	0.098	0.279	4.41e-42
AT1G05850-CTL1	1.11e-25	-0.451895	0.902	0.903	2.42e-21
AT5G04750-AT5G04750	6.3e-22	-0.452084	0.424	0.497	1.37e-17
AT1G58380-RPS2A	7.61e-45	-0.452312	0.147	0.327	1.65e-40
AT4G02620-VHA-F	1.31e-38	-0.453079	0.719	0.751	2.85e-34
AT2G47470-PDIL2-1	2.58e-37	-0.454284	0.239	0.399	5.6e-33
AT2G32580-AT2G32580	3e-35	-0.45457	0.249	0.395	6.52e-31
AT2G26240-FAX7	1.39e-44	-0.456223	0.292	0.462	3.01e-40
AT1G29470-AT1G29470	6.22e-20	-0.456284	0.611	0.681	1.35e-15
AT3G63440-CKX6	8.64e-26	-0.457079	0.142	0.274	1.87e-21
AT5G54430-ATPHOS32	1.49e-40	-0.457996	0.531	0.626	3.24e-36
ATMG01360-COX1	3.2e-27	-0.458462	0.748	0.777	6.94e-23
AT2G21170-TIM	4.48e-27	-0.460292	0.543	0.596	9.71e-23
AT1G68220-AT1G68220	2.69e-40	-0.46052	0.179	0.346	5.84e-36
AT2G47380-AT2G47380	1.65e-39	-0.460534	0.842	0.864	3.58e-35
AT1G63220-AT1G63220	1.82e-32	-0.460696	0.25	0.393	3.94e-28
AT1G64230-UBC28	1.23e-44	-0.463251	0.962	0.966	2.67e-40
AT1G47420-SDH5	4.97e-34	-0.463299	0.629	0.683	1.08e-29
AT2G41010-CAMBP25	9.82e-16	-0.463904	0.856	0.885	2.13e-11
AT1G30630-AT1G30630	2.68e-35	-0.464266	0.461	0.569	5.81e-31
AT3G54880-AT3G54880	3.57e-31	-0.464607	0.484	0.601	7.74e-27
AT4G15930-AT4G15930	5.79e-60	-0.46477	0.061	0.271	1.26e-55
AT2G04780-FLA7	1.53e-42	-0.465027	0.219	0.394	3.31e-38
AT3G51260-PAD1	4.58e-50	-0.465518	0.097	0.285	9.95e-46
AT5G27470-AT5G27470	5.52e-44	-0.466305	0.375	0.518	1.2e-39
AT5G43780-APS4	1.83e-25	-0.467164	0.161	0.281	3.96e-21
AT4G00860-ATOZI1	2.78e-55	-0.467402	0.737	0.8	6.04e-51
AT1G78150-AT1G78150	1.85e-51	-0.46815	0.201	0.397	4.01e-47
AT2G41100-CML12	2.92e-21	-0.468337	0.899	0.919	6.34e-17
AT5G20165-AT5G20165	1.16e-45	-0.468343	0.561	0.657	2.52e-41
AT2G42310-AT2G42310	4.66e-35	-0.470463	0.794	0.823	1.01e-30
AT1G10840-TIF3H1	3.65e-36	-0.470747	0.393	0.512	7.92e-32
AT1G43890-RABC1	7.72e-61	-0.470878	0.743	0.848	1.68e-56
AT3G49870-ARL8A	7.31e-39	-0.470949	0.519	0.618	1.59e-34
AT5G43830-AT5G43830	8.86e-37	-0.471039	0.539	0.655	1.92e-32
AT2G45790-PMM	2.99e-37	-0.471755	0.175	0.335	6.49e-33
AT3G55170-RPL35C	1.69e-49	-0.472346	0.152	0.343	3.66e-45
AT1G70370-PGL3	6.64e-32	-0.472667	0.185	0.328	1.44e-27
AT1G10200-WLIM1	5.71e-42	-0.473782	0.134	0.305	1.24e-37
AT5G24610-AT5G24610	8.5e-26	-0.474348	0.663	0.728	1.85e-21
AT2G47520-ERF071	9.97e-05	-0.475017	0.753	0.76	1
AT2G27690-CYP94C1	1.84e-27	-0.475134	0.172	0.306	3.98e-23
AT2G29550-TUBB7	4.89e-32	-0.475715	0.207	0.349	1.06e-27
AT4G02380-SAG21	4.26e-14	-0.475747	0.883	0.932	9.25e-10
AT1G04250-IAA17	0.00168442	-0.475954	0.456	0.428	1
AT5G10170-IPS3	2.55e-18	-0.476783	0.152	0.252	5.54e-14
AT3G56490-HINT1	3.47e-38	-0.478262	0.43	0.551	7.54e-34
AT5G58290-RPT3	1.1e-36	-0.479564	0.41	0.53	2.4e-32
AT5G05780-RPN8A	1.62e-35	-0.479757	0.404	0.515	3.51e-31
AT5G03345-AT5G03345	4.92e-46	-0.480424	0.229	0.407	1.07e-41
AT2G37340-RS2Z33	3.71e-47	-0.480452	0.674	0.744	8.06e-43
AT1G63980-AT1G63980	7.25e-34	-0.480526	0.599	0.666	1.57e-29
AT5G35590-PAA1	2.11e-44	-0.48054	0.296	0.462	4.57e-40
AT3G51800-ATG2	5.35e-41	-0.481486	0.21	0.377	1.16e-36
AT4G38060-AT4G38060	4.52e-16	-0.482141	0.278	0.368	9.8e-12
AT1G20823-ATL80	1.96e-21	-0.482874	0.605	0.712	4.26e-17
AT3G04120-GAPC1	4.93e-37	-0.483189	0.987	0.995	1.07e-32
AT5G63310-NDPK2	2.95e-58	-0.483294	0.076	0.284	6.39e-54
AT4G27970-SLAH2	2.97e-26	-0.483612	0.579	0.718	6.45e-22
AT5G15090-VDAC3	1.38e-41	-0.484636	0.343	0.493	3e-37
AT1G72520-LOX4	5.78e-21	-0.484739	0.217	0.329	1.25e-16
AT3G15000-MORF8	9.53e-36	-0.486984	0.313	0.45	2.07e-31
AT2G07725-AT2G07725	5.87e-36	-0.487554	0.474	0.59	1.27e-31
AT5G16450-AT5G16450	5.11e-41	-0.487678	0.183	0.357	1.11e-36
AT1G10670-ACLA-1	1.63e-24	-0.487816	0.374	0.466	3.53e-20
AT3G03160-AT3G03160	2.42e-46	-0.488451	0.614	0.686	5.25e-42
AT3G06890-AT3G06890	5.18e-39	-0.489841	0.225	0.393	1.13e-34
AT4G09150-AT4G09150	3.52e-05	-0.490242	0.721	0.675	0.763279
AT2G44860-AT2G44860	1.7e-34	-0.49232	0.304	0.439	3.69e-30
AT1G25230-AT1G25230	1.29e-24	-0.493084	0.134	0.257	2.79e-20
AT4G27560-UGT79B2	1.67e-21	-0.493243	0.623	0.648	3.63e-17
AT2G02510-AT2G02510	3.34e-46	-0.49363	0.337	0.498	7.26e-42
AT2G17380-AAP19-1	2.2e-48	-0.494413	0.404	0.555	4.77e-44
AT5G22920-RZPF34	3.53e-26	-0.495719	0.225	0.366	7.66e-22
AT4G32400-BT1	1.56e-35	-0.496114	0.3	0.446	3.39e-31
AT5G41685-TOM7-1	1.16e-45	-0.496462	0.294	0.464	2.53e-41
AT3G57930-AT3G57930	1.15e-51	-0.49656	0.075	0.264	2.49e-47
AT4G13850-RBG2	8.07e-49	-0.498042	0.116	0.304	1.75e-44
AT1G21520-AT1G21520	5.46e-14	-0.498681	0.179	0.273	1.18e-09
AT2G29700-PH1	6.95e-40	-0.499143	0.274	0.433	1.51e-35
AT1G25220-ASB1	8.46e-26	-0.499499	0.323	0.442	1.84e-21
AT3G10090-RPS28A	4.63e-48	-0.499905	0.186	0.375	1e-43
AT2G28790-AT2G28790	6.26e-17	-0.500479	0.2	0.289	1.36e-12
AT2G24765-ARF3	8.07e-48	-0.500892	0.302	0.471	1.75e-43
AT5G40770-PHB3	3.07e-46	-0.501472	0.571	0.651	6.65e-42
AT4G38580-HIPP26	2.06e-32	-0.501721	0.44	0.561	4.47e-28
AT4G40040-HTR8	1.31e-53	-0.502571	0.979	0.986	2.84e-49
AT3G52580-RPS14C	3.78e-43	-0.503297	0.326	0.475	8.21e-39
AT5G09770-AT5G09770	2.02e-50	-0.503329	0.264	0.45	4.38e-46
AT5G08690-AT5G08690	3.82e-44	-0.504331	0.311	0.47	8.28e-40
AT4G27657-AT4G27657	0.21744	-0.504648	0.589	0.519	1
AT3G03070-AT3G03070	2.59e-66	-0.504734	0.798	0.859	5.61e-62
AT1G51510-Y14	7.89e-51	-0.504904	0.325	0.496	1.71e-46
AT2G04900-AT2G04900	2.44e-67	-0.505003	0.652	0.772	5.29e-63
AT5G02600-NAKR1	6.08e-16	-0.505226	0.161	0.258	1.32e-11
AT5G56940-RPS16-2	8.62e-63	-0.505566	0.082	0.3	1.87e-58
AT4G00430-PIP1.4	1.33e-18	-0.506015	0.641	0.712	2.88e-14
AT5G20160-AT5G20160	1e-40	-0.506172	0.655	0.709	2.17e-36
AT5G14240-AT5G14240	3.55e-49	-0.50934	0.323	0.491	7.7e-45
AT1G69700-HVA22C	8.46e-44	-0.509831	0.387	0.529	1.84e-39
AT5G13710-SMT1	2.02e-37	-0.510698	0.4	0.519	4.38e-33
AT1G27435-AT1G27435	2.39e-54	-0.51073	0.153	0.357	5.19e-50
AT4G25890-RPP3A	5.9e-50	-0.510947	0.138	0.329	1.28e-45
AT5G37780-CAM1	2.87e-45	-0.511851	0.702	0.769	6.23e-41
AT1G33040-NACA5	5.95e-54	-0.511889	0.191	0.393	1.29e-49
AT2G24940-MP3	0.0144339	-0.511966	0.981	0.956	1
AT3G27240-CYC11	4.76e-51	-0.512	0.328	0.499	1.03e-46
AT5G60920-COB	3.1e-32	-0.512446	0.384	0.5	6.72e-28
AT3G11400-EIF3G1	3.49e-46	-0.512931	0.403	0.543	7.57e-42
AT2G36060-MMZ3	1.14e-49	-0.514173	0.504	0.625	2.47e-45
AT5G17210-AT5G17210	2.95e-63	-0.515783	0.076	0.296	6.41e-59
AT1G22450-COX6B-1	3.38e-52	-0.516215	0.327	0.505	7.33e-48
AT5G19590-AT5G19590	6.76e-36	-0.516515	0.586	0.656	1.47e-31
AT5G55160-SUM2	2.14e-45	-0.51726	0.416	0.554	4.64e-41
AT4G10450-RPL9D	5.29e-48	-0.518466	0.12	0.306	1.15e-43
AT1G56070-LOS1	5.1e-54	-0.518811	0.816	0.87	1.11e-49
AT5G58590-RANBP1C	2.36e-51	-0.520558	0.232	0.419	5.13e-47
AT1G24510-CCT5	7.59e-52	-0.520813	0.164	0.359	1.65e-47
AT5G18470-AT5G18470	9.55e-23	-0.521164	0.186	0.315	2.07e-18
AT5G23510-AT5G23510	1.7e-31	-0.521701	0.547	0.662	3.69e-27
AT5G41080-GDPD2	1.15e-13	-0.522032	0.775	0.844	2.51e-09
AT3G09735-S1FA3	4.47e-52	-0.522129	0.508	0.632	9.7e-48
AT1G75630-AVA-P4	1.23e-46	-0.524433	0.396	0.541	2.66e-42
AT2G22850-AtbZIP6	1.23e-30	-0.524929	0.269	0.404	2.66e-26
AT5G48930-HST	1.47e-30	-0.525744	0.795	0.845	3.18e-26
AT2G37600-RPL36A	1.96e-54	-0.525775	0.06	0.254	4.26e-50
AT2G45640-SAP18	4.53e-49	-0.526389	0.416	0.559	9.83e-45
AT1G56660-AT1G56660	1.04e-34	-0.52641	0.916	0.942	2.25e-30
AT5G66510-GAMMA CA3	9.13e-54	-0.52817	0.243	0.438	1.98e-49
AT3G05490-RALFL22	1.25e-28	-0.528431	0.904	0.915	2.7e-24
AT1G79010-AT1G79010	1.57e-53	-0.528594	0.328	0.502	3.41e-49
AT1G20696-HMGB3	2.13e-16	-0.528717	0.326	0.399	4.62e-12
AT4G30220-RUXF	2.57e-49	-0.528795	0.185	0.375	5.57e-45
AT3G62010-AT3G62010	1.79e-37	-0.52891	0.579	0.66	3.89e-33
AT3G44110-ATJ3	6.78e-48	-0.529844	0.888	0.924	1.47e-43
AT5G19240-AT5G19240	1.06e-09	-0.53136	0.402	0.441	2.3e-05
AT2G22425-AT2G22425	6.06e-35	-0.53247	0.47	0.558	1.32e-30
AT1G76640-CML39	4.5e-33	-0.53266	0.158	0.321	9.76e-29
AT3G58700-RPL11B	2.41e-51	-0.533752	0.193	0.384	5.22e-47
AT3G09440-HSP70-3	1.86e-44	-0.536352	0.957	0.978	4.05e-40
AT5G64850-AT5G64850	9.66e-41	-0.536384	0.089	0.255	2.1e-36
AT3G43980-RPS29C	1.78e-56	-0.536558	0.205	0.411	3.86e-52
AT3G46560-TIM9	3.09e-60	-0.537128	0.084	0.297	6.7e-56
AT3G18410-AT3G18410	1.53e-59	-0.53748	0.194	0.407	3.31e-55
AT5G10450-GRF6	4.98e-55	-0.537996	0.671	0.775	1.08e-50
AT5G10860-CBSX3	2.06e-43	-0.538222	0.603	0.694	4.46e-39
AT1G22510-AT1G22510	1.91e-65	-0.540563	0.151	0.384	4.15e-61
AT3G50440-MES10	0.000128403	-0.540993	0.311	0.332	1
AT2G41430-ERD15	5.64e-105	-0.541229	1	1	1.22e-100
AT5G11770-AT5G11770	2.49e-85	-0.541783	0.857	0.926	5.4e-81
AT1G19530-AT1G19530	1.85e-20	-0.541797	0.798	0.865	4.01e-16
AT4G22670-AtHip1	3.25e-70	-0.541924	0.102	0.343	7.05e-66
AT1G72510-AT1G72510	7.23e-15	-0.542629	0.516	0.582	1.57e-10
AT3G02770-AT3G02770	5.18e-35	-0.542907	0.458	0.565	1.12e-30
AT5G13430-UCR1-1	1.46e-56	-0.543356	0.334	0.52	3.17e-52
AT2G47690-AT2G47690	4.42e-55	-0.543548	0.453	0.607	9.58e-51
AT1G22300-GRF10	3.47e-61	-0.543765	0.794	0.846	7.52e-57
AT1G26550-AT1G26550	1.79e-51	-0.545039	0.329	0.506	3.88e-47
AT2G31200-ADF6	6.06e-47	-0.545185	0.698	0.797	1.31e-42
AT4G01850-SAM2	8.87e-38	-0.545894	0.972	0.983	1.93e-33
AT5G14800-PROC1	2.75e-64	-0.545944	0.179	0.406	5.97e-60
AT4G30996-AT4G30996	5.84e-52	-0.546256	0.615	0.719	1.27e-47
AT1G49140-AT1G49140	3.06e-50	-0.546349	0.375	0.528	6.64e-46
AT3G03520-NPC3	1.84e-56	-0.546454	0.156	0.364	3.99e-52
AT1G12310-CML13	1.8e-47	-0.546503	0.289	0.458	3.9e-43
ATCG01130-YCF1.2	3.52e-36	-0.54705	0.581	0.643	7.64e-32
AT2G46230-AT2G46230	1.66e-54	-0.550476	0.223	0.421	3.61e-50
AT2G34300-AT2G34300	2.52e-43	-0.551052	0.38	0.534	5.47e-39
AT5G17330-GAD1	1.39e-30	-0.551131	0.407	0.532	3.02e-26
AT4G23570-SGT1A	3.55e-34	-0.55115	0.252	0.4	7.71e-30
AT2G39770-CYT1	1.12e-36	-0.551271	0.994	0.993	2.42e-32
AT3G61580-SLD1	2.19e-43	-0.551682	0.572	0.673	4.75e-39
AT3G52090-NRPB11	2.38e-58	-0.551764	0.297	0.488	5.18e-54
AT5G52840-AT5G52840	7.07e-56	-0.551797	0.232	0.431	1.53e-51
AT5G58060-YKT61	5.92e-61	-0.552795	0.619	0.726	1.28e-56
AT3G62290-ARFA1E	7.53e-36	-0.553342	1	0.999	1.63e-31
AT5G28050-AT5G28050	7.75e-55	-0.553757	0.753	0.877	1.68e-50
AT3G15770-AT3G15770	9.42e-52	-0.555007	0.612	0.708	2.04e-47
AT3G11630-BAS1	2.57e-56	-0.555608	0.198	0.402	5.57e-52
AT4G14800-PBD2	3.97e-53	-0.555893	0.239	0.43	8.62e-49
AT2G27730-AT2G27730	8.41e-51	-0.555943	0.482	0.606	1.82e-46
AT1G22840-CYTC-1	6.5e-87	-0.556755	0.939	0.962	1.41e-82
AT3G52730-AT3G52730	1.7e-69	-0.556954	0.772	0.852	3.68e-65
AT2G33310-IAA13	6.79e-63	-0.55724	0.139	0.365	1.47e-58
AT3G62530-AT3G62530	6.66e-56	-0.558311	0.119	0.324	1.45e-51
AT1G74940-AT1G74940	3.15e-42	-0.560106	0.169	0.348	6.84e-38
AT1G26270-PI4KG5	1.25e-44	-0.561223	0.403	0.545	2.7e-40
AT5G08180-AT5G08180	6.12e-49	-0.564133	0.184	0.376	1.33e-44
AT2G18110-AT2G18110	2.71e-88	-0.564285	0.761	0.871	5.87e-84
AT3G56800-CAM5	3.29e-41	-0.565955	0.984	0.981	7.15e-37
AT4G36900-RAP2-10	4.73e-56	-0.566082	0.089	0.294	1.03e-51
AT5G08670-AT5G08670	7.56e-54	-0.567011	0.38	0.538	1.64e-49
AT3G23820-GAE6	2.08e-44	-0.56713	0.852	0.914	4.51e-40
AT1G06640-AT1G06640	1.48e-17	-0.570498	0.892	0.862	3.22e-13
AT2G02760-UBC2	3.91e-86	-0.571164	0.755	0.867	8.48e-82
AT2G29960-CYP19-4	4.26e-50	-0.572533	0.308	0.479	9.25e-46
AT2G20420-AT2G20420	1.76e-53	-0.572614	0.367	0.531	3.81e-49
AT5G08290-YLS8	2.41e-89	-0.572731	0.808	0.893	5.23e-85
AT3G09630-RPL4A	1.01e-56	-0.573587	0.244	0.444	2.2e-52
AT2G27020-PAG1	3.09e-65	-0.575665	0.172	0.4	6.7e-61
AT2G07708-AT2G07708	2.08e-62	-0.575672	0.707	0.808	4.52e-58
AT2G43290-CML5	7.61e-18	-0.575768	0.77	0.82	1.65e-13
AT2G47180-GOLS1	3.38e-16	-0.577023	0.648	0.724	7.33e-12
AT3G53750-ACT1	1.4e-71	-0.57734	0.125	0.368	3.04e-67
AT1G77710-AT1G77710	9.67e-70	-0.57755	0.837	0.901	2.1e-65
AT2G46400-WRKY46	3.6e-23	-0.578	0.421	0.552	7.81e-19
AT5G03545-AT4	0.182006	-0.579323	0.358	0.298	1
AT2G39900-WLIN2A	4.1e-70	-0.579768	0.062	0.295	8.9e-66
AT3G23000-CIPK7	1.82e-27	-0.579827	0.457	0.549	3.94e-23
AT3G62790-AT3G62790	1.35e-58	-0.580179	0.396	0.561	2.93e-54
AT5G41600-RTNLB4	4.7e-52	-0.580501	0.642	0.733	1.02e-47
AT4G21570-AT4G21570	5.76e-74	-0.581581	0.849	0.92	1.25e-69
AT1G15100-RHA2A	5.1e-15	-0.581959	0.352	0.419	1.11e-10
AT3G61060-AtPP2-A13	3.78e-25	-0.582376	0.606	0.671	8.2e-21
AT4G02580-AT4G02580	9.3e-62	-0.583221	0.581	0.682	2.02e-57
AT3G12145-FLR1	2.01e-26	-0.583622	0.504	0.582	4.36e-22
AT2G43535-ATTI4	1.18e-05	-0.584569	0.401	0.411	0.256262
AT4G34265-AT4G34265	5.48e-62	-0.584641	0.304	0.502	1.19e-57
AT4G26710-VHA-E2	4.21e-56	-0.585024	0.593	0.716	9.15e-52
AT1G41830-SKS6	2.16e-58	-0.585549	0.186	0.396	4.68e-54
AT2G36930-AT2G36930	9.88e-69	-0.588164	0.605	0.73	2.14e-64
AT1G02140-MEE63	2.18e-81	-0.588966	0.745	0.835	4.73e-77
AT2G16586-AT2G16586	0.0016134	-0.58897	0.418	0.402	1
AT2G04390-RPS17A	8.51e-48	-0.589121	0.477	0.586	1.85e-43
AT3G61890-ATHB-12	5.13e-48	-0.590309	0.711	0.829	1.11e-43
AT1G11580-ATPMEPCRA	1.27e-45	-0.590357	0.761	0.891	2.75e-41
AT5G50810-TIM8	3.19e-56	-0.590381	0.232	0.43	6.91e-52
AT5G48480-AT5G48480	1.13e-48	-0.590429	0.069	0.253	2.46e-44
AT3G03150-AT3G03150	1.41e-63	-0.592366	0.634	0.818	3.05e-59
AT1G65930-CICDH	8.72e-49	-0.596451	0.632	0.706	1.89e-44
AT1G21720-PBC1	5.38e-61	-0.598057	0.383	0.558	1.17e-56
AT2G22080-AT2G22080	1.34e-50	-0.598092	0.243	0.432	2.9e-46
AT1G08480-SDH6	1.14e-62	-0.598449	0.391	0.568	2.47e-58
AT1G20693-HMGB2	2.27e-41	-0.600989	0.225	0.391	4.93e-37
AT1G51950-IAA18	2.01e-43	-0.601005	0.796	0.846	4.37e-39
AT3G03920-AT3G03920	2.45e-50	-0.601315	0.236	0.421	5.31e-46
AT1G16850-AT1G16850	4.9e-33	-0.601695	0.596	0.655	1.06e-28
AT3G57870-SCE1	2e-66	-0.603687	0.988	0.988	4.33e-62
ATMG00270-NAD6	3.39e-53	-0.603696	0.685	0.782	7.35e-49
AT4G25100-FSD1	3.23e-15	-0.603795	0.619	0.674	7.01e-11
AT1G15690-AVP1	2.22e-56	-0.604372	0.394	0.566	4.82e-52
AT3G14290-PAE2	5.71e-69	-0.604638	0.174	0.405	1.24e-64
AT4G29930-BHLH27	7.46e-27	-0.605352	0.228	0.352	1.62e-22
AT4G37300-MEE59	6.88e-34	-0.605659	0.45	0.558	1.49e-29
AT4G34050-CCoAOMT1	4.31e-11	-0.605698	0.916	0.899	9.36e-07
AT4G28060-COX6B-3	1.17e-61	-0.605703	0.502	0.639	2.54e-57
AT2G42210-ATOEP16-3	3.4e-62	-0.606648	0.578	0.692	7.38e-58
AT4G29480-AT4G29480	3.27e-56	-0.607065	0.472	0.604	7.11e-52
AT4G00940-DOF4.1	7.16e-21	-0.607742	0.343	0.423	1.55e-16
AT5G47770-FPS1	4.23e-71	-0.608584	0.156	0.395	9.18e-67
AT4G08685-SAH7	3.39e-61	-0.60868	0.138	0.357	7.36e-57
AT4G15420-AT4G15420	1.14e-23	-0.609028	0.23	0.343	2.47e-19
AT2G17560-HMGB4	3.43e-48	-0.609817	0.316	0.484	7.44e-44
AT1G09640-AT1G09640	1.11e-66	-0.610532	0.605	0.714	2.42e-62
AT2G32990-AtGH9B8	2.18e-25	-0.611612	0.294	0.415	4.72e-21
AT1G53240-mMDH1	3.56e-71	-0.611754	0.098	0.337	7.73e-67
AT4G02590-UNE12	1.41e-75	-0.612464	0.692	0.809	3.05e-71
AT1G13060-PBE1	1.02e-57	-0.613494	0.382	0.547	2.2e-53
AT2G39390-RPL35B	4.03e-47	-0.613561	0.514	0.616	8.75e-43
AT2G33040-ATPC	3.76e-69	-0.614097	0.591	0.708	8.15e-65
AT5G66920-sks17	4.49e-74	-0.614384	0.133	0.381	9.74e-70
AT2G01140-FBA3	2.82e-68	-0.617207	0.836	0.904	6.12e-64
AT2G02050-AT2G02050	1.05e-70	-0.619295	0.465	0.63	2.28e-66
AT4G02290-AtGH9B13	0.00036465	-0.619327	0.41	0.407	1
AT3G17120-AT3G17120	5e-65	-0.620415	0.089	0.317	1.09e-60
AT1G26730-PHO1-H7	4.52e-32	-0.620416	0.412	0.535	9.8e-28
AT1G06040-BBX24	2.66e-16	-0.62185	0.47	0.507	5.77e-12
AT4G31300-PBA1	2.42e-61	-0.622004	0.466	0.611	5.25e-57
AT5G41700-UBC8	2.01e-08	-0.622137	0.997	0.983	0.000436428
AT4G38740-CYP18-3	0.000573115	-0.624261	0.83	0.793	1
AT1G49410-TOM6	5.92e-56	-0.625665	0.222	0.419	1.28e-51
AT5G14040-MPT3	2.34e-58	-0.627648	0.413	0.577	5.09e-54
AT5G54980-AT5G54980	1.2e-31	-0.627933	0.246	0.395	2.6e-27
AT5G47890-AT5G47890	7.19e-80	-0.627974	0.82	0.887	1.56e-75
AT4G14420-AT4G14420	8.85e-85	-0.628084	0.64	0.795	1.92e-80
AT5G08060-AT5G08060	8.71e-80	-0.628725	0.608	0.728	1.89e-75
AT4G32470-QCR7-1	8.72e-77	-0.62874	0.888	0.93	1.89e-72
AT4G13395-DVL10	1.13e-43	-0.629293	0.983	0.985	2.45e-39
AT1G73330-ATDR4	3.77e-09	-0.632267	0.991	0.925	8.18e-05
AT3G12050-AT3G12050	3.44e-40	-0.633093	0.343	0.485	7.46e-36
AT5G06360-AT5G06360	1.13e-67	-0.63421	0.443	0.609	2.45e-63
AT4G29735-AT4G29735	8.03e-69	-0.635588	0.265	0.483	1.74e-64
AT4G39190-AT4G39190	2.28e-29	-0.639276	0.249	0.408	4.96e-25
AT2G23930-SNRNP-G	6.94e-68	-0.639767	0.21	0.434	1.51e-63
AT5G53560-CYTB5-E	1.14e-75	-0.639796	0.882	0.92	2.47e-71
AT1G30580-YchF1	5.14e-66	-0.640138	0.422	0.591	1.12e-61
AT5G27670-HTA7	5.93e-15	-0.641033	0.272	0.351	1.29e-10
AT1G29250-AT1G29250	1.33e-65	-0.641385	0.107	0.334	2.88e-61
AT5G61130-PDCB1	8.06e-47	-0.642388	0.165	0.345	1.75e-42
AT5G18800-AT5G18800	8.7e-71	-0.642531	0.444	0.616	1.89e-66
AT5G26360-CCT3	5.68e-59	-0.642584	0.226	0.429	1.23e-54
AT4G15920-SWEET17	1.03e-64	-0.643567	0.461	0.627	2.24e-60
AT3G26520-TIP1-2	2.25e-08	-0.64452	0.411	0.43	0.000487609
AT2G38310-PYL4	5.21e-39	-0.644861	0.431	0.561	1.13e-34
AT4G40030-AT4G40030	1.66e-64	-0.645859	0.909	0.927	3.6e-60
AT3G29360-UGD2	3.65e-46	-0.64725	0.603	0.693	7.91e-42
AT5G62390-BAG7	2.31e-101	-0.647757	0.741	0.875	5.02e-97
AT3G46010-ADF1	3.52e-81	-0.647772	0.738	0.834	7.65e-77
AT5G59890-ADF4	6.49e-77	-0.649074	0.802	0.895	1.41e-72
AT1G49240-ACT8	9.51e-73	-0.649624	0.994	0.983	2.06e-68
AT4G27720-AT4G27720	1.43e-80	-0.650875	0.561	0.772	3.11e-76
AT2G27960-CKS1	7.14e-66	-0.65105	0.159	0.386	1.55e-61
AT5G50460-SEC61G2	7.08e-54	-0.651649	0.541	0.643	1.54e-49
AT5G20890-CCT2	1.75e-68	-0.651909	0.207	0.435	3.8e-64
AT3G23810-SAHH2	2.45e-23	-0.652278	0.475	0.583	5.32e-19
AT1G25260-AT1G25260	5.22e-68	-0.652452	0.284	0.502	1.13e-63
AT3G02780-IPP2	3.66e-68	-0.652823	0.286	0.51	7.95e-64
AT1G13380-AT1G13380	3.45e-51	-0.654878	0.661	0.733	7.49e-47
AT1G27310-NTF2A	7.6e-80	-0.655178	0.611	0.735	1.65e-75
AT3G15480-AT3G15480	7.14e-60	-0.656061	0.437	0.586	1.55e-55
AT3G62840-AT3G62840	4.58e-75	-0.657928	0.386	0.583	9.93e-71
AT3G07090-AT3G07090	5.85e-27	-0.658225	0.968	0.976	1.27e-22
AT4G13170-RPL13AC	1.12e-74	-0.658648	0.07	0.314	2.44e-70
AT3G12260-AT3G12260	6e-74	-0.659218	0.265	0.493	1.3e-69
AT1G74560-NRP1	5.11e-70	-0.659656	0.109	0.344	1.11e-65
AT4G13520-SMAP1	1.08e-72	-0.659694	0.552	0.682	2.35e-68
AT1G55330-AGP21	1.73e-21	-0.660893	0.926	0.943	3.76e-17
AT4G02450-AT4G02450	3.8e-57	-0.664715	0.454	0.59	8.25e-53
AT1G52720-AT1G52720	6.15e-48	-0.66474	0.5	0.627	1.33e-43
AT3G20390-AT3G20390	3.12e-65	-0.666747	0.913	0.931	6.77e-61
ATMG01390-RRN18	3.16e-60	-0.669582	0.884	0.929	6.86e-56
AT2G37120-S1FA2	1.94e-77	-0.670839	0.321	0.54	4.2e-73
AT5G19760-DTC	3.82e-76	-0.673659	0.667	0.797	8.29e-72
AT3G44260-CAF1-9	1.85e-19	-0.674048	0.334	0.439	4.02e-15
AT1G63000-NRS/ER	9.58e-71	-0.67418	0.227	0.458	2.08e-66
AT5G44340-TUBB4	9.08e-68	-0.675185	0.732	0.793	1.97e-63
AT3G01390-VHA-G1	7.14e-75	-0.675892	0.431	0.613	1.55e-70
AT2G34585-AT2G34585	1.53e-65	-0.676941	0.266	0.481	3.32e-61
AT4G13940-SAHH1	2.67e-46	-0.679135	0.998	0.993	5.8e-42
AT3G24500-MBF1C	6.82e-05	-0.679295	0.921	0.906	1
AT3G01130-AT3G01130	3.4e-72	-0.67985	0.487	0.65	7.37e-68
AT1G74060-RPL6B	1.26e-73	-0.680525	0.41	0.601	2.73e-69
AT1G79550-PGK3	7.51e-103	-0.680666	0.807	0.901	1.63e-98
AT3G08610-AT3G08610	3.17e-98	-0.680828	0.863	0.918	6.87e-94
AT5G03460-AT5G03460	4.67e-104	-0.681568	0.625	0.783	1.01e-99
AT1G14450-AT1G14450	6.92e-78	-0.683394	0.546	0.692	1.5e-73
AT3G12390-AT3G12390	6.31e-76	-0.6846	0.2	0.444	1.37e-71
AT1G11545-XTH8	1.36e-79	-0.685019	0.04	0.29	2.96e-75
AT1G20450-ERD10	1.4e-80	-0.685291	0.995	0.987	3.04e-76
AT2G36880-METK3	4.3e-38	-0.686312	0.89	0.912	9.34e-34
AT1G70800-CAR6	2.48e-37	-0.687881	0.361	0.515	5.39e-33
AT4G10480-AT4G10480	5.32e-65	-0.687891	0.173	0.395	1.15e-60
AT5G14030-AT5G14030	2.21e-63	-0.68937	0.369	0.546	4.81e-59
AT3G53620-PPA4	1.72e-93	-0.689491	0.961	0.982	3.73e-89
AT1G54000-GLL22	3.14e-36	-0.689978	0.328	0.488	6.81e-32
AT1G10630-ATARFA1F	8.68e-93	-0.690767	0.585	0.749	1.88e-88
AT4G30010-AT4G30010	3.26e-110	-0.692282	0.751	0.868	7.07e-106
AT2G30060-RANBP1B	5.41e-65	-0.692429	0.418	0.586	1.17e-60
AT2G46280-TIF3I1	1.13e-83	-0.693091	0.598	0.737	2.44e-79
AT5G46020-AT5G46020	3.76e-88	-0.693755	0.743	0.836	8.17e-84
AT5G20190-AT5G20190	1.91e-53	-0.694319	0.875	0.936	4.15e-49
AT2G31610-RPS3A	1.61e-60	-0.694806	0.425	0.577	3.48e-56
AT1G67250-AT1G67250	6.82e-85	-0.697893	0.186	0.449	1.48e-80
AT5G63400-ADK1	2.35e-83	-0.698189	0.287	0.525	5.1e-79
AT4G38920-VHA-c3	1.39e-90	-0.698882	0.748	0.847	3.02e-86
AT1G67350-AT1G67350	1.45e-87	-0.69889	0.593	0.733	3.14e-83
AT5G17760-AT5G17760	5.45e-63	-0.699103	0.092	0.317	1.18e-58
AT5G12140-CYS1	3.05e-87	-0.699973	0.928	0.957	6.61e-83
AT2G40060-CLC2	1.26e-83	-0.701521	0.533	0.696	2.74e-79
AT3G19820-DIM	1.94e-60	-0.701667	0.359	0.538	4.21e-56
AT1G57720-AT1G57720	5.49e-104	-0.703226	0.716	0.842	1.19e-99
AT2G20820-AT2G20820	3.99e-90	-0.703708	0.656	0.782	8.67e-86
AT1G60710-ATB2	2.87e-36	-0.703878	0.75	0.786	6.24e-32
AT4G36130-RPL8C	8.03e-50	-0.707105	0.537	0.646	1.74e-45
AT2G29530-TIM10	2.45e-78	-0.707335	0.262	0.495	5.31e-74
AT3G56360-AT3G56360	1.06e-33	-0.7079	0.238	0.379	2.3e-29
ATMG00090-ATMG00090	3.89e-98	-0.709576	0.707	0.846	8.44e-94
AT5G19770-TUBA3	6.58e-63	-0.711411	0.378	0.554	1.43e-58
AT4G16140-AT4G16140	1.07e-72	-0.711422	0.097	0.338	2.32e-68
AT1G08920-ESL1	1.01e-84	-0.712284	0.056	0.321	2.19e-80
AT1G66240-ATX1	1.83e-66	-0.712659	0.632	0.737	3.98e-62
AT2G30410-TFCA	5.18e-72	-0.713714	0.424	0.594	1.12e-67
AT3G07480-AT3G07480	6.31e-92	-0.713906	0.491	0.673	1.37e-87
AT1G73010-PS2	2.03e-29	-0.717749	0.173	0.309	4.41e-25
AT1G35720-ANN1	9.1e-63	-0.718319	0.934	0.936	1.97e-58
AT1G59860-HSP17.6A	1.54e-18	-0.719334	0.22	0.317	3.34e-14
AT2G07671-AT2G07671	4.65e-87	-0.719764	0.675	0.809	1.01e-82
AT5G20150-SPX1	1.18e-51	-0.720367	0.096	0.292	2.57e-47
AT3G12580-MED37C	0.0379881	-0.720995	0.773	0.724	1
AT3G56090-FER3	1.69e-58	-0.72108	0.666	0.815	3.67e-54
AT1G48630-RACK1B	1.87e-75	-0.723533	0.118	0.367	4.06e-71
AT5G46590-anac096	0.0015419	-0.723952	0.263	0.281	1
AT5G56010-HSP90-3	4.49e-52	-0.724991	0.382	0.56	9.75e-48
AT5G05365-AT5G05365	1.34e-33	-0.725442	0.361	0.488	2.9e-29
AT4G29080-IAA27	1.02e-39	-0.725802	0.656	0.707	2.21e-35
AT5G11070-AT5G11070	6.7e-66	-0.726286	0.939	0.971	1.45e-61
AT5G48760-RPL13AD	1.69e-71	-0.727667	0.218	0.45	3.67e-67
AT1G63030-DREB1E	4.23e-08	-0.728848	0.334	0.377	0.000918132
AT2G37180-PIP2-3	6.95e-39	-0.730088	0.548	0.732	1.51e-34
AT5G13850-NACA3	5.21e-93	-0.732867	0.546	0.715	1.13e-88
AT5G39730-AIG2LB	3.72e-84	-0.735483	0.854	0.922	8.08e-80
AT1G56220-AT1G56220	3.11e-41	-0.735499	0.252	0.424	6.74e-37
AT3G46040-RPS15AD	2.43e-90	-0.736395	0.493	0.679	5.28e-86
AT1G62480-AT1G62480	0.0490052	-0.737704	0.747	0.724	1
AT3G03990-D14	6.57e-69	-0.740233	0.571	0.725	1.43e-64
AT3G53600-AT3G53600	0.00338187	-0.741134	0.286	0.305	1
AT2G21870-MGP1	1.95e-97	-0.741182	0.649	0.785	4.22e-93
AT4G11211-AT4G11211	1.18e-35	-0.742384	0.862	0.898	2.56e-31
AT1G17620-AT1G17620	4.64e-79	-0.743053	0.873	0.945	1.01e-74
AT1G56330-SAR1B	1.38e-74	-0.743622	0.432	0.615	2.99e-70
AT3G46090-ZAT7	0.000445244	-0.743804	0.36	0.38	1
AT5G43460-AT5G43460	6.11e-134	-0.744975	0.964	0.982	1.33e-129
AT1G01050-PPA1	1.21e-75	-0.74553	0.406	0.593	2.62e-71
AT3G17210-HS1	2.06e-88	-0.747744	0.264	0.516	4.47e-84
AT4G09030-AGP10	2.06e-113	-0.748999	0.993	0.994	4.47e-109
AT4G37730-AtbZIP7	1.5e-52	-0.749093	0.189	0.387	3.26e-48
AT1G15400-AT1G15400	6.57e-35	-0.749888	0.466	0.553	1.43e-30
AT1G67785-AT1G67785	4.03e-97	-0.751083	0.443	0.649	8.74e-93
AT5G20500-GRXC4	7.63e-83	-0.751541	0.498	0.662	1.66e-78
AT1G52740-HTA9	1.54e-124	-0.752209	0.706	0.851	3.33e-120
AT5G09590-HSP70-10	1.29e-29	-0.752762	0.154	0.29	2.79e-25
AT1G79075-AT1G79075	1.24e-81	-0.754996	0.108	0.368	2.7e-77
AT1G32640-MYC2	3.79e-52	-0.755637	0.257	0.449	8.23e-48
AT2G27030-CAM5	1.38e-26	-0.756163	0.443	0.526	3e-22
AT5G15320-AT5G15320	1.86e-90	-0.758412	0.417	0.619	4.03e-86
AT3G51030-TRX1	3.83e-63	-0.759149	0.039	0.25	8.32e-59
AT4G28140-ERF054	4.84e-06	-0.760474	0.477	0.505	0.105101
AT1G78660-GGH1	7.19e-66	-0.761753	0.61	0.77	1.56e-61
AT1G26880-RPL34A	4.6e-67	-0.762567	0.375	0.554	9.98e-63
AT5G52470-MED36B	2.13e-69	-0.763047	0.335	0.535	4.61e-65
AT5G20885-AT5G20885	5.47e-63	-0.763435	0.148	0.369	1.19e-58
AT1G31812-ACBP6	2.29e-77	-0.763573	0.922	0.949	4.97e-73
AT4G34670-RPS3AB	2.13e-85	-0.765595	0.356	0.58	4.62e-81
AT3G25230-ROF1	8.52e-34	-0.765694	0.616	0.708	1.85e-29
AT1G70700-JAZ9	9.05e-68	-0.765881	0.637	0.799	1.96e-63
AT4G33930-AT4G33930	5.64e-47	-0.765883	0.145	0.337	1.22e-42
AT5G39720-AIG2LA	3.79e-41	-0.766158	0.207	0.379	8.23e-37
AT1G69295-PDCB4	9.85e-84	-0.767207	0.566	0.743	2.14e-79
AT2G40510-RPS26B	1.13e-68	-0.767661	0.539	0.662	2.44e-64
AT5G23350-AT5G23350	1.55e-32	-0.768137	0.116	0.264	3.37e-28
AT4G33250-TIF3K1	5.05e-113	-0.769135	0.633	0.799	1.09e-108
AT1G32210-DAD1	1.63e-86	-0.770558	0.308	0.545	3.55e-82
AT1G18540-RPL6A	2.2e-69	-0.771923	0.301	0.509	4.78e-65
AT5G04340-ZAT6	1.25e-39	-0.772273	0.904	0.948	2.71e-35
AT1G14320-RPL10A	1.29e-96	-0.772977	0.977	0.99	2.79e-92
AT5G65660-AT5G65660	7.85e-72	-0.773366	0.767	0.927	1.7e-67
AT3G06035-AT3G06035	7.53e-80	-0.773824	0.11	0.368	1.63e-75
AT3G16470-JAL35	5.81e-41	-0.773872	0.435	0.556	1.26e-36
AT5G22440-RPL10AC	8e-80	-0.774059	0.159	0.413	1.74e-75
AT5G35320-AT5G35320	1.33e-26	-0.77561	0.226	0.345	2.89e-22
AT4G21960-PER42	0.00103032	-0.777022	0.958	0.908	1
AT3G44010-RPS29C	2.82e-89	-0.779446	0.566	0.714	6.11e-85
AT1G30690-PATL4	0.00460915	-0.780675	0.35	0.354	1
AT2G22860-PSK2	2.3e-10	-0.780796	0.947	0.935	4.99e-06
AT2G31490-AT2G31490	5.85e-87	-0.781358	0.483	0.651	1.27e-82
AT4G02840-AT4G02840	1.67e-105	-0.782844	0.58	0.746	3.63e-101
AT4G39660-AGT2	2.26e-70	-0.78474	0.169	0.411	4.91e-66
AT3G48520-CYP94B3	8.54e-55	-0.78502	0.407	0.629	1.85e-50
AT4G02230-RPL19C	1.51e-92	-0.785657	0.326	0.571	3.29e-88
AT2G19760-PRO1	6e-105	-0.785757	0.696	0.819	1.3e-100
AT3G02180-SP1L3	5.53e-75	-0.787281	0.26	0.484	1.2e-70
AT4G21105-AT4G21105	1.92e-116	-0.788697	0.792	0.889	4.16e-112
AT3G20670-HTA13	4.42e-07	-0.791014	0.349	0.384	0.00958827
AT2G06050-OPR3	7.82e-82	-0.792395	0.839	0.917	1.7e-77
AT5G62690-TUBB3	1.77e-89	-0.792417	0.389	0.615	3.84e-85
AT4G00585-AT4G00585	2.86e-100	-0.796411	0.449	0.654	6.2e-96
AT5G02610-AT5G02610	1.48e-76	-0.797368	0.448	0.621	3.21e-72
AT4G12880-ENODL19	4.3e-70	-0.798281	0.154	0.39	9.34e-66
AT1G20580-SMD3B	1.92e-99	-0.799635	0.156	0.45	4.16e-95
AT1G72450-TIFY11B	3.24e-42	-0.799978	0.49	0.616	7.03e-38
AT1G51060-HTA10	1.32e-12	-0.800831	0.784	0.797	2.87e-08
AT3G08590-AT3G08590	2.36e-41	-0.801476	0.174	0.341	5.13e-37
AT1G79660-AT1G79660	1.33e-101	-0.802404	0.49	0.706	2.9e-97
AT1G27130-GSTU13	1.85e-69	-0.802914	0.235	0.465	4.02e-65
AT5G02870-RPL4D	4.21e-83	-0.805161	0.267	0.512	9.13e-79
AT3G28180-CSLC4	8.87e-87	-0.807616	0.296	0.549	1.93e-82
AT2G20490-NOP10	1.75e-79	-0.809106	0.252	0.489	3.8e-75
AT2G45960-PIP1B	2.3e-57	-0.809504	0.216	0.412	4.99e-53
AT5G22650-HDT2	1.6e-80	-0.8108	0.289	0.522	3.47e-76
AT1G49500-AT1G49500	1.09e-32	-0.811148	0.28	0.415	2.37e-28
AT1G80380-GLYK	4.25e-43	-0.811413	0.475	0.63	9.21e-39
AT1G78300-GRF2	7.74e-89	-0.812628	0.516	0.694	1.68e-84
AT5G59880-ADF3	1.29e-118	-0.812727	0.861	0.927	2.81e-114
AT5G53590-AT5G53590	2.85e-64	-0.814208	0.736	0.893	6.19e-60
AT3G06750-AT3G06750	2.88e-62	-0.816054	0.28	0.488	6.25e-58
AT1G15270-AT1G15270	5.75e-112	-0.816234	0.791	0.89	1.25e-107
AT2G11910-AT2G11910	5.56e-93	-0.818349	0.188	0.46	1.21e-88
AT4G29350-PRO2	5.07e-72	-0.818819	0.892	0.9	1.1e-67
AT1G72020-AT1G72020	1.01e-102	-0.821156	0.548	0.732	2.18e-98
AT2G36530-ENO2	4.14e-131	-0.822517	0.675	0.848	8.98e-127
AT3G07410-RABA5B	6.32e-94	-0.822846	0.152	0.437	1.37e-89
AT2G46690-SAUR32	4.12e-34	-0.824906	0.375	0.494	8.94e-30
AT5G55190-RAN3	4.41e-145	-0.826854	0.807	0.911	9.56e-141
AT2G18210-AT2G18210	4.52e-27	-0.827186	0.292	0.418	9.81e-23
AT3G10920-MSD1	1.47e-99	-0.827919	0.493	0.681	3.18e-95
AT5G53880-AT5G53880	3.5e-68	-0.828659	0.184	0.414	7.6e-64
AT2G36460-FBA6	7.18e-36	-0.828868	0.411	0.536	1.56e-31
AT1G14980-CPN10	4.19e-99	-0.82891	0.486	0.676	9.09e-95
AT5G17190-AT5G17190	3.86e-148	-0.829428	0.534	0.789	8.37e-144
AT1G76200-AT1G76200	3.66e-133	-0.829652	0.847	0.915	7.94e-129
AT4G26840-SUMO1	5.77e-90	-0.83007	0.184	0.455	1.25e-85
AT3G03640-BGLU25	1.49e-50	-0.832154	0.104	0.296	3.24e-46
AT2G40590-RPS26A	7.85e-90	-0.833428	0.186	0.452	1.7e-85
AT5G59850-RPS15AA	2.63e-73	-0.833611	0.274	0.499	5.7e-69
AT1G78040-AT1G78040	1.83e-115	-0.836027	0.996	0.991	3.98e-111
AT4G11010-NDPK3	4.9e-89	-0.836847	0.253	0.506	1.06e-84
AT4G37830-AT4G37830	1.09e-126	-0.837203	0.912	0.953	2.37e-122
AT4G25740-RPS10A	1.14e-86	-0.838121	0.434	0.622	2.48e-82
AT4G39260-RBG8	1.18e-74	-0.8383	0.189	0.439	2.56e-70
AT1G56200-emb1303	1.67e-125	-0.840286	0.627	0.818	3.63e-121
AT5G60670-RPL12C	3.22e-93	-0.841094	0.075	0.358	6.99e-89
AT2G09990-RPS16A	4.92e-97	-0.84299	0.416	0.636	1.07e-92
AT5G35530-RPS3C	5.96e-95	-0.843863	0.407	0.62	1.29e-90
AT5G47570-AT5G47570	1.1e-110	-0.846508	0.389	0.632	2.39e-106
AT3G46430-AT3G46430	6.85e-106	-0.846722	0.301	0.568	1.49e-101
AT3G02230-RGP1	5.31e-82	-0.847432	0.557	0.752	1.15e-77
AT2G30870-GSTF10	1.75e-81	-0.85355	0.948	0.957	3.81e-77
AT1G73230-AT1G73230	9.39e-118	-0.854432	0.598	0.773	2.04e-113
AT5G67600-WIH1	1.22e-71	-0.854589	0.361	0.566	2.64e-67
AT5G64080-AT5G64080	1.65e-88	-0.854827	0.063	0.337	3.59e-84
AT4G17260-AT4G17260	2.56e-58	-0.856172	0.266	0.466	5.55e-54
AT5G16360-AT5G16360	1.36e-102	-0.857549	0.761	0.89	2.96e-98
AT4G39320-AT4G39320	3.6e-16	-0.859263	0.346	0.427	7.81e-12
AT2G15970-COR413PM1	1.58e-55	-0.860239	0.575	0.761	3.44e-51
AT3G17390-METK4	5.02e-66	-0.860545	0.962	0.961	1.09e-61
AT1G51650-AT1G51650	2.12e-127	-0.862636	0.739	0.857	4.6e-123
AT5G59910-HTB4	3.79e-24	-0.867047	0.275	0.393	8.22e-20
AT3G10860-AT3G10860	4.96e-120	-0.867503	0.73	0.854	1.08e-115
AT4G34700-CIB22	1.48e-104	-0.867923	0.464	0.668	3.21e-100
AT1G69080-AT1G69080	3.19e-79	-0.87131	0.113	0.373	6.93e-75
AT3G55280-RPL23AB	4.05e-83	-0.874403	0.261	0.502	8.78e-79
AT1G22985-ERF069	3.66e-20	-0.874686	0.862	0.905	7.94e-16
AT2G34600-TIFY 5B	3.21e-48	-0.875599	0.636	0.787	6.96e-44
AT5G65430-GRF8	8.14e-118	-0.87649	0.538	0.76	1.77e-113
AT4G16450-AT4G16450	4.55e-91	-0.879368	0.438	0.63	9.86e-87
AT3G28900-RPL34C	3.94e-97	-0.88023	0.144	0.433	8.55e-93
AT5G06870-PGIP2	2.15e-59	-0.884794	0.265	0.473	4.67e-55
AT1G66410-CAM4	5.47e-127	-0.884846	0.634	0.808	1.19e-122
AT5G12250-TUBB6	2.05e-88	-0.886795	0.61	0.741	4.44e-84
AT2G37470-AT2G37470	0.232128	-0.888328	0.422	0.359	1
AT4G22570-APT3	9.1e-50	-0.888933	0.347	0.502	1.98e-45
AT1G23290-RPL27AB	8.7e-133	-0.889301	0.904	0.95	1.89e-128
AT3G45960-EXLA3	3.35e-77	-0.892045	0.62	0.819	7.28e-73
AT1G74050-RPL6C	2.66e-104	-0.89467	0.3	0.566	5.77e-100
AT5G10300-HNL	4.6e-89	-0.897113	0.343	0.578	9.99e-85
AT4G21320-HSA32	3.44e-27	-0.897932	0.235	0.358	7.47e-23
AT3G09350-Fes1A	1.13e-35	-0.898735	0.215	0.366	2.44e-31
AT5G10980-HTR8	1.94e-104	-0.898903	0.86	0.932	4.21e-100
AT1G11185-AT1G11185	3.99e-59	-0.899659	0.066	0.274	8.65e-55
AT3G53870-RPS3B	1.78e-110	-0.901234	0.644	0.801	3.87e-106
[truncated: 294 more rows]

## Sheet: cluster2
GeneID	p_val	avg_log2FC	pct.1	pct.2	p_val_adj
AT5G46590-anac096	0	1.99209	0.737	0.226	0
AT2G02990-RNS1	1.65e-264	1.89719	0.724	0.3	3.58e-260
AT1G68290-ENDO2	3.65e-277	1.74783	0.74	0.303	7.91e-273
AT5G60200-DOF5.3	4.97e-306	1.66418	0.91	0.573	1.08e-301
AT4G28140-ERF054	2.61e-265	1.6444	0.847	0.462	5.67e-261
AT4G17980-anac071	2.02e-299	1.58565	0.657	0.207	4.38e-295
AT4G39190-AT4G39190	5.56e-215	1.50073	0.744	0.351	1.21e-210
AT3G16330-AT3G16330	1.4e-292	1.45885	0.571	0.15	3.05e-288
AT2G20880-ERF053	1.86e-169	1.44686	0.655	0.307	4.04e-165
AT2G02010-GAD4	1.71e-243	1.42423	0.947	0.808	3.72e-239
AT3G28600-AT3G28600	1.59e-190	1.36123	0.917	0.771	3.45e-186
AT5G13880-AT5G13880	3.82e-198	1.35323	0.691	0.293	8.28e-194
AT1G66600-WRKY63	1.81e-232	1.32349	0.455	0.118	3.93e-228
AT5G05220-AT5G05220	2.68e-124	1.31068	0.85	0.746	5.82e-120
AT5G17980-AT5G17980	0	1.27185	0.686	0.139	0
AT4G33905-AT4G33905	8.67e-219	1.26509	0.792	0.386	1.88e-214
AT5G39720-AIG2LA	5.37e-232	1.25482	0.734	0.318	1.17e-227
AT1G21140-AT1G21140	1.05e-206	1.24036	0.545	0.183	2.27e-202
AT5G46710-AT5G46710	0	1.22904	0.998	0.939	0
AT2G01913-AT2G01913	0	1.22835	0.656	0.173	0
AT1G70130-LECRK52	6.13e-129	1.22831	0.83	0.628	1.33e-124
AT5G57560-XTH22	4.73e-294	1.22745	0.998	0.974	1.03e-289
AT2G01150-RHA2B	6.73e-229	1.22582	0.853	0.459	1.46e-224
AT3G26080-AT3G26080	8.97e-210	1.22462	0.905	0.681	1.95e-205
AT3G16240-TIP2-1	2.7e-197	1.21866	0.963	0.869	5.85e-193
AT3G06355-AT3G06355	9.86e-215	1.20675	0.984	0.808	2.14e-210
AT4G18170-WRKY28	1.55e-111	1.18686	0.687	0.421	3.37e-107
AT2G46600-KIC	1.55e-241	1.18674	0.988	0.906	3.36e-237
AT4G27280-KRP1	1.09e-284	1.16202	0.998	0.967	2.37e-280
AT1G64700-AT1G64700	9.73e-163	1.16109	0.643	0.284	2.11e-158
AT5G14180-LIP2	7.25e-171	1.15516	0.445	0.14	1.57e-166
AT5G57685-GDU3	7.77e-125	1.15486	0.405	0.146	1.69e-120
AT3G50410-DOF3.4	1.58e-296	1.15474	0.913	0.489	3.43e-292
AT1G15520-ABCG40	1.73e-233	1.15119	0.96	0.732	3.76e-229
AT5G15190-AT5G15190	5.94e-188	1.14075	0.933	0.685	1.29e-183
AT5G01600-FER1	3.6e-216	1.12356	0.995	0.943	7.81e-212
AT1G20730-AT1G20730	1.95e-107	1.10861	0.364	0.13	4.23e-103
AT5G10830-AT5G10830	5.53e-154	1.09939	0.879	0.68	1.2e-149
AT1G61340-AT1G61340	0	1.09567	0.999	0.963	0
AT5G43890-YUC5	1.91e-142	1.09561	0.424	0.144	4.15e-138
AT2G18440-GUT15	3.49e-242	1.08204	0.993	0.849	7.58e-238
AT2G43340-AT2G43340	2.26e-205	1.08048	0.761	0.368	4.91e-201
AT2G17120-LYM2	1.33e-188	1.07839	0.928	0.725	2.9e-184
AT2G16900-AT2G16900	6.91e-271	1.07766	0.984	0.852	1.5e-266
AT4G39320-AT4G39320	3.87e-97	1.07216	0.675	0.389	8.39e-93
AT4G05120-ENT3	1.89e-261	1.07175	0.897	0.485	4.1e-257
AT5G23350-AT5G23350	2.12e-113	1.07123	0.497	0.22	4.6e-109
AT3G52360-AT3G52360	5e-148	1.05975	0.919	0.808	1.09e-143
AT4G14380-AT4G14380	3.66e-268	1.05615	0.596	0.177	7.94e-264
AT2G41130-BHLH106	3.82e-214	1.05186	0.749	0.351	8.3e-210
AT2G46400-WRKY46	6.17e-95	1.04685	0.758	0.513	1.34e-90
AT3G43250-AT3G43250	2.96e-124	1.04058	0.68	0.373	6.41e-120
AT2G28500-LBD11	8.46e-215	1.03835	0.554	0.177	1.84e-210
AT3G23030-IAA2	3.7e-196	1.03449	0.989	0.967	8.02e-192
AT2G35600-BRXL1	0	1.0299	0.539	0.123	0
AT2G46680-ATHB-7	1.39e-231	1.02941	0.685	0.268	3.02e-227
AT4G16790-AT4G16790	1.56e-259	1.01984	0.774	0.317	3.38e-255
AT1G70800-CAR6	3.79e-152	1.00712	0.787	0.466	8.22e-148
AT2G01610-AT2G01610	1.79e-148	0.997253	0.878	0.687	3.87e-144
AT1G52400-BGLU18	1.2e-92	0.994375	0.547	0.279	2.6e-88
AT2G16586-AT2G16586	3.7e-202	0.993262	0.782	0.36	8.03e-198
AT1G70640-AT1G70640	3.83e-111	0.984952	0.711	0.41	8.32e-107
AT5G18470-AT5G18470	4.48e-128	0.981589	0.578	0.27	9.72e-124
AT1G12950-DTX31	4.66e-167	0.9783	0.736	0.381	1.01e-162
AT2G47260-WRKY23	2.66e-242	0.969962	0.991	0.902	5.77e-238
AT1G21830-AT1G21830	1.56e-186	0.957477	0.902	0.596	3.39e-182
AT4G39090-RD19A	5.78e-143	0.943491	0.964	0.88	1.25e-138
AT5G17850-CCX2	4.61e-254	0.937341	0.976	0.79	1e-249
AT1G80520-AT1G80520	1.7e-129	0.931282	0.933	0.805	3.69e-125
AT1G56060-AT1G56060	6.16e-90	0.923249	0.906	0.839	1.34e-85
AT5G35110-AT5G35110	4.41e-89	0.916571	0.546	0.286	9.58e-85
AT4G05010-AT4G05010	1.6e-244	0.907724	0.994	0.935	3.46e-240
AT3G25780-AOC3	1.37e-266	0.906991	0.998	0.976	2.97e-262
AT1G05560-UGT1	3.13e-130	0.904855	0.54	0.235	6.79e-126
AT2G39700-EXPA4	2.63e-79	0.90408	0.397	0.178	5.7e-75
AT1G28190-AT1G28190	1.61e-203	0.898614	0.958	0.751	3.49e-199
AT5G01340-SFC1	6.34e-158	0.892993	0.812	0.483	1.38e-153
AT1G13360-AT1G13360	3.07e-174	0.892046	0.99	0.932	6.66e-170
AT1G11210-AT1G11210	2.01e-107	0.89166	0.924	0.804	4.36e-103
AT3G45970-EXLA1	1.43e-99	0.891067	0.97	0.906	3.1e-95
AT5G07580-ERF106	4.22e-138	0.889189	0.384	0.122	9.16e-134
AT5G05365-AT5G05365	2.74e-136	0.87338	0.776	0.44	5.94e-132
AT5G44210-ERF9	6.15e-133	0.8714	0.452	0.167	1.34e-128
AT1G71380-CEL3	1.35e-169	0.867424	0.316	0.072	2.94e-165
AT4G05100-AtMYB74	5.38e-108	0.86421	0.616	0.315	1.17e-103
AT3G55720-AT3G55720	5.58e-63	0.863926	0.822	0.759	1.21e-58
AT5G16970-AER	8.49e-44	0.857864	0.754	0.711	1.84e-39
AT4G08980-FBW2	8.08e-172	0.852459	0.708	0.337	1.75e-167
AT2G03240-PHO1-H5	7.14e-199	0.847933	0.784	0.394	1.55e-194
AT1G25560-TEM1	7.88e-151	0.843347	0.977	0.913	1.71e-146
AT1G07430-AIP1	8.06e-204	0.839815	0.76	0.347	1.75e-199
AT5G54490-PBP1	3.2e-156	0.837561	0.993	0.973	6.95e-152
AT1G26730-PHO1-H7	2.19e-139	0.832342	0.823	0.488	4.75e-135
AT5G21940-AT5G21940	3.24e-208	0.818966	1	0.989	7.04e-204
AT3G13750-BGAL1	2.65e-148	0.81713	0.72	0.362	5.74e-144
AT1G24530-AT1G24530	7.24e-108	0.815403	0.762	0.491	1.57e-103
AT3G13650-DIR7	1.16e-192	0.814686	0.999	0.983	2.52e-188
AT5G17330-GAD1	8.78e-123	0.813904	0.786	0.488	1.91e-118
AT5G23810-AAP7	5.74e-188	0.813698	0.328	0.07	1.25e-183
AT4G14560-IAA1	3.08e-81	0.813125	0.345	0.14	6.68e-77
AT4G30850-HHP2	9.15e-164	0.813048	0.772	0.413	1.99e-159
AT5G17760-AT5G17760	6.76e-112	0.808341	0.552	0.263	1.47e-107
AT1G15580-IAA5	2.87e-165	0.804989	0.407	0.119	6.24e-161
AT5G09440-EXL4	7.96e-81	0.801242	0.907	0.791	1.73e-76
AT5G19440-AT5G19440	3.27e-123	0.801187	0.879	0.658	7.09e-119
AT2G01300-AT2G01300	2.1e-67	0.800501	0.901	0.84	4.57e-63
AT5G01760-TOL7	1.94e-196	0.799602	0.629	0.243	4.21e-192
AT4G16380-AT4G16380	4.55e-216	0.797524	0.996	0.955	9.88e-212
AT2G26380-AT2G26380	1.09e-152	0.796575	0.711	0.338	2.37e-148
AT5G17000-AT5G17000	2.06e-187	0.795905	0.993	0.944	4.47e-183
AT2G34790-MEE23	5.64e-98	0.7957	0.518	0.245	1.22e-93
AT5G66940-DOF5.8	6.28e-132	0.792491	0.26	0.061	1.36e-127
AT3G16800-AT3G16800	4.45e-115	0.791573	0.724	0.42	9.66e-111
AT3G59940-SKIP20	1.17e-67	0.789957	0.434	0.222	2.54e-63
AT1G22190-RAP2-13	1.43e-127	0.789763	0.956	0.854	3.1e-123
AT1G62380-ACO2	6.22e-48	0.788142	0.375	0.192	1.35e-43
AT2G01450-MPK17	6.33e-190	0.787102	0.947	0.706	1.37e-185
AT1G70670-PXG4	1.05e-163	0.785627	0.366	0.098	2.27e-159
AT3G14690-CYP72A15	2.81e-71	0.785543	0.743	0.566	6.09e-67
AT5G42650-CYP74A	6.03e-146	0.781335	0.772	0.436	1.31e-141
AT4G28703-AT4G28703	7.28e-154	0.779593	0.362	0.1	1.58e-149
AT5G39670-CML46	7.23e-91	0.778654	0.857	0.727	1.57e-86
AT2G46710-ROPGAP3	7.63e-187	0.778403	0.848	0.469	1.66e-182
AT1G68330-AT1G68330	3.47e-110	0.776951	0.705	0.398	7.53e-106
AT1G12740-CYP87A2	1.52e-185	0.776944	0.357	0.084	3.3e-181
AT1G71110-AT1G71110	3.23e-282	0.771086	0.698	0.231	7e-278
AT3G25730-ARF14	4.86e-195	0.770087	0.966	0.763	1.05e-190
AT2G32190-AT2G32190	2.53e-120	0.767542	0.961	0.904	5.48e-116
AT2G26530-AR781	1.48e-182	0.766348	0.999	0.988	3.2e-178
AT5G52400-CYP715A1	2.86e-72	0.762442	0.485	0.252	6.21e-68
AT4G01026-PYL7	1.95e-107	0.760136	0.724	0.425	4.23e-103
AT5G51920-AT5G51920	4.9e-199	0.757358	0.537	0.173	1.06e-194
AT3G15630-AT3G15630	1.9e-140	0.755449	0.988	0.947	4.13e-136
AT4G19120-ERD3	1.24e-102	0.755254	0.84	0.623	2.68e-98
AT1G80670-RAE1	1.56e-105	0.752032	0.887	0.7	3.38e-101
AT1G76040-CPK29	9.48e-186	0.746262	0.985	0.865	2.06e-181
AT3G51660-AT3G51660	2.92e-45	0.745531	0.681	0.558	6.33e-41
AT1G50570-AT1G50570	2.64e-163	0.74187	0.707	0.349	5.73e-159
AT5G60680-AT5G60680	2.58e-116	0.727629	0.756	0.443	5.6e-112
AT3G10930-AT3G10930	1.39e-121	0.723731	0.997	0.974	3.01e-117
AT1G17170-GSTU24	1.93e-89	0.723226	0.478	0.226	4.18e-85
AT1G71360-AT1G71360	6.63e-134	0.721024	0.77	0.435	1.44e-129
AT5G23510-AT5G23510	2.12e-95	0.718857	0.849	0.627	4.61e-91
AT1G01360-PYL9	1.02e-63	0.717797	0.606	0.382	2.22e-59
AT5G10510-AIL6	1.51e-269	0.717217	0.575	0.158	3.29e-265
AT2G32240-AT2G32240	5.32e-124	0.714852	0.984	0.915	1.15e-119
AT5G53590-AT5G53590	7.01e-106	0.712951	0.945	0.869	1.52e-101
AT5G65660-AT5G65660	3.99e-86	0.712008	0.966	0.904	8.65e-82
AT2G28790-AT2G28790	8.11e-165	0.711561	0.614	0.241	1.76e-160
AT1G68360-GIS3	6.14e-72	0.710234	0.423	0.207	1.33e-67
AT5G18310-AT5G18310	9.6e-122	0.709833	0.952	0.864	2.08e-117
AT4G20320-AT4G20320	5.55e-60	0.708361	0.791	0.667	1.2e-55
AT3G04670-WRKY39	4.77e-146	0.705289	0.821	0.485	1.04e-141
AT3G50930-HSR4	1.11e-140	0.705201	0.902	0.609	2.41e-136
AT1G69680-AT1G69680	4.47e-104	0.702934	0.861	0.644	9.71e-100
AT1G20740-AT1G20740	2.61e-73	0.69945	0.596	0.343	5.67e-69
AT1G29980-AT1G29980	4.15e-172	0.69742	0.966	0.751	9.01e-168
AT4G03510-RMA1	9.21e-82	0.697093	0.868	0.747	2e-77
AT4G27970-SLAH2	1.16e-91	0.696174	0.879	0.684	2.52e-87
AT4G30150-AT4G30150	1.12e-205	0.695708	0.338	0.069	2.44e-201
AT3G20340-AT3G20340	1.31e-78	0.695679	0.675	0.413	2.83e-74
AT2G02800-PBL3	5.75e-146	0.693861	0.904	0.648	1.25e-141
AT3G13600-IQM2	1.78e-164	0.693347	0.512	0.183	3.86e-160
AT5G04760-AT5G04760	2.56e-136	0.686246	0.97	0.866	5.55e-132
AT3G27010-TCP20	1.27e-200	0.685383	0.624	0.238	2.76e-196
AT2G02960-AT2G02960	9.25e-134	0.682766	0.836	0.514	2.01e-129
AT1G78080-RAP2-4	1.62e-184	0.681698	0.999	0.972	3.52e-180
AT5G49520-WRKY48	6.6e-158	0.680815	0.993	0.891	1.43e-153
AT1G75800-AT1G75800	6.52e-110	0.679657	0.762	0.452	1.41e-105
AT2G30040-MAPKKK14	5.97e-122	0.679476	0.991	0.913	1.29e-117
AT1G47130-AT1G47130	4.81e-134	0.673613	0.993	0.954	1.04e-129
AT5G51190-ERF105	2.73e-51	0.673313	0.604	0.403	5.92e-47
AT1G07570-APK1A	1.22e-214	0.673263	0.532	0.161	2.65e-210
AT1G35210-AT1G35210	2.66e-89	0.669706	0.529	0.266	5.77e-85
AT4G27950-CRF4	2.8e-147	0.659961	0.784	0.414	6.09e-143
AT4G18280-AT4G18280	2.25e-51	0.659932	0.935	0.88	4.88e-47
AT5G46350-WRKY8	1.13e-104	0.657655	0.319	0.104	2.46e-100
AT1G08800-MYOB1	1.9e-100	0.653145	0.772	0.479	4.13e-96
AT2G43290-CML5	1.52e-84	0.649699	0.919	0.803	3.29e-80
AT3G19660-AT3G19660	2.78e-154	0.649056	0.997	0.948	6.02e-150
AT2G41180-SIB2	2.69e-66	0.644117	0.405	0.203	5.84e-62
AT4G06746-RAP2-9	2.42e-42	0.644042	0.818	0.757	5.25e-38
AT4G01360-AT4G01360	2.22e-87	0.643165	0.988	0.945	4.81e-83
AT3G29000-CML45	6.77e-109	0.642994	0.91	0.673	1.47e-104
AT1G07135-AT1G07135	6.89e-116	0.642008	0.994	0.968	1.49e-111
AT5G03720-HSFA3	1.16e-102	0.638231	0.638	0.333	2.51e-98
AT3G09032-AT3G09032	3.64e-150	0.637282	0.891	0.539	7.89e-146
AT2G40140-CZF1	7.15e-149	0.637213	0.992	0.926	1.55e-144
AT1G19540-AT1G19540	2.41e-105	0.636844	0.962	0.888	5.24e-101
AT2G38010-AT2G38010	4.01e-117	0.63589	0.804	0.484	8.7e-113
AT3G55840-HSPRO1	8.87e-117	0.633604	0.953	0.801	1.92e-112
AT3G14660-CYP72A13	7.12e-33	0.633141	0.522	0.377	1.54e-28
AT3G46110-AT3G46110	6.37e-132	0.632891	0.752	0.405	1.38e-127
AT4G36648-AT4G36648	2.56e-122	0.632294	0.997	0.935	5.54e-118
AT5G25280-AT5G25280	6.26e-70	0.632164	0.717	0.461	1.36e-65
AT3G04640-AT3G04640	8.99e-154	0.632108	1	0.987	1.95e-149
AT5G47050-AT5G47050	1.09e-100	0.628949	0.637	0.339	2.37e-96
AT2G02100-PDF2.2	5.11e-82	0.627622	0.676	0.393	1.11e-77
AT4G14830-HSP1	3.19e-166	0.626141	0.514	0.185	6.93e-162
AT5G07100-WRKY26	1.55e-88	0.624161	0.743	0.446	3.36e-84
AT2G01008-AT2G01008	6.07e-90	0.62145	0.536	0.257	1.32e-85
AT3G45960-EXLA3	2.31e-32	0.620763	0.849	0.792	5e-28
AT4G20170-GALS3	7.22e-125	0.620748	0.662	0.337	1.57e-120
AT4G19700-BOI	1.09e-41	0.617704	0.781	0.706	2.36e-37
AT1G07150-MAPKKK13	1.9e-39	0.61765	0.652	0.488	4.13e-35
AT5G12010-AT5G12010	1.58e-111	0.617085	0.959	0.844	3.43e-107
AT2G39800-P5CSA	2.12e-137	0.615449	0.421	0.142	4.61e-133
AT1G01010-NAC001	7.32e-122	0.614602	0.768	0.424	1.59e-117
AT1G59710-AT1G59710	6.1e-137	0.611932	0.743	0.396	1.32e-132
AT4G12410-AT4G12410	1.27e-69	0.61168	0.499	0.263	2.76e-65
AT1G13960-WRKY4	4.41e-116	0.611184	0.816	0.515	9.57e-112
AT4G11600-GPX6	1.39e-115	0.610441	1	0.993	3.02e-111
AT3G63440-CKX6	4.5e-86	0.606892	0.491	0.233	9.77e-82
AT4G24160-AT4G24160	4.15e-145	0.604151	1	0.991	9e-141
AT1G53060-AT1G53060	6.77e-83	0.603292	0.355	0.143	1.47e-78
AT5G45630-AT5G45630	5.39e-67	0.602246	0.529	0.292	1.17e-62
AT3G20500-PAP18	4.92e-82	0.601968	0.956	0.898	1.07e-77
AT1G49730-AT1G49730	2.88e-183	0.597307	0.4	0.107	6.24e-179
AT5G64750-ABR1	3.07e-153	0.596296	1	0.978	6.67e-149
AT1G78050-PGM	2.99e-97	0.59598	0.824	0.569	6.49e-93
AT2G20630-PPC3-1.2	1.25e-159	0.589589	0.999	0.983	2.72e-155
AT4G33980-AT4G33980	7.3e-126	0.588522	0.721	0.381	1.58e-121
AT4G00430-PIP1.4	3.32e-47	0.58832	0.826	0.69	7.2e-43
AT5G55830-LECRKS7	2.73e-124	0.586664	0.527	0.226	5.92e-120
AT5G14730-AT5G14730	4.66e-69	0.584279	0.937	0.886	1.01e-64
AT2G36650-AT2G36650	3.3e-98	0.580234	0.825	0.54	7.17e-94
AT3G59350-AT3G59350	8.24e-120	0.577707	0.999	0.989	1.79e-115
AT1G65370-AT1G65370	8.19e-102	0.576949	0.634	0.328	1.78e-97
AT4G40060-ATHB-16	7.52e-101	0.575443	0.765	0.459	1.63e-96
AT1G12780-UGE1	7.63e-60	0.575414	0.766	0.564	1.66e-55
AT5G47070-PBL19	2.04e-122	0.575351	0.977	0.881	4.43e-118
AT4G29780-AT4G29780	6.71e-148	0.575186	0.999	0.941	1.46e-143
AT2G25250-AT2G25250	7.87e-55	0.574919	0.873	0.781	1.71e-50
AT4G28840-SPEAR3	1.19e-74	0.572724	0.364	0.156	2.58e-70
AT3G48090-EDS1	8.55e-72	0.572032	0.606	0.361	1.86e-67
AT1G21980-PIP5K1	2.78e-152	0.571187	0.537	0.204	6.03e-148
AT3G49530-NAC062	2.12e-129	0.57067	0.986	0.926	4.6e-125
AT4G35480-ATL45	1.34e-117	0.568245	1	0.991	2.91e-113
AT2G39660-BIK1	5.01e-92	0.567926	0.952	0.85	1.09e-87
AT3G46600-SCL30	6.44e-104	0.567009	0.75	0.437	1.4e-99
AT2G17660-AT2G17660	5.65e-30	0.566916	0.666	0.523	1.23e-25
AT1G69170-SPL6	9.39e-134	0.565232	0.474	0.182	2.04e-129
AT4G35320-AT4G35320	1.56e-97	0.564484	0.776	0.477	3.38e-93
AT1G05000-AT1G05000	1.3e-85	0.564211	0.614	0.345	2.83e-81
AT2G34140-CDF4	2.8e-82	0.563719	0.596	0.318	6.07e-78
AT5G23380-AT5G23380	5.19e-74	0.562034	0.487	0.254	1.13e-69
AT4G15450-AT4G15450	9.39e-130	0.560514	0.735	0.382	2.04e-125
AT1G72150-PATL1	6.37e-88	0.560259	0.952	0.878	1.38e-83
AT2G46800-MTP1	1.18e-120	0.557115	0.962	0.814	2.57e-116
AT4G13395-DVL10	2.01e-88	0.557063	0.998	0.983	4.37e-84
AT3G06500-INVC	1.52e-92	0.556352	0.929	0.752	3.3e-88
AT1G56250-VBF	6.36e-15	0.555853	0.358	0.26	1.38e-10
AT4G18380-AT4G18380	2.5e-117	0.555791	0.367	0.124	5.43e-113
AT4G11220-RTNLB2	5.28e-115	0.555225	0.997	0.984	1.15e-110
AT2G32280-AT2G32280	4.77e-88	0.55258	0.514	0.252	1.03e-83
AT1G67340-AT1G67340	2.1e-106	0.551481	0.745	0.416	4.55e-102
AT5G11230-AT5G11230	2.95e-68	0.549675	0.716	0.472	6.4e-64
AT3G44190-AT3G44190	9.24e-75	0.549502	0.998	0.994	2.01e-70
AT4G24230-ACBP3	7.01e-88	0.547741	0.706	0.426	1.52e-83
AT4G33985-AT4G33985	2.17e-86	0.547192	0.936	0.79	4.7e-82
AT1G43160-RAP2-6	2.59e-33	0.545213	0.836	0.764	5.61e-29
AT1G32910-AT1G32910	6.01e-86	0.544995	0.527	0.262	1.3e-81
AT2G28400-AT2G28400	1.05e-78	0.544895	0.782	0.496	2.28e-74
AT3G54140-NPF8.1	4.29e-140	0.543429	0.449	0.159	9.31e-136
AT4G34240-ALDH3I1	8.57e-106	0.542643	0.569	0.274	1.86e-101
AT5G45280-PAE11	1.17e-48	0.542513	0.431	0.244	2.55e-44
AT5G59450-SCL11	2.53e-109	0.541247	0.882	0.576	5.48e-105
AT4G25670-AT4G25670	9.38e-113	0.540143	0.995	0.961	2.03e-108
AT1G66160-PUB20	1.43e-101	0.539983	0.781	0.452	3.1e-97
AT3G13520-AGP12	6.39e-109	0.537986	0.998	0.988	1.39e-104
AT5G16010-AT5G16010	6.61e-97	0.537401	0.998	0.991	1.43e-92
AT3G02800-DSP3	1.05e-74	0.537094	0.961	0.896	2.28e-70
AT3G59765-AT3G59765	1.78e-63	0.536757	0.494	0.268	3.85e-59
AT1G75180-AT1G75180	1.27e-121	0.534093	0.694	0.359	2.76e-117
AT5G13790-AGL15	1.26e-201	0.533146	0.368	0.081	2.73e-197
AT1G52890-NAC019	4.24e-53	0.531856	0.305	0.139	9.21e-49
AT3G54200-AT3G54200	1.6e-76	0.531372	0.781	0.532	3.46e-72
AT5G26770-AT5G26770	6.12e-81	0.529989	0.712	0.43	1.33e-76
AT4G30960-CIPK6	7.8e-64	0.529427	0.612	0.373	1.69e-59
AT2G39110-AT2G39110	1.68e-46	0.529256	0.476	0.283	3.64e-42
AT1G52410-TSA1	9.38e-60	0.529057	0.595	0.355	2.04e-55
AT1G20450-ERD10	1.57e-110	0.527126	1	0.987	3.41e-106
AT1G76160-sks5	1.3e-96	0.526927	0.996	0.963	2.82e-92
AT5G25160-ZFP3	7.97e-105	0.526134	0.326	0.108	1.73e-100
AT1G70420-AT1G70420	1.03e-89	0.525339	0.978	0.918	2.23e-85
AT1G18740-AT1G18740	2.51e-96	0.521391	1	0.981	5.44e-92
AT5G46700-TRN2	7.67e-105	0.52053	0.871	0.587	1.66e-100
AT5G43420-ATL16	5.52e-83	0.519442	0.876	0.689	1.2e-78
AT4G25680-AT4G25680	9.99e-110	0.518215	0.827	0.528	2.17e-105
AT2G39000-AT2G39000	3.6e-122	0.51809	0.971	0.879	7.82e-118
AT1G15800-AT1G15800	3.12e-101	0.517819	0.867	0.568	6.77e-97
AT5G04250-AT5G04250	1.32e-101	0.515345	0.882	0.611	2.87e-97
AT1G15100-RHA2A	3.02e-57	0.514414	0.614	0.389	6.55e-53
AT5G17460-AT5G17460	1.66e-102	0.514224	0.999	0.985	3.61e-98
AT3G22910-ACA13	1.05e-66	0.513312	0.895	0.778	2.29e-62
AT5G65683-WAVH2	2.24e-73	0.513023	0.569	0.317	4.87e-69
AT4G24380-AT4G24380	8.66e-122	0.51275	1	0.995	1.88e-117
AT3G15240-AT3G15240	1.77e-77	0.512398	0.408	0.185	3.84e-73
AT3G15210-ERF4	5.95e-114	0.511178	1	0.988	1.29e-109
AT5G17840-AT5G17840	3.01e-96	0.510788	0.694	0.399	6.54e-92
AT5G06760-LEA46	1.26e-51	0.507711	0.57	0.345	2.74e-47
AT3G61150-HDG1	2.53e-59	0.506479	0.556	0.329	5.5e-55
AT3G15450-AT3G15450	1e-59	0.506194	0.993	0.98	2.18e-55
AT5G56550-OXS3	1.72e-49	0.505736	0.57	0.36	3.74e-45
AT4G22710-CYP706A2	5.65e-20	0.504033	0.69	0.59	1.23e-15
AT5G52310-RD29A	1.15e-97	0.503215	0.975	0.812	2.5e-93
AT1G07220-AT1G07220	8.66e-168	0.503172	0.519	0.18	1.88e-163
AT1G07880-MPK13	9.17e-151	0.50297	0.533	0.196	1.99e-146
AT3G52490-SMXL3	3.37e-232	0.50247	0.385	0.078	7.31e-228
AT2G44450-BGLU15	1.68e-76	0.502218	0.934	0.789	3.65e-72
AT5G50720-HVA22E	3.69e-86	0.501795	0.971	0.822	8.02e-82
AT1G55330-AGP21	3.12e-106	0.501354	0.987	0.936	6.78e-102
AT1G63500-BSK7	1.3e-87	0.500175	0.869	0.635	2.82e-83
AT1G63090-PP2A11	8.97e-62	0.498724	0.955	0.891	1.95e-57
AT5G62620-GALT6	1.86e-92	0.498465	0.779	0.484	4.03e-88
AT5G14930-SAG101	5.96e-71	0.497947	0.581	0.34	1.29e-66
AT4G38400-EXLA2	5.3e-46	0.496806	0.781	0.576	1.15e-41
AT4G32800-ERF043	2.6e-65	0.496289	0.571	0.321	5.65e-61
AT3G18950-AT3G18950	3.14e-58	0.494229	0.703	0.456	6.81e-54
AT2G47970-AT2G47970	2.92e-91	0.493675	0.74	0.45	6.34e-87
AT3G09405-PAE4	2.03e-83	0.493215	0.442	0.2	4.4e-79
AT4G16490-AT4G16490	1.93e-87	0.492863	0.961	0.842	4.19e-83
AT2G46590-DOF2.5	2.52e-144	0.492739	0.505	0.187	5.47e-140
AT3G09520-ATEXO70H4	9.71e-23	0.492681	0.375	0.25	2.11e-18
AT3G50910-AT3G50910	6.77e-102	0.491431	0.868	0.564	1.47e-97
AT1G26560-BGLU40	3.5e-06	0.490813	0.667	0.712	0.0759887
AT1G28330-DRM1	5.9e-43	0.487904	0.972	0.952	1.28e-38
AT5G50450-AT5G50450	6.63e-49	0.487052	0.608	0.393	1.44e-44
AT4G32020-AT4G32020	1.32e-107	0.486434	1	0.986	2.87e-103
AT3G23250-MYB15	3.01e-81	0.485644	0.999	0.986	6.54e-77
AT1G14860-NUDT18	4.85e-48	0.485295	0.593	0.379	1.05e-43
AT3G17420-GPK1	8.41e-88	0.483967	0.781	0.485	1.83e-83
AT1G76680-OPR1	1.66e-107	0.48276	0.999	0.998	3.61e-103
AT3G48450-AT3G48450	4.29e-66	0.48271	0.987	0.951	9.31e-62
AT1G53400-AT1G53400	2.18e-63	0.480237	0.701	0.451	4.73e-59
AT3G57530-CPK32	5.43e-98	0.480195	0.998	0.964	1.18e-93
AT3G18490-ASPG1	1.59e-111	0.479718	0.451	0.177	3.45e-107
AT4G33160-AT4G33160	6.82e-90	0.477299	0.317	0.114	1.48e-85
AT5G59820-ZAT12	1.01e-100	0.476694	1	0.999	2.19e-96
AT5G53830-VQ33	5.28e-64	0.476586	0.479	0.256	1.15e-59
AT4G18710-ASK7	6.12e-111	0.471541	0.974	0.866	1.33e-106
AT5G35580-AT5G35580	1.53e-66	0.470823	0.657	0.399	3.32e-62
AT1G77450-NAC032	7.22e-63	0.470364	0.994	0.95	1.57e-58
AT3G25770-AOC2	6.58e-26	0.467412	0.631	0.512	1.43e-21
AT4G18050-PGP9	7.61e-70	0.465484	0.577	0.323	1.65e-65
AT5G55090-MAPKKK15	3.7e-50	0.463006	0.573	0.363	8.02e-46
AT5G14470-GLCAK2	2.19e-24	0.461362	0.423	0.289	4.74e-20
AT1G03160-FZL	2.46e-140	0.461036	0.357	0.105	5.34e-136
AT3G57760-AT3G57760	2.77e-64	0.46097	0.791	0.551	6.02e-60
AT1G08940-AT1G08940	3.27e-59	0.460584	0.935	0.868	7.1e-55
AT5G20885-AT5G20885	5.09e-65	0.460152	0.575	0.32	1.1e-60
AT3G61890-ATHB-12	1.28e-47	0.460038	0.906	0.806	2.78e-43
AT5G11650-AT5G11650	4.66e-96	0.459618	0.999	0.982	1.01e-91
AT4G05320-UBQ10	1.47e-90	0.458655	1	0.999	3.2e-86
AT1G51090-AT1G51090	2.04e-47	0.458445	0.909	0.838	4.42e-43
AT4G23060-IQD22	1.9e-46	0.4583	0.905	0.795	4.12e-42
AT2G39710-AT2G39710	1.16e-123	0.457666	0.4	0.138	2.52e-119
AT5G42380-CML37	2.76e-90	0.456586	0.998	0.99	5.99e-86
AT1G36940-AT1G36940	1.11e-60	0.456133	0.254	0.098	2.41e-56
AT1G63840-AT1G63840	6.95e-57	0.455269	0.984	0.968	1.51e-52
AT5G17590-AT5G17590	2.84e-96	0.454423	0.316	0.108	6.16e-92
AT1G32700-AT1G32700	3.68e-69	0.454167	0.938	0.828	7.99e-65
AT4G25470-DREB1C	8.4e-22	0.453408	0.399	0.277	1.82e-17
AT5G67300-MYB44	3.12e-24	0.450651	0.855	0.817	6.77e-20
AT5G04740-ACR12	8.76e-63	0.448932	0.592	0.353	1.9e-58
AT2G44130-AT2G44130	6.3e-06	0.448919	0.272	0.221	0.136604
AT1G23360-MENG	3.73e-71	0.447889	0.511	0.27	8.1e-67
AT1G78830-AT1G78830	5.19e-45	0.4474	0.791	0.604	1.13e-40
AT4G30160-VLN4	4.73e-100	0.447294	0.54	0.255	1.03e-95
AT1G15010-AT1G15010	1.25e-89	0.445874	1	0.989	2.72e-85
AT3G25760-AOC1	5.6e-33	0.44526	0.588	0.407	1.21e-28
AT3G09390-MT2A	5.91e-23	0.443955	0.552	0.412	1.28e-18
AT2G18630-AT2G18630	1.93e-55	0.443932	0.749	0.513	4.18e-51
AT5G47430-AT5G47430	1.76e-58	0.443552	0.726	0.494	3.83e-54
AT3G53110-RH38	1.48e-61	0.442987	0.844	0.622	3.21e-57
AT3G11410-PP2CA	5.98e-61	0.442685	0.619	0.378	1.3e-56
AT3G63010-GID1B	5.29e-91	0.441823	0.623	0.331	1.15e-86
AT3G46620-RDUF1	8.93e-84	0.44107	0.999	0.976	1.94e-79
AT1G68550-ERF118	2.52e-87	0.440011	0.588	0.3	5.46e-83
AT5G01370-ACI1	2.14e-107	0.438472	0.429	0.165	4.65e-103
AT4G39360-AT4G39360	1.11e-81	0.438117	0.41	0.178	2.42e-77
AT2G33580-LYK5	6.69e-85	0.436788	0.97	0.85	1.45e-80
AT2G38470-WRKY33	5.02e-66	0.436723	0.969	0.896	1.09e-61
AT1G35140-EXL1	5e-39	0.435644	0.769	0.601	1.08e-34
AT4G13235-EDA21	1.42e-92	0.434628	0.283	0.088	3.09e-88
AT4G31510-AT4G31510	1.06e-81	0.434344	0.833	0.536	2.29e-77
AT3G47640-BHLH47	1.27e-90	0.433443	0.623	0.335	2.76e-86
AT4G24060-DOF4.6	4.51e-67	0.432413	0.952	0.84	9.79e-63
AT5G63160-BT1	6.04e-41	0.431609	0.776	0.605	1.31e-36
AT1G64760-AT1G64760	1.9e-99	0.431122	0.591	0.29	4.11e-95
AT5G24600-AT5G24600	2.41e-68	0.43069	0.612	0.343	5.23e-64
AT5G40460-SMR6	7.14e-72	0.430592	0.539	0.289	1.55e-67
AT1G08010-GATA11	1.06e-75	0.429574	0.658	0.378	2.31e-71
AT5G11410-AT5G11410	6.1e-58	0.427515	0.824	0.618	1.32e-53
AT1G50600-SCL5	5.77e-74	0.427137	0.987	0.937	1.25e-69
AT4G34990-MYB32	1.29e-35	0.426671	0.89	0.842	2.79e-31
AT4G35180-LHT7	7.45e-18	0.42579	0.32	0.214	1.62e-13
AT4G16820-PLA-I{beta]2	9.73e-32	0.425771	0.251	0.129	2.11e-27
AT3G56090-FER3	1.48e-41	0.42498	0.893	0.789	3.22e-37
AT1G14780-AT1G14780	9.9e-56	0.423608	0.823	0.621	2.15e-51
AT3G04240-SEC	1.13e-81	0.422668	0.647	0.365	2.46e-77
AT2G25690-AT2G25690	3.88e-98	0.420921	0.486	0.216	8.41e-94
AT5G07070-CIPK2	2.55e-76	0.420454	0.619	0.346	5.53e-72
AT4G30430-TET9	1.14e-37	0.420373	0.656	0.458	2.47e-33
AT1G15430-AT1G15430	2.01e-73	0.419345	0.995	0.958	4.36e-69
AT3G55290-AT3G55290	2.82e-73	0.419169	0.509	0.259	6.11e-69
AT3G05545-AT3G05545	2.74e-83	0.418514	0.62	0.343	5.95e-79
AT5G10820-AT5G10820	1.98e-65	0.417926	0.758	0.481	4.3e-61
AT5G58630-AT5G58630	4.75e-111	0.416593	0.376	0.13	1.03e-106
AT1G72800-AT1G72800	4.73e-45	0.416094	0.712	0.511	1.03e-40
AT5G65630-GTE7	3.85e-58	0.41602	0.637	0.391	8.36e-54
AT3G02840-AT3G02840	4.24e-90	0.415522	0.985	0.9	9.2e-86
AT3G20898-SMR13	1.36e-32	0.415359	0.397	0.241	2.94e-28
AT1G60800-NIK3	2.44e-101	0.414387	0.367	0.134	5.3e-97
AT2G34850-MEE25	1.53e-71	0.413811	0.448	0.214	3.33e-67
AT5G17020-XPO1	6.54e-72	0.413254	0.758	0.482	1.42e-67
AT2G30990-AT2G30990	3.14e-96	0.412211	0.629	0.316	6.81e-92
AT4G28400-AT4G28400	8.62e-77	0.410839	0.995	0.972	1.87e-72
AT4G33930-AT4G33930	1.2e-58	0.409669	0.531	0.292	2.6e-54
AT1G77680-SOV	3.86e-96	0.408971	0.523	0.242	8.37e-92
AT5G57110-ACA8	2.08e-77	0.407282	0.767	0.482	4.52e-73
AT5G47640-NFYB2	7.31e-63	0.406912	0.523	0.287	1.59e-58
AT1G58360-AAP1	1.04e-37	0.405989	0.306	0.161	2.25e-33
AT2G31360-ADS2	8.87e-66	0.405621	0.734	0.467	1.92e-61
AT3G15530-AT3G15530	1.97e-67	0.405215	0.484	0.247	4.27e-63
AT1G78380-GSTU19	8.33e-70	0.404064	1	0.999	1.81e-65
AT2G38465-AT2G38465	2.62e-55	0.403964	0.632	0.4	5.68e-51
AT3G16940-AT3G16940	4.87e-83	0.401963	0.555	0.284	1.06e-78
AT5G20010-RAN1	1.07e-85	0.401531	1	0.999	2.32e-81
AT2G41100-CML12	8.25e-11	0.400821	0.93	0.915	1.79e-06
AT3G19970-AT3G19970	5.63e-71	0.400619	0.676	0.404	1.22e-66
AT3G19240-AT3G19240	9.32e-65	0.400608	0.998	0.987	2.02e-60
AT4G31000-CBP60F	1.26e-85	0.400448	0.399	0.167	2.73e-81
AT5G13090-AT5G13090	6.72e-61	0.399935	0.713	0.463	1.46e-56
AT1G72510-AT1G72510	1.04e-46	0.398921	0.754	0.554	2.25e-42
AT1G52710-AT1G52710	7.03e-78	0.398231	0.528	0.27	1.53e-73
AT5G16960-AT5G16960	5.86e-51	0.396585	0.363	0.18	1.27e-46
AT1G63530-AT1G63530	9.15e-41	0.395632	0.36	0.195	1.98e-36
AT1G47960-C/VIF1	3.11e-56	0.395322	0.307	0.135	6.75e-52
AT5G42950-AT5G42950	6.56e-69	0.394065	0.598	0.347	1.42e-64
AT2G32990-AtGH9B8	2.11e-63	0.393804	0.64	0.375	4.59e-59
AT3G25740-MAP1C	1.04e-91	0.393294	0.468	0.21	2.27e-87
AT1G15420-AT1G15420	9.11e-65	0.392997	0.866	0.651	1.98e-60
AT1G21520-AT1G21520	6.09e-28	0.392804	0.389	0.249	1.32e-23
AT2G24550-AT2G24550	7.95e-53	0.392204	0.992	0.979	1.73e-48
AT2G36950-HIPP05	2.85e-51	0.392097	0.986	0.951	6.18e-47
AT1G05100-MAPKKK18	1.14e-33	0.390984	0.701	0.506	2.48e-29
AT1G80510-AVT6E	3.83e-96	0.390313	0.501	0.228	8.32e-92
AT5G58320-NET4A	6.92e-45	0.390173	0.743	0.52	1.5e-40
AT5G13750-ZIFL1	4.51e-58	0.389571	0.511	0.279	9.79e-54
AT4G02380-SAG21	4.54e-45	0.389238	0.978	0.921	9.86e-41
AT1G08230-GAT1	2.23e-111	0.388974	0.511	0.209	4.85e-107
AT2G01340-At17.1	1.27e-52	0.38891	0.687	0.44	2.76e-48
AT1G10650-AT1G10650	1.33e-68	0.388271	0.917	0.71	2.88e-64
AT2G27080-NHL13	4.69e-45	0.388174	0.974	0.933	1.02e-40
AT5G06860-PGIP1	5.25e-41	0.386848	0.472	0.287	1.14e-36
AT1G69580-AT1G69580	7.47e-70	0.386423	0.382	0.171	1.62e-65
AT5G59570-BOA	1.41e-66	0.386156	0.611	0.352	3.07e-62
AT4G28290-AT4G28290	6e-54	0.3849	0.878	0.69	1.3e-49
AT3G01820-AT3G01820	5.88e-54	0.384832	0.938	0.819	1.28e-49
AT5G41610-CHX18	4.13e-120	0.384809	0.374	0.123	8.96e-116
AT1G13195-AT1G13195	6.14e-63	0.384514	0.618	0.366	1.33e-58
AT4G39640-GGT1	3.06e-53	0.383597	0.753	0.514	6.65e-49
AT5G41080-GDPD2	1.79e-18	0.382945	0.846	0.836	3.88e-14
AT5G24420-PGL5	1e-41	0.38227	0.37	0.196	2.17e-37
AT5G37260-RVE2	5.19e-74	0.382035	0.502	0.25	1.13e-69
AT2G40000-HSPRO2	4.05e-86	0.381721	1	0.993	8.8e-82
AT4G39840-AT4G39840	5.26e-28	0.379645	0.364	0.226	1.14e-23
AT1G01620-PIP1-3	2.47e-56	0.379076	0.942	0.83	5.35e-52
AT3G55690-AT3G55690	7.58e-56	0.376564	0.318	0.145	1.64e-51
AT3G57120-AT3G57120	5.99e-69	0.375762	0.543	0.293	1.3e-64
AT3G45010-SCPL48	3.56e-94	0.373634	0.329	0.114	7.72e-90
AT2G28840-XBAT31	1.04e-48	0.373004	0.738	0.517	2.25e-44
AT4G35550-WOX13	4.05e-64	0.372862	0.641	0.393	8.79e-60
AT1G06002-AT1G06002	2.01e-88	0.372833	0.302	0.104	4.37e-84
AT2G45210-SAUR36	5.32e-53	0.37272	0.557	0.327	1.15e-48
AT4G31870-GPX7	1.17e-77	0.372467	0.334	0.131	2.54e-73
AT4G36040-ATJ11	6.84e-42	0.371108	0.979	0.976	1.48e-37
AT5G46330-FLS2	6.46e-42	0.370994	0.718	0.495	1.4e-37
AT5G53290-CRF3	6.25e-77	0.370928	0.347	0.142	1.36e-72
AT1G27120-GALT4	1.29e-80	0.370333	0.306	0.114	2.81e-76
AT3G01210-AT3G01210	7.79e-51	0.370275	0.735	0.505	1.69e-46
AT3G07565-AT3G07565	6.49e-47	0.368526	0.908	0.781	1.41e-42
AT1G72010-TCP22	3.72e-53	0.367682	0.654	0.425	8.07e-49
AT5G55050-AT5G55050	2.74e-120	0.366711	0.288	0.078	5.95e-116
AT1G05570-CALS1	2.87e-82	0.366384	0.426	0.19	6.23e-78
AT1G17290-ALAAT1	4.5e-65	0.365105	0.998	0.984	9.77e-61
AT5G05330-AT5G05330	2.95e-109	0.364863	0.362	0.124	6.39e-105
AT5G54940-AT5G54940	3.12e-51	0.364529	1	0.998	6.76e-47
AT4G24180-TLP1	4.66e-139	0.363547	0.285	0.068	1.01e-134
AT1G17830-AT1G17830	1.44e-58	0.362455	0.483	0.263	3.11e-54
AT4G22980-AT4G22980	4.27e-64	0.361578	0.499	0.266	9.27e-60
AT5G20540-BRXL4	5.05e-105	0.361251	0.397	0.147	1.1e-100
AT3G48360-BT2	6.6e-56	0.361207	0.619	0.374	1.43e-51
AT2G22430-ATHB-6	3.97e-46	0.360775	0.956	0.875	8.63e-42
AT2G16700-ADF5	1.48e-66	0.360346	0.977	0.911	3.22e-62
AT3G02770-AT3G02770	5.58e-56	0.360011	0.793	0.526	1.21e-51
AT5G66620-DAR6	2.44e-67	0.359839	0.587	0.327	5.3e-63
AT5G40540-AT5G40540	8.57e-47	0.359711	0.483	0.284	1.86e-42
AT1G18890-CPK10	1.04e-66	0.35889	0.757	0.478	2.26e-62
AT5G58700-PLC4	1.46e-60	0.357189	0.711	0.438	3.17e-56
AT4G12000-AT4G12000	2.02e-64	0.357001	0.657	0.395	4.39e-60
AT3G14890-ZDP	1.86e-56	0.356943	0.416	0.211	4.04e-52
AT1G76970-TOL4	1.54e-48	0.356924	0.887	0.729	3.33e-44
AT1G73920-AT1G73920	7.34e-58	0.355454	0.68	0.433	1.59e-53
AT1G22220-AT1G22220	5.13e-35	0.35482	0.343	0.188	1.11e-30
AT3G62260-AT3G62260	4.93e-57	0.353939	0.998	0.981	1.07e-52
AT1G76590-AT1G76590	2.1e-32	0.353668	0.592	0.408	4.55e-28
AT1G48330-AT1G48330	3.64e-35	0.353445	0.315	0.172	7.9e-31
AT5G16230-S-ACP-DES3	6.15e-67	0.353323	0.363	0.162	1.33e-62
AT1G64380-ERF061	2.23e-29	0.353227	0.741	0.619	4.84e-25
AT5G11790-NDL2	1.28e-56	0.353151	0.639	0.398	2.77e-52
AT4G17098-AT4G17098	1.21e-102	0.35282	0.327	0.109	2.64e-98
AT4G30830-AT4G30830	6.43e-69	0.352487	0.426	0.201	1.4e-64
AT1G71880-SUC1	1.8e-17	0.350069	0.762	0.67	3.9e-13
AT3G24770-CLE41	1.3e-83	0.349577	0.363	0.144	2.82e-79
AT2G36220-AT2G36220	2.25e-66	0.349432	1	0.998	4.88e-62
AT2G25790-AT2G25790	1.87e-114	0.348393	0.275	0.074	4.07e-110
AT1G32928-AT1G32928	6.95e-66	0.347567	0.998	0.945	1.51e-61
AT4G18530-AT4G18530	4.81e-90	0.347467	0.417	0.174	1.04e-85
AT2G31345-AT2G31345	9.02e-17	0.346449	0.744	0.724	1.96e-12
AT4G33960-AT4G33960	5.22e-80	0.345338	0.454	0.205	1.13e-75
AT2G02230-PP2B1	3.96e-07	0.345246	0.638	0.641	0.00859721
AT1G13340-AT1G13340	6.08e-11	0.344544	0.339	0.258	1.32e-06
AT3G14440-NCED3	1.53e-39	0.342363	0.316	0.162	3.33e-35
AT5G55530-AT5G55530	3.8e-69	0.34179	0.518	0.267	8.24e-65
AT1G73850-AT1G73850	1.86e-128	0.340985	0.298	0.077	4.03e-124
AT1G05340-AT1G05340	9.09e-46	0.339978	0.988	0.955	1.97e-41
AT4G17615-CBL1	8.37e-48	0.339791	0.963	0.899	1.82e-43
AT1G20440-COR47	1.05e-60	0.339253	1	0.993	2.28e-56
AT1G21790-AT1G21790	1.1e-57	0.339225	0.627	0.369	2.39e-53
AT3G50900-AT3G50900	3.84e-17	0.339043	0.579	0.458	8.34e-13
AT5G64310-AGP1	4.43e-77	0.338971	1	1	9.62e-73
AT5G61820-AT5G61820	8.85e-40	0.33871	0.91	0.814	1.92e-35
AT2G35350-PLL1	5.8e-94	0.338592	0.344	0.125	1.26e-89
AT3G56880-AT3G56880	7.02e-28	0.338521	0.919	0.877	1.52e-23
AT1G76650-CML38	8.16e-67	0.338486	1	0.998	1.77e-62
AT2G33390-AT2G33390	1.7e-38	0.337577	0.713	0.499	3.69e-34
AT1G35190-AT1G35190	3.28e-54	0.337348	0.62	0.381	7.11e-50
AT3G27960-KLCR2	7.93e-50	0.336507	0.628	0.389	1.72e-45
AT5G52580-AT5G52580	2.48e-52	0.336001	0.857	0.637	5.39e-48
AT5G40000-AT5G40000	8.35e-39	0.335945	0.289	0.144	1.81e-34
AT5G19120-AT5G19120	2.55e-29	0.335531	0.791	0.629	5.53e-25
AT2G32210-AT2G32210	9.02e-41	0.33526	0.956	0.914	1.96e-36
AT1G30640-AT1G30640	1.39e-51	0.334019	0.871	0.659	3.01e-47
AT3G14990-DJ1A	5.38e-22	0.333563	0.892	0.818	1.17e-17
AT1G64390-AtGH9C2	7.62e-76	0.333041	0.316	0.12	1.65e-71
AT5G61380-APRR1	5.04e-70	0.332445	0.542	0.289	1.09e-65
AT5G11670-NADP-ME2	6.77e-57	0.332305	1	0.999	1.47e-52
AT3G56400-WRKY70	5.82e-38	0.332175	0.39	0.216	1.26e-33
AT3G62270-BOR2	1.51e-81	0.331793	0.256	0.083	3.29e-77
AT5G52660-RVE6	1.81e-56	0.331288	0.579	0.34	3.93e-52
AT4G13000-AT4G13000	3.33e-91	0.33038	0.259	0.079	7.23e-87
AT1G18660-AT1G18660	5.91e-92	0.330265	0.399	0.157	1.28e-87
AT3G26980-MUB4	5.76e-44	0.330011	0.914	0.768	1.25e-39
AT4G27720-AT4G27720	6.69e-26	0.329844	0.853	0.739	1.45e-21
AT3G48520-CYP94B3	2.49e-09	0.328549	0.66	0.6	5.41e-05
AT1G08980-AMI1	8.97e-73	0.328339	0.479	0.234	1.95e-68
AT1G23800-ALDH2B7	4.25e-13	0.327868	0.647	0.566	9.22e-09
AT2G30270-AT2G30270	9.37e-57	0.327829	0.623	0.375	2.03e-52
AT3G20310-ERF7	7.15e-53	0.327732	0.755	0.499	1.55e-48
AT1G61810-BGLU45	4.15e-40	0.327621	0.286	0.141	9e-36
AT1G55350-DEK1	9.99e-88	0.327238	0.376	0.149	2.17e-83
AT5G64460-AT5G64460	2.01e-74	0.326524	0.535	0.271	4.37e-70
AT3G55880-SUE4	1.06e-22	0.326364	0.558	0.413	2.31e-18
AT1G76070-AT1G76070	2.37e-37	0.326068	0.99	0.958	5.15e-33
AT1G21880-LYM1	5.35e-95	0.325721	0.422	0.166	1.16e-90
AT2G34650-PID	1.67e-36	0.325635	0.277	0.14	3.62e-32
AT5G41750-AT5G41750	3.75e-28	0.325593	0.374	0.23	8.15e-24
AT5G49700-AHL17	1.13e-40	0.325418	0.469	0.275	2.46e-36
AT4G17900-AT4G17900	2.63e-38	0.325197	0.984	0.952	5.7e-34
AT5G42940-RHG1A	1.69e-54	0.32462	0.773	0.516	3.67e-50
AT5G53120-SPDS3	1.77e-29	0.32439	0.455	0.295	3.84e-25
AT1G67230-CRWN1	2.6e-56	0.324015	0.939	0.827	5.65e-52
AT3G02510-AT3G02510	1.05e-62	0.323933	0.566	0.315	2.28e-58
AT5G63370-CDKG1	8.83e-53	0.323813	0.763	0.505	1.92e-48
AT4G36980-AT4G36980	4.75e-57	0.323477	0.638	0.388	1.03e-52
AT1G11400-PYM	2.91e-52	0.323311	0.904	0.723	6.32e-48
AT5G63790-ANAC102	1.38e-46	0.323264	0.999	0.994	2.99e-42
AT5G66850-MAPKKK5	6.14e-73	0.323073	0.436	0.208	1.33e-68
AT5G39660-CDF2	5.67e-52	0.322896	0.772	0.515	1.23e-47
AT2G24500-REIL2	2.52e-42	0.32263	0.776	0.568	5.46e-38
AT4G33940-AT4G33940	2.09e-55	0.322174	0.843	0.593	4.53e-51
AT1G02310-MAN1	5.62e-27	0.321587	0.773	0.66	1.22e-22
AT1G53840-PME1	1.22e-36	0.321413	0.958	0.91	2.64e-32
AT3G14680-CYP72A14	2.61e-25	0.321294	0.346	0.214	5.67e-21
AT2G31160-LSH3	6.97e-67	0.320335	0.351	0.15	1.51e-62
AT1G18470-AT1G18470	3.01e-81	0.319864	0.444	0.201	6.54e-77
AT1G62840-AT1G62840	1.52e-44	0.318705	0.745	0.513	3.29e-40
AT4G24960-HVA22D	6.23e-71	0.318539	1	0.998	1.35e-66
AT3G48460-AT3G48460	1.32e-58	0.3184	0.349	0.161	2.86e-54
AT5G54170-AT5G54170	2.35e-47	0.318393	0.998	0.985	5.11e-43
AT5G16650-AT5G16650	2.49e-48	0.318364	0.749	0.51	5.4e-44
AT1G01720-NAC002	1.49e-58	0.318201	0.999	0.974	3.23e-54
AT5G67180-TOE3	1.05e-39	0.317903	0.473	0.287	2.28e-35
AT1G30620-MUR4	2.91e-50	0.317717	0.73	0.487	6.31e-46
AT1G08720-EDR1	6.43e-56	0.317712	0.652	0.396	1.4e-51
AT1G76640-CML39	3.39e-18	0.317499	0.417	0.291	7.36e-14
AT1G05800-DGL	4.59e-28	0.317154	0.251	0.134	9.97e-24
AT5G13700-PAO1	7.56e-40	0.316897	0.605	0.395	1.64e-35
AT3G56000-CSLA14	1.22e-113	0.316797	0.27	0.072	2.66e-109
AT5G63320-GTE10	2.09e-42	0.316443	0.79	0.56	4.53e-38
AT1G20100-AT1G20100	8.76e-65	0.316424	0.948	0.781	1.9e-60
AT5G10100-TPPI	5.65e-28	0.316062	0.306	0.174	1.23e-23
AT2G38250-GT-3B	6.97e-43	0.315933	0.889	0.734	1.51e-38
AT4G31980-AT4G31980	2.35e-60	0.315711	0.405	0.201	5.1e-56
AT3G25620-ABCG21	2.14e-67	0.315696	0.31	0.125	4.65e-63
AT1G14040-PHO1;H3	2.36e-26	0.315377	0.443	0.289	5.11e-22
AT5G03240-UBQ3	8.71e-40	0.31508	0.999	0.998	1.89e-35
AT3G61190-BAP1	3.42e-52	0.314528	0.977	0.914	7.43e-48
AT3G25500-FH1	1.93e-94	0.314093	0.36	0.13	4.18e-90
AT1G80120-AT1G80120	3.61e-47	0.313859	0.564	0.342	7.84e-43
AT2G41640-AT2G41640	6.62e-38	0.313796	0.753	0.533	1.44e-33
AT1G78670-GGH3	3.01e-45	0.313741	0.621	0.406	6.53e-41
AT5G04550-AT5G04550	1.47e-46	0.313095	0.835	0.584	3.18e-42
AT3G59320-AT3G59320	8.19e-67	0.312851	0.437	0.215	1.78e-62
AT2G18700-TPS11	7.39e-40	0.312503	0.931	0.828	1.6e-35
AT4G09030-AGP10	2.34e-39	0.31178	0.998	0.993	5.09e-35
AT1G55820-GIP1L	3.94e-65	0.310878	0.417	0.202	8.54e-61
AT2G32250-FRS2	4.27e-75	0.31009	0.403	0.179	9.26e-71
AT3G11320-AT3G11320	3.85e-66	0.309111	0.515	0.271	8.36e-62
AT1G28715-AT1G28715	1.65e-96	0.308019	0.303	0.099	3.57e-92
AT1G45170-OEP24A	1.05e-73	0.307849	0.459	0.219	2.29e-69
AT4G22780-ACR7	2.13e-43	0.307341	0.735	0.503	4.61e-39
AT4G24570-PUMP4	2.27e-17	0.307334	0.887	0.851	4.92e-13
AT4G35110-AT4G35110	4.38e-36	0.306294	0.597	0.389	9.5e-32
AT2G43540-AT2G43540	3.77e-21	0.305399	0.661	0.522	8.18e-17
AT2G41010-CAMBP25	3.3e-11	0.305037	0.912	0.879	7.15e-07
AT2G47060-AT2G47060	1.5e-48	0.304724	0.993	0.959	3.25e-44
AT2G31350-GLX2-5	4.01e-47	0.304681	0.744	0.51	8.71e-43
AT2G24150-HHP3	8.32e-50	0.304571	0.347	0.173	1.81e-45
AT2G28260-CNGC15	5.09e-63	0.303639	0.251	0.094	1.1e-58
ENSRNA049493837-Plant-SRP	6.05e-38	0.303309	0.623	0.411	1.31e-33
AT5G03080-LPPG	3.27e-52	0.302828	0.68	0.437	7.1e-48
AT4G01650-AT4G01650	9.82e-28	0.30213	0.257	0.141	2.13e-23
AT4G02590-UNE12	1.46e-53	0.301934	0.949	0.78	3.17e-49
AT1G43040-AT1G43040	1.72e-19	0.301881	0.309	0.202	3.73e-15
AT5G54670-KIN14N	3.38e-66	0.30075	0.362	0.16	7.34e-62
AT1G79310-AMC7	6.2e-28	0.299722	0.618	0.446	1.34e-23
AT2G46250-AT2G46250	1.83e-84	0.298434	0.253	0.079	3.98e-80
AT5G08660-AT5G08660	1.44e-44	0.297916	0.462	0.269	3.13e-40
AT1G32860-AT1G32860	6.29e-69	0.29767	0.309	0.123	1.37e-64
AT1G68340-AT1G68340	7.72e-43	0.297434	0.836	0.613	1.67e-38
AT3G06780-AT3G06780	9.96e-46	0.297314	0.688	0.457	2.16e-41
AT5G46410-SSP4	2.84e-47	0.297122	0.647	0.415	6.17e-43
AT3G18690-MKS1	7.58e-40	0.297064	0.721	0.493	1.64e-35
AT1G79110-BRG2	2.54e-52	0.296941	0.296	0.131	5.51e-48
AT3G19290-ABF4	1.54e-51	0.296706	0.405	0.213	3.34e-47
AT1G53430-AT1G53430	4.37e-45	0.296658	0.486	0.285	9.48e-41
AT1G68470-GT17	6.88e-71	0.296361	0.389	0.17	1.49e-66
AT2G34250-AT2G34250	7.53e-51	0.29629	0.988	0.962	1.64e-46
AT5G41350-AT5G41350	4.22e-48	0.295944	0.781	0.528	9.16e-44
AT5G61670-OR	1.52e-42	0.295183	0.472	0.284	3.3e-38
AT4G33300-ADR1-L1	3.5e-66	0.294262	0.387	0.175	7.6e-62
AT5G64250-AT5G64250	2.21e-19	0.293815	0.805	0.734	4.8e-15
AT3G03640-BGLU25	1.18e-13	0.293515	0.363	0.267	2.56e-09
AT2G22470-AGP2	3.49e-47	0.292835	1	0.996	7.58e-43
AT2G47680-AT2G47680	4.31e-57	0.292476	0.426	0.217	9.34e-53
AT1G69080-AT1G69080	1.3e-40	0.292122	0.539	0.324	2.81e-36
AT1G64720-CP5	3.74e-46	0.292012	0.996	0.982	8.12e-42
AT2G26510-NAT3	8.61e-57	0.29097	0.507	0.279	1.87e-52
AT4G02195-SYP42	7.6e-51	0.290949	0.695	0.44	1.65e-46
AT3G22830-HSFA6B	2.3e-17	0.290706	0.272	0.174	5e-13
AT5G42050-AT5G42050	4.47e-53	0.290387	1	0.998	9.7e-49
AT5G28050-AT5G28050	1.84e-32	0.290042	0.935	0.856	3.99e-28
AT2G29440-GSTU6	3.01e-28	0.289811	0.991	0.984	6.53e-24
AT1G56612-AT1G56612	7.65e-63	0.289467	0.477	0.248	1.66e-58
AT5G24620-AT5G24620	1.83e-56	0.288425	0.401	0.2	3.96e-52
AT1G04400-CRY2	1.38e-43	0.28837	0.797	0.576	3e-39
AT2G45920-PUB37	9.68e-55	0.288248	0.353	0.167	2.1e-50
AT4G14410-BHLH104	4.44e-41	0.287483	0.703	0.473	9.64e-37
AT1G60190-PUB19	6.15e-44	0.286463	0.317	0.157	1.33e-39
AT1G63490-AT1G63490	1.67e-55	0.286455	0.352	0.168	3.62e-51
AT3G52520-AT3G52520	1.36e-23	0.286448	0.62	0.459	2.95e-19
AT4G23630-RTNLB1	3.97e-48	0.285743	0.997	0.985	8.61e-44
AT4G25810-XTH23	1.07e-22	0.285669	0.929	0.917	2.32e-18
AT2G28570-AT2G28570	2.17e-24	0.285	0.331	0.205	4.7e-20
AT5G41100-AT5G41100	1.24e-51	0.284954	0.649	0.398	2.7e-47
AT4G08555-AT4G08555	1.84e-05	0.284002	0.555	0.544	0.399651
AT4G31750-WIN2	1.38e-50	0.282798	0.463	0.256	3e-46
AT1G01020-ARV1	1.05e-53	0.28266	0.39	0.196	2.28e-49
AT5G02750-SGR9	3.83e-30	0.282649	0.329	0.19	8.31e-26
AT1G10040-AT1G10040	1.17e-24	0.28248	0.498	0.343	2.54e-20
AT5G05140-MED26B	3.66e-45	0.282224	0.753	0.511	7.94e-41
AT3G15810-AT3G15810	2.75e-37	0.281807	0.621	0.412	5.97e-33
AT1G53920-GLIP5	1.5e-18	0.281275	0.459	0.336	3.26e-14
AT3G56770-BHLH107	9.38e-52	0.280523	0.302	0.136	2.03e-47
AT1G67480-AT1G67480	2.61e-21	0.280288	0.485	0.34	5.67e-17
AT2G33620-AHL10	1.01e-58	0.28008	0.407	0.2	2.19e-54
AT1G02880-TPK1	5e-39	0.278874	0.694	0.475	1.09e-34
AT1G12760-AT1G12760	8.25e-44	0.278825	0.687	0.451	1.79e-39
AT5G65470-OFUT39	1.02e-45	0.278477	0.887	0.692	2.21e-41
AT1G64740-TUBA1	2.17e-46	0.27847	0.694	0.453	4.72e-42
AT2G38000-AT2G38000	2.13e-38	0.277872	0.8	0.57	4.62e-34
AT5G61440-ACHT5	3.88e-45	0.277078	0.537	0.319	8.42e-41
AT3G22810-AT3G22810	1.82e-82	0.276911	0.295	0.103	3.96e-78
AT3G02880-AT3G02880	9.8e-33	0.276725	0.96	0.887	2.13e-28
AT1G71040-LPR2	1.41e-41	0.276691	0.408	0.23	3.06e-37
AT1G12750-RBL6	5.13e-80	0.276581	0.315	0.117	1.11e-75
AT1G04120-ABCC5	2.18e-64	0.276289	0.337	0.146	4.74e-60
AT4G35600-CONNEXIN 32	2.51e-24	0.276071	0.842	0.74	5.46e-20
AT4G25690-AT4G25690	1.71e-37	0.275068	0.789	0.563	3.71e-33
AT2G17480-MLO8	3.23e-50	0.275015	0.572	0.342	7.01e-46
AT5G24590-NAC091	4.47e-36	0.274537	0.948	0.863	9.7e-32
AT5G49900-AT5G49900	1.17e-44	0.27321	0.419	0.23	2.54e-40
AT4G19880-AT4G19880	1.65e-11	0.273021	0.835	0.859	3.57e-07
AT2G28510-DOF2.1	6.8e-43	0.272688	0.362	0.185	1.47e-38
AT4G14740-AT4G14740	6.34e-54	0.271565	0.326	0.148	1.38e-49
AT1G26580-AT1G26580	4.76e-54	0.271333	0.459	0.245	1.03e-49
AT2G15960-AT2G15960	1.25e-23	0.270593	0.939	0.934	2.71e-19
AT5G43980-CRRSP56	3.49e-41	0.270535	0.441	0.255	7.56e-37
AT3G25250-OXI1	4.74e-45	0.270367	0.956	0.844	1.03e-40
AT4G13020-MHK	6.68e-61	0.270109	0.348	0.158	1.45e-56
AT4G01870-AT4G01870	1.72e-32	0.269059	0.937	0.881	3.73e-28
AT4G21990-APR3	1.26e-32	0.26878	0.592	0.4	2.74e-28
AT1G15415-AT1G15415	1.09e-52	0.2683	0.333	0.156	2.37e-48
AT1G78070-AT1G78070	2.93e-29	0.268119	0.988	0.968	6.36e-25
AT1G30320-AT1G30320	1.08e-39	0.267104	0.555	0.348	2.35e-35
AT2G17880-AT2G17880	3.07e-11	0.267026	0.604	0.494	6.66e-07
AT5G10750-AT5G10750	7e-25	0.265981	0.875	0.795	1.52e-20
AT3G27560-ATN1	5.03e-62	0.264247	0.348	0.155	1.09e-57
AT1G05010-ACO4	6.72e-17	0.263689	0.547	0.411	1.46e-12
AT1G50420-SCL3	1.96e-61	0.26305	0.342	0.151	4.26e-57
AT5G17300-RVE1	5.69e-42	0.262678	0.459	0.265	1.24e-37
AT1G08920-ESL1	9.32e-32	0.262349	0.454	0.275	2.02e-27
AT3G54950-PLP7	3.26e-40	0.262163	0.544	0.335	7.08e-36
AT4G20880-AT4G20880	1.4e-45	0.26154	0.431	0.24	3.03e-41
AT2G46370-JAR1	1.1e-34	0.261517	0.334	0.182	2.38e-30
AT1G32170-XTH30	7.96e-33	0.260435	0.257	0.132	1.73e-28
AT5G53570-AT5G53570	3.2e-36	0.260149	0.576	0.377	6.94e-32
AT3G05320-OFUT23	1.61e-59	0.259987	0.346	0.157	3.49e-55
AT5G59550-AT5G59550	1.42e-49	0.259812	1	0.993	3.08e-45
AT5G18400-AT5G18400	4.83e-36	0.259639	0.994	0.967	1.05e-31
AT3G60690-AT3G60690	2.92e-29	0.258953	0.575	0.392	6.34e-25
AT1G22510-AT1G22510	6.03e-28	0.258582	0.51	0.342	1.31e-23
AT4G35785-AT4G35785	4.15e-51	0.2584	0.537	0.309	9.01e-47
AT2G26190-IQM4	1.96e-14	0.258329	0.804	0.732	4.24e-10
AT1G07530-SCL14	3.69e-54	0.258308	0.453	0.239	8.01e-50
AT5G52120-PP2A14	1.3e-29	0.25826	0.297	0.167	2.82e-25
AT1G03040-AT1G03040	1.01e-33	0.258123	0.77	0.558	2.2e-29
AT3G22380-TIC	8.72e-41	0.257926	0.555	0.35	1.89e-36
AT5G13820-TRP4	6.96e-52	0.257691	0.459	0.247	1.51e-47
AT3G05580-TOPP9	5.39e-37	0.25736	0.689	0.479	1.17e-32
AT1G06870-TPP2	3.78e-37	0.257352	0.395	0.226	8.21e-33
AT1G49840-AT1G49840	1.7e-22	0.257009	0.277	0.166	3.68e-18
AT1G71520-ERF020	7.75e-15	0.256716	0.513	0.388	1.68e-10
AT1G53440-AT1G53440	8.75e-51	0.256543	0.353	0.173	1.9e-46
AT5G01380-GT-3A	8.04e-35	0.255656	1	0.989	1.74e-30
AT3G02040-GDPD1	2.57e-15	0.2551	0.435	0.318	5.58e-11
AT1G12320-AT1G12320	3.32e-17	0.254834	0.333	0.223	7.2e-13
AT5G13160-PBS1	1.58e-42	0.254834	0.747	0.505	3.42e-38
AT3G51850-CPK13	6.15e-55	0.254066	0.479	0.253	1.34e-50
AT2G18670-ATL56	1.31e-37	0.253643	0.498	0.308	2.84e-33
AT1G75860-AT1G75860	9.61e-71	0.253248	0.92	0.751	2.09e-66
AT2G17442-AT2G17442	1.62e-59	0.253024	0.342	0.154	3.52e-55
AT1G76690-OPR2	0.00875535	0.252868	0.766	0.784	1
AT1G67850-AT1G67850	5.55e-37	0.252807	0.808	0.577	1.2e-32
AT1G70590-AT1G70590	6.54e-37	0.252329	0.638	0.43	1.42e-32
AT4G33770-ITPK2	1.54e-26	0.251808	0.368	0.229	3.35e-22
AT1G62180-APR2	1.28e-12	0.251283	0.429	0.326	2.78e-08
AT5G35200-AT5G35200	3.53e-30	0.250908	0.6	0.419	7.67e-26
AT1G19400-AT1G19400	1.9e-31	0.250438	0.66	0.463	4.13e-27
AT5G35460-AT5G35460	1.05e-39	0.250267	0.681	0.454	2.28e-35
AT5G33320-PPT1	4.14e-09	-0.250711	0.271	0.322	8.97e-05
AT3G18830-PLT5	0.000194785	-0.250738	0.215	0.25	1
AT5G51070-CLPD	1.48e-11	-0.25155	0.254	0.331	3.22e-07
AT3G08610-AT3G08610	1.48e-06	-0.251643	0.929	0.91	0.0321414
AT1G48600-NMT2	0.00249399	-0.251754	0.329	0.336	1
AT2G27710-RPP2B	0.0847267	-0.251841	0.741	0.632	1
AT4G23470-AT4G23470	5.67e-18	-0.251911	0.868	0.88	1.23e-13
AT1G09430-ACLA-3	7.34e-09	-0.252767	0.438	0.468	0.000159342
AT2G47710-AT2G47710	3.68e-14	-0.252804	0.825	0.857	7.98e-10
AT2G37190-RPL12A	0.0275834	-0.253001	0.844	0.739	1
AT1G61560-MLO6	0.000321629	-0.25338	0.246	0.28	1
AT5G03460-AT5G03460	8.37e-08	-0.253599	0.817	0.761	0.00181591
AT4G32530-AT4G32530	0.000117501	-0.253736	0.583	0.542	1
AT5G64400-AT5G64400	6.35e-43	-0.254508	1	1	1.38e-38
AT2G18040-PIN1	2.12e-05	-0.254642	0.569	0.539	0.460621
AT3G07090-AT3G07090	0.55569	-0.25481	0.977	0.975	1
AT2G36170-RPL40B	0.00356288	-0.254898	0.863	0.818	1
AT1G75950-SKP1A	3.65e-17	-0.25523	0.998	0.998	7.91e-13
AT5G53400-BOB1	3.41e-07	-0.255283	0.315	0.355	0.00740947
AT1G06400-RABA1A	4.77e-12	-0.255303	0.798	0.774	1.03e-07
AT3G22890-APS1	0.00831984	-0.256054	0.981	0.971	1
AT4G36990-HSFB1	0.000124178	-0.256309	0.962	0.96	1
AT1G08360-RPL10AA	0.427433	-0.25648	0.883	0.814	1
AT1G67350-AT1G67350	9.59e-06	-0.257246	0.757	0.714	0.208052
AT1G01170-AT1G01170	3.39e-07	-0.258419	0.279	0.321	0.0073663
AT4G20260-PCAP1	0.000886339	-0.258484	0.491	0.483	1
AT2G30410-TFCA	0.0145758	-0.25869	0.633	0.57	1
AT3G07480-AT3G07480	5.21e-05	-0.25882	0.708	0.648	1
AT3G52730-AT3G52730	2.03e-08	-0.2591	0.855	0.843	0.000441124
AT5G11770-AT5G11770	5.47e-13	-0.260259	0.927	0.918	1.19e-08
AT5G05600-AT5G05600	2.34e-13	-0.260323	0.855	0.898	5.07e-09
AT3G12630-SAP5	1.1e-33	-0.260356	1	0.998	2.39e-29
AT5G11680-AT5G11680	6.43e-06	-0.260832	0.659	0.617	0.139639
AT1G10670-ACLA-1	0.192247	-0.261724	0.499	0.451	1
AT4G15780-ATVAMP724	3.5e-06	-0.261972	0.628	0.6	0.0760464
AT2G20820-AT2G20820	2.45e-05	-0.262366	0.8	0.765	0.531823
AT1G08830-CSD1	8.71e-05	-0.262494	0.928	0.914	1
AT5G20830-SUS1	0.000495038	-0.262576	0.495	0.482	1
AT3G14230-RAP2-2	9.15e-13	-0.263838	0.869	0.896	1.98e-08
AT1G64200-VHA-E3	1.95e-07	-0.264016	0.36	0.4	0.00423675
AT3G07110-AT3G07110	0.00143612	-0.264255	0.665	0.547	1
AT1G27450-APT1	0.0474973	-0.264442	0.758	0.688	1
AT1G14320-RPL10A	0.00460973	-0.266109	0.993	0.988	1
AT1G09690-RPL21C	0.0773935	-0.266774	0.927	0.872	1
AT4G35630-PSAT1	0.000289893	-0.267012	0.365	0.374	1
AT4G27450-AT4G27450	0.629782	-0.267851	0.528	0.475	1
AT2G32150-AT2G32150	0.10082	-0.267877	0.759	0.764	1
AT1G70770-AT1G70770	3.41e-10	-0.268816	0.601	0.592	7.4e-06
AT2G37970-SOUL-1	1.34e-10	-0.268922	0.179	0.251	2.9e-06
AT1G47420-SDH5	3.92e-07	-0.269107	0.721	0.673	0.00851337
AT5G60340-AAK6	2.73e-09	-0.269961	0.569	0.567	5.92e-05
AT5G54390-AHL	3.02e-14	-0.270194	0.319	0.398	6.55e-10
AT1G49950-TRB1	1.13e-10	-0.27037	0.663	0.639	2.45e-06
AT1G67430-RPL17B	0.133585	-0.270417	0.963	0.927	1
AT4G23710-VHA-G2	1.43e-07	-0.270449	0.463	0.477	0.00309793
AT2G21130-CYP19-2	0.000100426	-0.270656	0.523	0.537	1
AT2G21170-TIM	0.00030061	-0.270749	0.638	0.585	1
AT5G19860-AT5G19860	5.05e-11	-0.270808	0.388	0.436	1.1e-06
AT1G18300-NUDT4	0.310231	-0.272016	0.935	0.921	1
AT4G02230-RPL19C	0.00115391	-0.272244	0.582	0.541	1
AT5G56760-SAT5	1.17e-11	-0.272797	0.989	0.99	2.54e-07
AT1G33140-RPL9C	0.955083	-0.272931	0.938	0.881	1
AT5G59730-ATEXO70H7	7.02e-08	-0.273292	0.685	0.676	0.00152308
AT1G76030-VHA-B1	1.29e-09	-0.273367	0.552	0.551	2.8e-05
AT2G04800-AT2G04800	3.31e-06	-0.27386	0.293	0.327	0.0717923
AT4G22160-AT4G22160	0.0123878	-0.273884	0.514	0.488	1
AT2G46490-AT2G46490	4.31e-11	-0.274261	0.729	0.7	9.36e-07
AT1G01050-PPA1	0.0194509	-0.274436	0.64	0.566	1
AT2G27450-CPA	1.72e-14	-0.274543	0.283	0.364	3.74e-10
ATMG00513-NAD5A	1.37e-14	-0.274722	0.293	0.38	2.97e-10
AT5G23900-RPL13D	0.0920729	-0.274951	0.942	0.88	1
AT2G17560-HMGB4	0.0252419	-0.275285	0.494	0.464	1
AT1G30135-TIFY5A	3.05e-07	-0.275513	0.426	0.475	0.00662127
AT3G30775-POX1	0.0112863	-0.275785	0.823	0.802	1
AT3G22230-RPL27B	0.973525	-0.275894	0.703	0.615	1
AT3G24100-AT3G24100	5.63e-11	-0.276349	0.215	0.286	1.22e-06
AT1G68300-AT1G68300	2.25e-09	-0.276425	0.56	0.556	4.89e-05
AT5G01350-AT5G01350	3.1e-33	-0.276707	0.993	0.989	6.72e-29
AT1G75630-AVA-P4	3.83e-06	-0.276763	0.543	0.524	0.083199
AT1G02780-RPL19A	0.212041	-0.277805	0.996	0.979	1
AT1G19050-ARR7	0.000707598	-0.278143	0.234	0.261	1
AT3G29360-UGD2	0.0788678	-0.278911	0.755	0.675	1
AT3G27650-LBD25	3.09e-07	-0.279071	0.362	0.407	0.00669794
AT2G36930-AT2G36930	8.49e-11	-0.27931	0.724	0.716	1.84e-06
AT2G47170-ARF1	1.38e-12	-0.280193	0.838	0.81	2.99e-08
AT5G02790-GSTL3	2.05e-12	-0.280222	0.293	0.364	4.44e-08
AT4G01610-CATHB3	1.25e-10	-0.280314	0.196	0.264	2.71e-06
AT2G02760-UBC2	3.83e-14	-0.280722	0.886	0.852	8.31e-10
AT5G42060-AT5G42060	8.6e-11	-0.280839	0.349	0.405	1.87e-06
AT1G04850-AT1G04850	4.75e-07	-0.281325	0.394	0.411	0.0103024
AT3G04920-RPS24A	0.00865035	-0.281487	0.86	0.807	1
AT2G47400-CP12-1	1.61e-08	-0.281546	0.248	0.306	0.000348512
AT4G39980-DHS1	0.112739	-0.282129	0.676	0.618	1
AT1G69620-RPL34B	0.777713	-0.282137	0.975	0.935	1
AT3G52590-RPL40B	0.0891168	-0.282219	1	0.993	1
AT1G16180-AT1G16180	4.7e-20	-0.282295	0.857	0.839	1.02e-15
AT3G61440-CYSC1	1.13e-05	-0.282616	0.746	0.744	0.245998
AT5G58060-YKT61	1.21e-10	-0.284623	0.744	0.712	2.62e-06
AT5G46020-AT5G46020	1.62e-06	-0.284668	0.86	0.822	0.0352262
AT1G12440-SAP1	2.02e-11	-0.284889	0.625	0.625	4.38e-07
AT1G10470-ARR4	1.26e-14	-0.285136	0.311	0.405	2.74e-10
AT2G17420-NTR2	3.94e-08	-0.285595	0.636	0.606	0.000856027
AT1G29970-RPL18AA	1.59e-13	-0.286074	0.84	0.815	3.45e-09
AT3G01830-CML40	0.869827	-0.286213	0.473	0.429	1
AT5G56980-AT5G56980	8.18e-20	-0.28659	0.982	0.988	1.78e-15
AT4G04620-ATG8B	4.07e-12	-0.286836	0.362	0.421	8.84e-08
AT1G16920-RABA1B	1.06e-05	-0.287519	0.446	0.447	0.229233
AT5G05080-UBC22	6.5e-05	-0.287644	0.348	0.369	1
AT3G02780-IPP2	3.39e-05	-0.289003	0.492	0.486	0.73587
AT3G52930-FBA8	4.57e-12	-0.289379	0.991	0.982	9.92e-08
ATCG00470-ATPE	1.01e-06	-0.289927	0.418	0.43	0.0219685
AT5G27850-RPL18C	0.06479	-0.290211	0.979	0.928	1
AT2G47000-ABCB4	1.44e-21	-0.291091	0.202	0.328	3.12e-17
AT3G23805-RALFL24	4.25e-07	-0.291811	0.291	0.33	0.00921609
AT5G44340-TUBB4	6.31e-05	-0.292249	0.823	0.783	1
AT5G19770-TUBA3	0.0596232	-0.292372	0.61	0.527	1
AT1G16810-AT1G16810	1.35e-12	-0.292439	0.788	0.757	2.92e-08
AT4G17260-AT4G17260	0.0201246	-0.292826	0.454	0.444	1
AT5G08060-AT5G08060	9.93e-11	-0.292994	0.742	0.712	2.15e-06
AT3G20060-UBC19	0.0788393	-0.293064	0.495	0.468	1
AT2G37340-RS2Z33	1.3e-11	-0.294109	0.75	0.735	2.81e-07
AT4G16720-RPL15A	0.243328	-0.294141	0.936	0.897	1
AT2G35760-AT2G35760	5.62e-05	-0.295779	0.615	0.589	1
AT3G62830-UXS2	8.86e-11	-0.296137	0.491	0.516	1.92e-06
AT5G28060-RPS24B	0.0799636	-0.296679	0.989	0.968	1
AT4G32060-MICU	1.21e-06	-0.297349	0.912	0.888	0.0262729
AT3G22260-AT3G22260	7.63e-20	-0.297525	0.219	0.328	1.65e-15
AT1G72750-TIM23-2	1.38e-18	-0.298467	0.265	0.363	2.99e-14
AT2G40060-CLC2	3.41e-08	-0.298975	0.707	0.675	0.000740654
AT5G62865-AT5G62865	2.43e-16	-0.299967	0.525	0.565	5.28e-12
AT5G01530-LHCB4.1	9.55e-07	-0.300222	0.326	0.37	0.0207228
AT1G17620-AT1G17620	2.08e-07	-0.301081	0.96	0.935	0.00451568
AT4G33250-TIF3K1	6.64e-08	-0.301336	0.823	0.777	0.00144132
AT2G34585-AT2G34585	0.000184867	-0.302088	0.469	0.457	1
AT1G10480-ZFP5	1.9e-06	-0.302148	0.27	0.319	0.0413237
AT2G42590-GRF9	1e-05	-0.303518	0.691	0.649	0.217509
AT4G29480-AT4G29480	8.38e-09	-0.304749	0.606	0.589	0.000181874
AT5G07470-MSRA3	4.64e-12	-0.304981	0.68	0.651	1.01e-07
AT2G43530-ATTI3	2.58e-06	-0.305467	0.551	0.555	0.056083
AT5G55290-VHA-E1	2.53e-14	-0.305483	0.386	0.447	5.5e-10
AT3G52560-UEV1D-4	2.41e-15	-0.305495	0.742	0.738	5.24e-11
AT3G18820-RABG3F	3.62e-13	-0.305682	0.781	0.748	7.85e-09
AT5G36290-AT5G36290	8.91e-13	-0.305945	0.671	0.648	1.93e-08
AT1G25220-ASB1	0.000305667	-0.306016	0.431	0.43	1
AT4G12880-ENODL19	0.355951	-0.306029	0.399	0.361	1
AT2G47110-RPS27AB	0.306393	-0.306077	0.92	0.863	1
AT5G14700-AT5G14700	3.79e-05	-0.306517	0.641	0.67	0.821807
AT2G18210-AT2G18210	0.0011202	-0.306627	0.38	0.408	1
AT4G22690-CYP706A1	2.76e-12	-0.306767	0.42	0.507	5.99e-08
AT2G39460-RPL23AA	0.108356	-0.306934	0.898	0.825	1
AT1G01100-RPP1A	0.0350362	-0.307395	0.985	0.962	1
AT2G30870-GSTF10	0.00353394	-0.30768	0.987	0.953	1
AT5G47910-RBOHD	5.87e-14	-0.307916	0.71	0.715	1.27e-09
AT1G19020-AT1G19020	4.57e-05	-0.308379	0.938	0.971	0.991436
AT2G37410-TIM17-2	9.96e-23	-0.30882	0.896	0.891	2.16e-18
AT1G65820-AT1G65820	7.46e-21	-0.309841	0.789	0.8	1.62e-16
AT3G12700-NANA	6.63e-10	-0.309852	0.292	0.345	1.44e-05
AT3G51730-AT3G51730	4.31e-15	-0.310212	0.192	0.283	9.36e-11
AT5G13420-AT5G13420	3.67e-11	-0.310493	0.61	0.605	7.97e-07
AT3G08710-TRX9	1.13e-15	-0.310695	0.568	0.597	2.45e-11
AT3G03100-AT3G03100	1.18e-20	-0.310971	0.881	0.876	2.55e-16
AT2G42210-ATOEP16-3	7.38e-10	-0.310971	0.712	0.676	1.6e-05
AT4G30010-AT4G30010	7.4e-13	-0.311661	0.877	0.853	1.61e-08
AT5G05170-CESA3	2.7e-10	-0.311807	0.537	0.551	5.87e-06
AT3G50060-MYB77	1e-09	-0.312224	0.281	0.343	2.17e-05
AT1G70780-AT1G70780	1.84e-12	-0.312328	0.96	0.98	3.98e-08
AT5G50460-SEC61G2	7.3e-07	-0.313582	0.643	0.631	0.0158433
AT5G47030-AT5G47030	0.000141915	-0.313873	0.915	0.856	1
AT2G32720-CYTB5-B	6.5e-13	-0.314316	0.18	0.259	1.41e-08
AT2G28190-CSD2	0.000215482	-0.314402	0.486	0.472	1
AT5G41520-RPS10B	0.23145	-0.315906	0.956	0.919	1
AT4G29930-BHLH27	0.0555943	-0.315913	0.348	0.338	1
AT3G21240-4CL2	6.3e-16	-0.315916	0.218	0.314	1.37e-11
AT2G21870-MGP1	7.88e-09	-0.31603	0.804	0.767	0.000171005
AT3G04120-GAPC1	5.25e-06	-0.316764	0.996	0.994	0.113886
AT4G16780-HAT4	3.28e-11	-0.317223	0.256	0.338	7.12e-07
AT2G27530-RPL10AB	0.0331408	-0.317749	0.946	0.91	1
ATCG01050-NDHD	2.96e-22	-0.31877	0.146	0.261	6.43e-18
AT3G01130-AT3G01130	5.83e-07	-0.319027	0.682	0.628	0.0126579
AT3G46010-ADF1	4.76e-11	-0.319173	0.847	0.821	1.03e-06
AT3G10920-MSD1	1.53e-05	-0.319599	0.723	0.654	0.331036
AT1G15270-AT1G15270	7.57e-06	-0.319698	0.906	0.876	0.164294
AT5G54165-AT5G54165	0.840059	-0.319824	0.895	0.902	1
AT4G22220-ISU1	4.12e-23	-0.320065	0.902	0.916	8.94e-19
AT5G15490-UGD3	5.98e-11	-0.321239	0.293	0.354	1.3e-06
AT2G29700-PH1	3.31e-10	-0.321356	0.38	0.42	7.18e-06
ATMG00160-COX2	2.87e-16	-0.321656	0.495	0.556	6.23e-12
AT5G19110-AT5G19110	0.297369	-0.32189	0.927	0.891	1
AT2G43620-AT2G43620	0.00194662	-0.322116	0.316	0.354	1
AT3G16080-RPL37C	0.761948	-0.322678	0.705	0.636	1
AT1G22530-PATL2	3.04e-06	-0.323116	0.259	0.299	0.0659992
AT3G24830-RPL13AB	0.0878747	-0.323747	0.925	0.85	1
AT1G77120-ADH1	0.207059	-0.323965	0.975	0.959	1
AT5G59613-AT5G59613	0.0188884	-0.324942	0.728	0.634	1
AT5G27700-RPS21C	0.000470253	-0.325353	0.975	0.949	1
AT2G44160-MTHFR2	1.41e-05	-0.326281	0.583	0.563	0.305507
AT1G15120-AT1G15120	0.000597561	-0.32635	0.76	0.707	1
AT2G41475-ATS3A	2.68e-17	-0.326575	0.616	0.639	5.82e-13
AT3G03070-AT3G03070	5.66e-21	-0.326774	0.857	0.852	1.23e-16
AT3G17820-GLN1-3	3.35e-10	-0.327133	0.214	0.279	7.27e-06
AT2G40890-CYP98A3	1.12e-08	-0.327249	0.519	0.552	0.000243733
AT5G42300-UBL5	2.02e-58	-0.327288	0.999	1	4.38e-54
AT1G53170-ERF8	7.61e-05	-0.327439	0.346	0.386	1
AT2G41840-RPS2C	0.194976	-0.327483	0.95	0.882	1
AT2G37940-IPCS2	5.15e-21	-0.327696	0.293	0.397	1.12e-16
AT3G54420-EP3	3.78e-11	-0.328084	0.26	0.352	8.2e-07
AT5G39570-AT5G39570	4.12e-27	-0.328369	0.994	0.992	8.94e-23
AT3G19130-RBP47B	5.12e-24	-0.328573	0.919	0.913	1.11e-19
AT3G09500-RPL35A	0.144762	-0.329304	0.993	0.956	1
AT2G36580-AT2G36580	1.04e-09	-0.329313	0.604	0.593	2.25e-05
AT1G34750-AT1G34750	1.3e-27	-0.329952	0.145	0.28	2.82e-23
AT3G02080-RPS19A	0.000274701	-0.331697	0.984	0.953	1
AT3G09830-PCRK1	2.09e-13	-0.333067	0.652	0.656	4.54e-09
AT4G11010-NDPK3	0.00673222	-0.333081	0.524	0.474	1
AT3G60300-AT3G60300	1.03e-14	-0.333242	0.701	0.696	2.23e-10
AT3G19820-DIM	7.49e-05	-0.333248	0.556	0.516	1
AT3G53260-PAL2	0.000230966	-0.334057	0.573	0.557	1
AT2G43520-ATTI2	3.56e-11	-0.334399	0.191	0.277	7.72e-07
AT1G74920-ALDH10A8	6.66e-11	-0.334589	0.763	0.741	1.44e-06
AT3G11510-RPS14B	0.174562	-0.334612	0.915	0.866	1
AT1G13930-AT1G13930	3.75e-13	-0.334817	0.894	0.765	8.15e-09
AT5G38480-GRF3	0.0908239	-0.33494	0.661	0.568	1
AT1G55670-PSAG	3.18e-08	-0.335285	0.231	0.286	0.000689862
AT4G27657-AT4G27657	0.207782	-0.335345	0.583	0.519	1
AT2G18020-RPL8A	0.0661678	-0.335831	0.901	0.832	1
ATCG00580-PSBE	4.3e-13	-0.336761	0.293	0.365	9.34e-09
AT3G23490-CYN	1.1e-10	-0.33685	0.631	0.608	2.38e-06
AT5G22630-ADT5	1.1e-11	-0.337315	0.643	0.683	2.39e-07
AT3G52300-ATPQ	2.35e-07	-0.337807	0.899	0.86	0.00509423
AT3G61470-LHCA2	1.66e-07	-0.338002	0.256	0.312	0.003592
AT2G07727-AT2G07727	2.78e-19	-0.338169	0.398	0.476	6.04e-15
AT5G56710-RPL31C	0.619479	-0.338898	0.915	0.864	1
AT5G61560-AT5G61560	1.61e-10	-0.339004	0.189	0.258	3.5e-06
AT1G04410-MDH1	0.0174131	-0.339733	0.69	0.611	1
AT3G19580-AZF2	6.91e-21	-0.340324	0.965	0.976	1.5e-16
AT3G04400-RPL23A	0.93055	-0.340939	0.945	0.901	1
AT4G26710-VHA-E2	4.24e-10	-0.341109	0.754	0.698	9.19e-06
AT3G30390-AVT6A	6.98e-13	-0.34137	0.433	0.473	1.51e-08
AT5G21020-AT5G21020	8.1e-10	-0.342314	0.58	0.581	1.76e-05
AT3G05560-RPL22B	0.031346	-0.342537	0.729	0.662	1
AT5G10860-CBSX3	3.42e-12	-0.342864	0.695	0.683	7.43e-08
AT5G03850-RPS28A	6.51e-06	-0.34395	0.956	0.929	0.141344
AT3G53740-RPL36B	0.654611	-0.343955	0.908	0.846	1
AT5G16470-AT5G16470	3.64e-36	-0.344076	0.925	0.947	7.9e-32
AT1G04270-RPS15A	9.06e-05	-0.34408	0.911	0.858	1
AT5G54810-TSB1	1.49e-13	-0.344593	0.672	0.675	3.24e-09
AT3G06700-RPL29A	0.402799	-0.344699	0.872	0.822	1
AT1G11670-DTX36	2.85e-09	-0.344919	0.422	0.475	6.19e-05
AT4G31985-RPL39C	1.61e-05	-0.345178	0.83	0.793	0.348801
AT1G69510-AT1G69510	0.00791394	-0.346558	0.825	0.754	1
AT3G16530-AT3G16530	0.0119008	-0.34682	0.544	0.605	1
AT5G20090-MPC1	1.92e-16	-0.346904	0.448	0.505	4.16e-12
AT5G62300-RPS20C	4.31e-07	-0.346904	0.959	0.925	0.00934306
AT5G65670-IAA9	4.62e-05	-0.347621	0.88	0.846	1
AT3G26520-TIP1-2	0.0260943	-0.347974	0.424	0.428	1
AT4G20150-AT4G20150	3.52e-08	-0.349233	0.859	0.814	0.000763919
AT1G72020-AT1G72020	4.09e-09	-0.34936	0.74	0.71	8.87e-05
AT5G65430-GRF8	1.18e-08	-0.35025	0.758	0.735	0.000255853
AT3G60245-RPL37AC	0.20848	-0.351583	0.942	0.904	1
AT2G27510-FD3	1.5e-10	-0.352258	0.988	0.975	3.26e-06
AT2G47180-GOLS1	1.05e-07	-0.352333	0.657	0.723	0.00227705
AT5G27670-HTA7	0.378758	-0.352943	0.38	0.338	1
AT3G19030-AT3G19030	6.64e-06	-0.353513	0.539	0.532	0.144096
AT2G04520-AT2G04520	1.02e-13	-0.35364	0.576	0.587	2.21e-09
AT1G74100-SOT16	0.195326	-0.354186	0.592	0.495	1
AT5G02960-RPS23B	0.0206885	-0.354221	0.941	0.888	1
AT2G07671-AT2G07671	2.13e-15	-0.354963	0.801	0.794	4.62e-11
AT2G27960-CKS1	4.2e-07	-0.355711	0.34	0.365	0.00911109
AT2G30860-GSTF9	0.0291411	-0.355922	0.976	0.918	1
AT2G14890-AGP9	0.553724	-0.356508	0.682	0.565	1
AT1G80820-CCR2	0.000414516	-0.35709	0.428	0.439	1
AT1G54000-GLL22	3.49e-07	-0.357903	0.434	0.476	0.0075681
AT1G72416-AT1G72416	9.68e-08	-0.358092	0.258	0.308	0.00210033
ATCG00350-PSAA	3.75e-08	-0.358124	0.301	0.344	0.000812954
AT1G20696-HMGB3	0.000300933	-0.35813	0.384	0.392	1
AT5G58650-PSY1	2.41e-11	-0.358152	0.386	0.453	5.23e-07
AT4G21105-AT4G21105	2.11e-14	-0.358683	0.881	0.878	4.57e-10
AT5G61170-RPS19C	0.708039	-0.359433	0.79	0.709	1
AT1G52300-RPL37B	0.257519	-0.360419	0.973	0.929	1
AT3G15540-IAA19	0.00135175	-0.3605	0.323	0.337	1
AT4G15000-RPL27C	0.218913	-0.361319	0.796	0.718	1
AT2G15970-COR413PM1	0.0175026	-0.3619	0.741	0.742	1
AT3G23820-GAE6	2.38e-12	-0.362121	0.904	0.908	5.16e-08
AT4G27000-RBP45C	1.41e-17	-0.36247	0.569	0.589	3.05e-13
AT4G30440-GAE1	1.11e-26	-0.364319	0.93	0.959	2.41e-22
AT5G20290-RPS8A	0.668843	-0.364375	0.998	0.984	1
AT2G44360-AT2G44360	8.23e-22	-0.364393	0.323	0.426	1.79e-17
AT3G63310-BIL4	1.37e-16	-0.364769	0.61	0.624	2.98e-12
AT3G49120-PER34	8.16e-05	-0.364775	0.508	0.516	1
AT4G22310-MPC4	1.68e-16	-0.365362	0.56	0.584	3.64e-12
AT2G27690-CYP94C1	3.9e-12	-0.365824	0.224	0.3	8.47e-08
AT5G12250-TUBB6	0.00264	-0.366242	0.799	0.72	1
AT5G66570-PSBO1	1.07e-07	-0.366376	0.362	0.403	0.00232769
AT4G13615-AT4G13615	2.5e-20	-0.366857	0.6	0.62	5.42e-16
AT1G74940-AT1G74940	1.73e-09	-0.367405	0.278	0.336	3.75e-05
AT1G70600-RPL27AC	0.493518	-0.367483	0.955	0.917	1
AT4G29670-ACHT2	5.8e-16	-0.367978	0.779	0.821	1.26e-11
AT3G56360-AT3G56360	6.96e-14	-0.368421	0.289	0.373	1.51e-09
AT1G43170-ARP1	0.00223589	-0.369813	0.989	0.968	1
AT4G14450-AT4G14450	0.0189862	-0.37058	0.232	0.25	1
AT2G35930-PUB23	4.52e-15	-0.370665	0.203	0.3	9.81e-11
AT2G25735-AT2G25735	0.0243564	-0.37096	0.326	0.344	1
AT5G03210-AT5G03210	0.000352074	-0.371675	0.932	0.951	1
AT1G08880-HTA5	0.490027	-0.372458	0.671	0.662	1
AT2G28900-OEP161	8.44e-09	-0.372574	0.512	0.538	0.000183082
AT1G65930-CICDH	7.1e-12	-0.372585	0.731	0.694	1.54e-07
AT3G51920-CML9	8.52e-22	-0.372993	0.159	0.277	1.85e-17
AT5G10360-RPS6B	2.63e-09	-0.373278	0.971	0.955	5.71e-05
AT4G27090-RPL14B	0.277127	-0.373598	0.999	0.984	1
AT1G31330-PSAF	8.78e-11	-0.374695	0.283	0.357	1.91e-06
AT3G06750-AT3G06750	2.17e-06	-0.375005	0.451	0.469	0.0470614
ATCG00570-PSBF	6.18e-09	-0.375438	0.431	0.449	0.000134044
AT2G16600-CYP19-1	2.4e-06	-0.376085	0.929	0.899	0.0520583
AT3G10525-SMR1	2.64e-11	-0.376132	0.237	0.319	5.74e-07
AT5G15200-RPS9B	0.000300177	-0.376214	0.998	0.991	1
AT4G28750-PSAE1	2.24e-12	-0.377355	0.187	0.266	4.85e-08
AT2G17720-P4H5	5.8e-24	-0.378328	0.342	0.451	1.26e-19
AT2G22425-AT2G22425	9.3e-13	-0.37855	0.534	0.55	2.02e-08
AT4G10340-LHCB5	1.3e-07	-0.378563	0.37	0.411	0.00281335
AT4G37300-MEE59	2.89e-06	-0.378861	0.569	0.544	0.0626269
AT3G11940-RPS5B	5.01e-07	-0.380316	0.993	0.976	0.0108757
AT5G57660-COL5	5.2e-22	-0.381375	0.293	0.412	1.13e-17
AT1G78300-GRF2	1.42e-09	-0.381799	0.706	0.672	3.09e-05
AT3G18740-RPL30C	2.96e-10	-0.38297	0.895	0.876	6.42e-06
ATMG00270-NAD6	3.62e-17	-0.385252	0.761	0.773	7.85e-13
AT5G40370-AT5G40370	8.22e-17	-0.385528	0.825	0.833	1.78e-12
AT2G34480-AT2G34480	0.0419351	-0.385712	0.975	0.949	1
AT5G19230-AT5G19230	6.52e-19	-0.385866	0.763	0.85	1.41e-14
AT4G34180-CYCLASE1	3.38e-27	-0.386512	0.696	0.736	7.33e-23
AT4G39200-RPS25E	2.74e-05	-0.387186	0.998	0.991	0.594188
AT3G08580-AAC1	1.51e-06	-0.388175	0.985	0.976	0.0327071
AT5G60920-COB	1.26e-11	-0.388831	0.469	0.49	2.73e-07
AT1G66240-ATX1	1.5e-12	-0.389095	0.744	0.724	3.25e-08
AT3G23810-SAHH2	0.00816279	-0.389442	0.589	0.57	1
AT5G27420-ATL31	3.43e-07	-0.390121	0.832	0.858	0.00745213
AT5G65300-AT5G65300	2.69e-13	-0.391077	0.915	0.949	5.84e-09
AT2G47520-ERF071	4.79e-26	-0.391529	0.621	0.775	1.04e-21
AT3G01520-AT3G01520	1.38e-28	-0.392781	0.8	0.812	3e-24
AT2G22670-IAA8	0.0107595	-0.392832	0.74	0.662	1
ATCG00130-ATPF	5.61e-21	-0.39351	0.275	0.38	1.22e-16
AT2G33470-GLTP1	4.69e-22	-0.394534	0.401	0.486	1.02e-17
AT4G27130-AT4G27130	1.74e-38	-0.394899	0.947	0.956	3.78e-34
AT1G51060-HTA10	0.00108525	-0.398135	0.85	0.789	1
AT2G07708-AT2G07708	3.22e-26	-0.398205	0.775	0.8	6.98e-22
AT4G21980-APG8A	2.03e-30	-0.398891	0.544	0.62	4.4e-26
AT2G38310-PYL4	2.14e-12	-0.399276	0.509	0.552	4.64e-08
AT3G09840-CDC48A	4.28e-34	-0.401062	0.725	0.755	9.29e-30
AT4G30470-AT4G30470	7.47e-09	-0.401223	0.455	0.482	0.000162083
AT1G11840-ATGLX1	9.4e-05	-0.403029	0.985	0.951	1
AT5G58375-AT5G58375	1.05e-17	-0.403986	0.473	0.531	2.27e-13
AT4G14960-TUBA6	0.0306784	-0.405354	0.726	0.666	1
AT5G16360-AT5G16360	1.41e-24	-0.405964	0.827	0.882	3.07e-20
AT4G38920-VHA-c3	1.37e-20	-0.406593	0.846	0.836	2.97e-16
AT1G60710-ATB2	0.00658007	-0.406879	0.818	0.778	1
AT5G07460-MRSA2	4.38e-07	-0.407467	0.512	0.53	0.00949783
AT5G05300-AT5G05300	2.34e-06	-0.407847	0.326	0.368	0.0507769
AT5G53050-AT5G53050	2.13e-27	-0.409543	0.649	0.686	4.62e-23
AT5G09810-ACT7	1.95e-16	-0.409885	0.974	0.967	4.23e-12
AT3G60600-PVA11	2.46e-39	-0.409948	0.833	0.869	5.33e-35
AT5G17920-MS1	1.97e-10	-0.410214	0.979	0.951	4.27e-06
AT1G54630-ACP3	1.14e-12	-0.410678	0.735	0.698	2.48e-08
AT1G07770-RPS15AA	5.03e-09	-0.411227	0.979	0.951	0.000109057
AT3G12050-AT3G12050	7.39e-08	-0.41137	0.46	0.472	0.00160432
AT3G03270-AT3G03270	0.00358848	-0.411582	0.67	0.699	1
AT2G28910-CXIP4	4.05e-30	-0.41198	0.667	0.714	8.78e-26
AT2G21660-RBG7	0.175788	-0.412382	0.454	0.375	1
AT3G17020-AT3G17020	9.86e-27	-0.412902	0.648	0.722	2.14e-22
AT5G20650-COPT5	6.18e-20	-0.413181	0.459	0.512	1.34e-15
AT5G19510-AT5G19510	1.1e-05	-0.415088	0.987	0.968	0.238237
AT5G43460-AT5G43460	1.36e-30	-0.41607	0.984	0.98	2.95e-26
AT4G35100-PIP2-7	2.26e-06	-0.416774	0.887	0.765	0.0489699
AT1G76200-AT1G76200	3.19e-22	-0.417902	0.928	0.906	6.92e-18
AT1G33600-AT1G33600	6.14e-06	-0.418089	0.353	0.387	0.133232
ATMG00580-NAD4	4.47e-27	-0.418129	0.486	0.579	9.7e-23
AT3G61110-RPS27B	3.2e-07	-0.418193	0.947	0.914	0.00694363
AT1G54580-ACP2	3.57e-13	-0.4185	0.803	0.767	7.75e-09
AT3G02790-AT3G02790	1.63e-24	-0.419273	0.344	0.451	3.54e-20
AT3G25140-GAUT8	6.32e-24	-0.419389	0.516	0.576	1.37e-19
AT4G34720-VHA-c3	1.95e-39	-0.419989	0.802	0.836	4.23e-35
AT1G23290-RPL27AB	8.46e-17	-0.42007	0.952	0.945	1.84e-12
AT5G04750-AT5G04750	9.01e-18	-0.421436	0.436	0.496	1.95e-13
AT5G64350-FKBP12	3.28e-12	-0.421549	0.923	0.913	7.12e-08
AT4G40040-HTR8	4.63e-32	-0.42176	0.986	0.986	1e-27
AT3G03150-AT3G03150	1.99e-10	-0.422169	0.798	0.799	4.33e-06
AT5G45350-AT5G45350	2.88e-46	-0.422252	0.998	0.999	6.25e-42
AT2G37750-AT2G37750	1.11e-05	-0.424157	0.26	0.305	0.241171
AT2G45070-SEC61 BETA	3.91e-48	-0.424343	0.936	0.954	8.48e-44
AT4G13930-SHM4	0.00054771	-0.424613	0.559	0.51	1
AT3G43430-AT3G43430	3.25e-15	-0.428587	0.39	0.514	7.04e-11
AT3G17800-AT3G17800	4.75e-22	-0.428675	0.789	0.836	1.03e-17
AT1G56220-AT1G56220	3.22e-08	-0.428914	0.362	0.411	0.000699768
AT5G42850-AT5G42850	1.29e-23	-0.429642	0.753	0.759	2.81e-19
AT1G20693-HMGB2	9.55e-13	-0.430432	0.317	0.38	2.07e-08
AT1G65720-AT1G65720	6.57e-46	-0.430597	0.911	0.927	1.43e-41
AT3G10860-AT3G10860	5.87e-18	-0.431186	0.847	0.84	1.27e-13
AT1G04820-TUBA4	0.851991	-0.431834	0.514	0.453	1
AT1G27350-AT1G27350	5.53e-38	-0.433086	0.655	0.721	1.2e-33
ATCG00020-PSBA	1.59e-24	-0.433612	0.149	0.271	3.44e-20
AT4G36670-PLT6	2.81e-11	-0.43394	0.213	0.291	6.1e-07
AT3G20390-AT3G20390	6.41e-21	-0.435592	0.947	0.928	1.39e-16
AT3G28200-PER31	5.26e-25	-0.437586	0.643	0.686	1.14e-20
AT5G62020-HSFB2A	4.86e-31	-0.439263	0.141	0.287	1.05e-26
AT5G64660-PUB27	2.37e-12	-0.439322	0.772	0.796	5.14e-08
AT4G01250-WRKY22	1.01e-11	-0.440906	0.614	0.733	2.19e-07
AT5G57290-RPP3B	0.00444113	-0.442005	0.779	0.727	1
AT1G51070-bHLH115	5.01e-25	-0.443639	0.488	0.562	1.09e-20
AT5G10450-GRF6	1.67e-33	-0.446058	0.734	0.768	3.61e-29
AT4G24920-AT4G24920	2.77e-35	-0.446435	0.828	0.886	6e-31
AT3G11780-AT3G11780	1.59e-30	-0.446981	0.321	0.446	3.45e-26
AT4G37790-HAT22	9.18e-23	-0.447569	0.87	0.909	1.99e-18
AT1G51680-4CL1	7.11e-33	-0.447653	0.148	0.298	1.54e-28
AT2G25460-AT2G25460	1.1e-10	-0.44858	0.412	0.454	2.39e-06
AT1G31812-ACBP6	6.44e-14	-0.450834	0.952	0.945	1.4e-09
AT1G14890-AT1G14890	3.31e-20	-0.451615	0.579	0.762	7.18e-16
AT5G61210-SNAP33	1.5e-55	-0.45179	0.929	0.949	3.26e-51
AT5G19760-DTC	2.99e-21	-0.452392	0.795	0.782	6.48e-17
AT5G46110-APE2	3.28e-16	-0.452781	0.206	0.307	7.11e-12
AT1G56200-emb1303	2.02e-22	-0.454127	0.812	0.797	4.38e-18
AT2G20670-AT2G20670	0.00113368	-0.45598	0.25	0.281	1
AT5G42190-SKP1B	2.78e-24	-0.457914	0.629	0.641	6.04e-20
AT4G32470-QCR7-1	4.2e-31	-0.458238	0.938	0.924	9.11e-27
AT5G10980-HTR8	1.58e-12	-0.458642	0.925	0.924	3.43e-08
AT1G28480-GRXC9	1.05e-18	-0.460285	0.41	0.495	2.28e-14
AT1G05850-CTL1	7.24e-26	-0.460386	0.918	0.901	1.57e-21
AT4G37830-AT4G37830	8.1e-24	-0.461496	0.955	0.948	1.76e-19
AT1G77370-AT1G77370	3.92e-42	-0.462012	0.818	0.87	8.51e-38
AT1G08200-AXS2	1.31e-34	-0.4623	0.998	0.992	2.83e-30
AT5G20700-AT5G20700	1.25e-22	-0.463123	0.329	0.452	2.71e-18
AT3G08590-AT3G08590	5.81e-07	-0.463791	0.284	0.328	0.0126055
AT1G63980-AT1G63980	2.61e-26	-0.46517	0.641	0.661	5.66e-22
AT3G23600-AT3G23600	1.94e-23	-0.466075	0.61	0.642	4.22e-19
AT4G40030-AT4G40030	1.81e-23	-0.466215	0.927	0.925	3.94e-19
AT4G01070-UGT72B1	1.54e-08	-0.469014	0.217	0.278	0.000335128
AT2G47890-COL13	3.55e-19	-0.469425	0.486	0.58	7.7e-15
AT2G45960-PIP1B	5.95e-11	-0.470078	0.343	0.397	1.29e-06
AT1G77710-AT1G77710	1.99e-38	-0.470726	0.878	0.896	4.31e-34
AT1G30700-AT1G30700	0.000414667	-0.472031	0.233	0.266	1
AT4G17500-ERF1A	2.13e-10	-0.472312	0.713	0.808	4.62e-06
AT3G52800-SAP6	2.29e-86	-0.472535	1	1	4.98e-82
AT3G54890-LHCA1	2.62e-08	-0.474027	0.491	0.513	0.000569407
AT1G16530-LBD3	3.36e-32	-0.474045	0.771	0.824	7.28e-28
AT1G04040-AT1G04040	3.57e-17	-0.474864	0.182	0.284	7.75e-13
AT3G54260-TBL36	0.0447638	-0.475544	0.848	0.734	1
AT3G55970-JRG21	3.73e-07	-0.480127	0.204	0.265	0.00810085
AT4G11150-VHA-E1	1.3e-44	-0.480524	0.86	0.873	2.82e-40
AT1G19910-VHA-C2	3.22e-68	-0.485865	0.983	0.986	6.99e-64
AT1G30230-AT1G30230	7.64e-20	-0.488582	0.993	0.978	1.66e-15
AT4G25900-AT4G25900	8.47e-41	-0.488903	0.154	0.327	1.84e-36
AT1G80380-GLYK	0.000249672	-0.489978	0.614	0.614	1
AT5G06570-AT5G06570	2.17e-07	-0.491275	0.347	0.4	0.0047137
AT5G47890-AT5G47890	1.02e-40	-0.493086	0.873	0.881	2.22e-36
AT3G61060-AtPP2-A13	8.14e-16	-0.493169	0.626	0.669	1.77e-11
AT3G23000-CIPK7	6.99e-13	-0.493205	0.514	0.542	1.52e-08
[truncated: 254 more rows]

## Sheet: cluster3
GeneID	p_val	avg_log2FC	pct.1	pct.2	p_val_adj
[truncated: 1,316 more rows]

[truncated: 21 more sheets: cluster4, cluster5, cluster6, cluster7, cluster8, cluster9, cluster10, cluster11, cluster12, cluster13, cluster14, cluster15, cluster16, Subcluster17_1, Subcluster17_2, cluster18, cluster19, cluster20, cluster21, cluster22 …]
