# Supplementary material for: The dynamic and diverse nature of parenchyma cells in the Arabidopsis root during secondary growth
Source: Nat Plants. 2025 Mar 26;11(4):878–90. doi: 10.1038/s41477-025-01938-6 (PMC12014502; doi:10.1038/s41477-025-01938-6)
Supplement: Supplementary file 5 — GO analysis of the top differentially expressed gene in each cluster. [file 41477_2025_1938_MOESM5_ESM.xlsx]

## Sheet: Legend
Supplementary Tables 3: Gene Ontology analysis of top differentially expressed gene in each cluster
Table header	Explanation
ID	GO term identifier
Description	The brief description of the ID associated biological process
GeneRatio	The ratio of the number of genes that are annotated with the given GO term versus the total number of the given genes
BgRatio	The background ratio, indicating the number of genes associated with certain GO term versus the whole amount of genes in the genome
pvalue	The p-value from the enrichment test, indicates the statistical significance of the enrichment of certain GO term among the given genes
p.adjust	The adjusted p-value after multiple testing correction
qvalue	An alternative way of measuring the significance
geneID	The list of genes from the input genelist that are annotated with the certain GO term
Count	The number of genes from the input genelist that are annotated with the certain GO term

## Sheet: Cluster1_GO
ID	Description	GeneRatio	BgRatio	pvalue	p.adjust	qvalue	geneID	Count
GO:0071456	cellular response to hypoxia	73/703	242/21869	2.26062e-50	2.07491e-47	1.80559e-47	AT4G01250/AT1G68840/AT1G57630/AT2G25735/AT1G25560/AT4G30280/AT1G76600/AT4G34150/AT1G19020/AT5G27420/AT1G30040/AT3G49780/AT2G22500/AT5G63790/AT4G34131/AT2G40140/AT1G78850/AT3G56880/AT1G76680/AT5G20230/AT2G40000/AT4G24110/AT3G04640/AT2G47730/AT4G01360/AT1G07150/AT1G15010/AT5G35735/AT1G23710/AT1G07135/AT2G18670/AT1G18300/AT1G13360/AT1G69890/AT3G15210/AT5G54490/AT1G03220/AT3G23170/AT5G66650/AT4G29780…	73
GO:0036294	cellular response to decreased oxygen levels	73/703	244/21869	4.34991e-50	2.07491e-47	1.80559e-47	AT4G01250/AT1G68840/AT1G57630/AT2G25735/AT1G25560/AT4G30280/AT1G76600/AT4G34150/AT1G19020/AT5G27420/AT1G30040/AT3G49780/AT2G22500/AT5G63790/AT4G34131/AT2G40140/AT1G78850/AT3G56880/AT1G76680/AT5G20230/AT2G40000/AT4G24110/AT3G04640/AT2G47730/AT4G01360/AT1G07150/AT1G15010/AT5G35735/AT1G23710/AT1G07135/AT2G18670/AT1G18300/AT1G13360/AT1G69890/AT3G15210/AT5G54490/AT1G03220/AT3G23170/AT5G66650/AT4G29780…	73
GO:0071453	cellular response to oxygen levels	73/703	244/21869	4.34991e-50	2.07491e-47	1.80559e-47	AT4G01250/AT1G68840/AT1G57630/AT2G25735/AT1G25560/AT4G30280/AT1G76600/AT4G34150/AT1G19020/AT5G27420/AT1G30040/AT3G49780/AT2G22500/AT5G63790/AT4G34131/AT2G40140/AT1G78850/AT3G56880/AT1G76680/AT5G20230/AT2G40000/AT4G24110/AT3G04640/AT2G47730/AT4G01360/AT1G07150/AT1G15010/AT5G35735/AT1G23710/AT1G07135/AT2G18670/AT1G18300/AT1G13360/AT1G69890/AT3G15210/AT5G54490/AT1G03220/AT3G23170/AT5G66650/AT4G29780…	73
GO:0001666	response to hypoxia	74/703	268/21869	5.33287e-48	1.90784e-45	1.66021e-45	AT4G01250/AT1G68840/AT1G57630/AT2G25735/AT1G25560/AT4G30280/AT1G76600/AT4G34150/AT1G19020/AT5G27420/AT1G30040/AT3G49780/AT2G22500/AT5G63790/AT4G34131/AT2G40140/AT1G78850/AT3G56880/AT1G76680/AT5G20230/AT2G40000/AT4G24110/AT3G04640/AT2G47730/AT4G01360/AT1G07150/AT1G15010/AT5G35735/AT1G23710/AT1G07135/AT2G18670/AT1G18300/AT1G13360/AT1G69890/AT3G15210/AT5G54490/AT1G03220/AT3G23170/AT5G66650/AT4G29780…	74
GO:0036293	response to decreased oxygen levels	74/703	272/21869	1.70456e-47	4.87845e-45	4.24525e-45	AT4G01250/AT1G68840/AT1G57630/AT2G25735/AT1G25560/AT4G30280/AT1G76600/AT4G34150/AT1G19020/AT5G27420/AT1G30040/AT3G49780/AT2G22500/AT5G63790/AT4G34131/AT2G40140/AT1G78850/AT3G56880/AT1G76680/AT5G20230/AT2G40000/AT4G24110/AT3G04640/AT2G47730/AT4G01360/AT1G07150/AT1G15010/AT5G35735/AT1G23710/AT1G07135/AT2G18670/AT1G18300/AT1G13360/AT1G69890/AT3G15210/AT5G54490/AT1G03220/AT3G23170/AT5G66650/AT4G29780…	74
GO:0070482	response to oxygen levels	74/703	273/21869	2.2713e-47	5.41706e-45	4.71395e-45	AT4G01250/AT1G68840/AT1G57630/AT2G25735/AT1G25560/AT4G30280/AT1G76600/AT4G34150/AT1G19020/AT5G27420/AT1G30040/AT3G49780/AT2G22500/AT5G63790/AT4G34131/AT2G40140/AT1G78850/AT3G56880/AT1G76680/AT5G20230/AT2G40000/AT4G24110/AT3G04640/AT2G47730/AT4G01360/AT1G07150/AT1G15010/AT5G35735/AT1G23710/AT1G07135/AT2G18670/AT1G18300/AT1G13360/AT1G69890/AT3G15210/AT5G54490/AT1G03220/AT3G23170/AT5G66650/AT4G29780…	74
GO:0042742	defense response to bacterium	60/703	416/21869	1.09656e-22	2.24168e-20	1.95072e-20	AT5G05300/AT4G31550/AT4G28460/AT1G07000/AT5G39670/AT4G19700/AT5G46330/AT4G23190/AT3G10525/AT5G44070/AT5G27420/AT5G49520/AT3G05200/AT3G49120/AT2G39660/AT2G40000/AT2G24570/AT4G23810/AT3G21630/AT5G25440/AT1G59870/AT3G15210/AT3G25070/AT4G28350/AT2G38470/AT4G31500/AT5G66210/AT2G44490/AT3G50950/AT5G48380/AT3G50260/AT5G58430/AT1G51090/AT2G23810/AT1G14370/AT1G70130/AT3G48090/AT5G01560/AT2G05940/AT1G13960…	60
GO:0009620	response to fungus	50/703	353/21869	9.7776e-19	1.74897e-16	1.52196e-16	AT5G39580/AT1G07000/AT4G19700/AT1G22810/AT5G05190/AT1G76600/AT1G21010/AT2G38870/AT3G50480/AT2G40140/AT3G49120/AT5G64250/AT2G39660/AT5G08790/AT1G15010/AT1G24140/AT3G21630/AT3G52400/AT3G55970/AT1G59870/AT1G37130/AT2G30020/AT1G28190/AT2G31865/AT4G20830/AT5G17350/AT2G38470/AT4G31500/AT4G34460/AT1G22190/AT2G01340/AT4G01090/AT3G13790/AT5G58430/AT1G51090/AT5G42650/AT5G64750/AT1G17420/AT1G66480/AT3G10985…	50
GO:0002682	regulation of immune system process	32/703	219/21869	8.06858e-13	1.15461e-10	1.00475e-10	AT5G05300/AT1G07000/AT5G39670/AT5G05190/AT3G49120/AT2G39660/AT3G21630/AT3G52400/AT5G25440/AT3G55970/AT1G59870/AT3G15210/AT3G25070/AT5G66210/AT3G50950/AT4G01090/AT1G51090/AT1G14370/AT3G18690/AT1G13960/AT3G59700/AT5G11410/AT5G62570/AT5G01540/AT4G17720/AT2G29460/AT5G14930/AT3G28450/AT3G57750/AT3G11820/AT5G20480/AT3G55450	32
GO:0050776	regulation of immune response	32/703	219/21869	8.06858e-13	1.15461e-10	1.00475e-10	AT5G05300/AT1G07000/AT5G39670/AT5G05190/AT3G49120/AT2G39660/AT3G21630/AT3G52400/AT5G25440/AT3G55970/AT1G59870/AT3G15210/AT3G25070/AT5G66210/AT3G50950/AT4G01090/AT1G51090/AT1G14370/AT3G18690/AT1G13960/AT3G59700/AT5G11410/AT5G62570/AT5G01540/AT4G17720/AT2G29460/AT5G14930/AT3G28450/AT3G57750/AT3G11820/AT5G20480/AT3G55450	32
GO:0009414	response to water deprivation	44/703	406/21869	2.00096e-12	2.60306e-10	2.2652e-10	AT1G10370/AT1G07000/AT3G52450/AT1G22810/AT3G23250/AT1G02930/AT4G17615/AT5G15960/AT5G15970/AT1G08930/AT5G59550/AT1G15520/AT3G56880/AT2G42540/AT3G46620/AT1G59870/AT2G47190/AT5G58670/AT5G52050/AT2G38470/AT1G77120/AT1G22190/AT2G37040/AT2G17840/AT2G22430/AT5G58430/AT3G17410/AT4G34240/AT1G69270/AT1G78080/AT3G19580/AT2G35930/AT1G78380/AT3G14440/AT5G24030/AT4G20260/AT5G45340/AT1G30270/AT1G27730/AT2G33700…	44
GO:0009415	response to water	44/703	416/21869	4.58172e-12	5.4637e-10	4.75454e-10	AT1G10370/AT1G07000/AT3G52450/AT1G22810/AT3G23250/AT1G02930/AT4G17615/AT5G15960/AT5G15970/AT1G08930/AT5G59550/AT1G15520/AT3G56880/AT2G42540/AT3G46620/AT1G59870/AT2G47190/AT5G58670/AT5G52050/AT2G38470/AT1G77120/AT1G22190/AT2G37040/AT2G17840/AT2G22430/AT5G58430/AT3G17410/AT4G34240/AT1G69270/AT1G78080/AT3G19580/AT2G35930/AT1G78380/AT3G14440/AT5G24030/AT4G20260/AT5G45340/AT1G30270/AT1G27730/AT2G33700…	44
GO:0009611	response to wounding	32/703	243/21869	1.39021e-11	1.5303e-09	1.33168e-09	AT1G71697/AT1G19020/AT3G54420/AT2G38870/AT1G32920/AT3G61190/AT1G76680/AT5G20230/AT5G08790/AT2G24850/AT2G30020/AT2G02990/AT2G37040/AT3G13790/AT5G48150/AT5G42650/AT1G74020/AT4G37760/AT4G21440/AT1G17420/AT3G25250/AT5G14780/AT5G59820/AT5G56980/AT1G78080/AT3G21240/AT2G30490/AT1G01720/AT5G54170/AT3G14050/AT1G27730/AT2G02860	32
GO:0050832	defense response to fungus	33/703	260/21869	1.83376e-11	1.87437e-09	1.63108e-09	AT5G39580/AT1G07000/AT4G19700/AT5G05190/AT2G38870/AT3G50480/AT2G40140/AT3G49120/AT2G39660/AT1G15010/AT1G24140/AT3G52400/AT3G55970/AT1G59870/AT2G30020/AT2G31865/AT4G20830/AT2G38470/AT4G31500/AT4G34460/AT4G01090/AT3G13790/AT5G58430/AT1G51090/AT5G42650/AT5G64750/AT1G13960/AT2G35000/AT2G43510/AT5G45110/AT4G17720/AT3G28450/AT3G11820	33
GO:0002831	regulation of response to biotic stimulus	28/703	197/21869	4.28872e-11	4.09144e-09	3.56039e-09	AT5G05300/AT1G07000/AT5G39670/AT5G05190/AT2G39660/AT3G21630/AT3G52400/AT5G25440/AT3G55970/AT1G59870/AT3G15210/AT3G25070/AT5G66210/AT4G01090/AT1G51090/AT1G14370/AT3G18690/AT1G13960/AT3G59700/AT5G11410/AT5G62570/AT4G17720/AT2G29460/AT5G14930/AT3G28450/AT3G11820/AT5G20480/AT3G55450	28
GO:0001101	response to acid chemical	44/703	448/21869	5.399e-11	4.82873e-09	4.20199e-09	AT1G10370/AT1G07000/AT3G52450/AT1G22810/AT3G23250/AT1G02930/AT4G17615/AT5G15960/AT5G15970/AT1G08930/AT5G59550/AT1G15520/AT3G56880/AT2G42540/AT3G46620/AT1G59870/AT2G47190/AT5G58670/AT5G52050/AT2G38470/AT1G77120/AT1G22190/AT2G37040/AT2G17840/AT2G22430/AT5G58430/AT3G17410/AT4G34240/AT1G69270/AT1G78080/AT3G19580/AT2G35930/AT1G78380/AT3G14440/AT5G24030/AT4G20260/AT5G45340/AT1G30270/AT1G27730/AT2G33700…	44
GO:0032101	regulation of response to external stimulus	28/703	202/21869	7.83563e-11	6.59576e-09	5.73966e-09	AT5G05300/AT1G07000/AT5G39670/AT5G05190/AT2G39660/AT3G21630/AT3G52400/AT5G25440/AT3G55970/AT1G59870/AT3G15210/AT3G25070/AT5G66210/AT4G01090/AT1G51090/AT1G14370/AT3G18690/AT1G13960/AT3G59700/AT5G11410/AT5G62570/AT4G17720/AT2G29460/AT5G14930/AT3G28450/AT3G11820/AT5G20480/AT3G55450	28
GO:0031347	regulation of defense response	33/703	275/21869	8.35861e-11	6.64509e-09	5.78259e-09	AT5G05300/AT1G07000/AT5G39670/AT2G31880/AT5G05190/AT2G39660/AT3G61190/AT4G23810/AT3G21630/AT3G52400/AT5G25440/AT3G55970/AT1G59870/AT3G15210/AT3G25070/AT5G66210/AT5G48380/AT4G01090/AT1G51090/AT1G14370/AT3G18690/AT1G11310/AT1G13960/AT3G59700/AT5G11410/AT5G62570/AT4G17720/AT2G29460/AT5G14930/AT3G28450/AT3G11820/AT5G20480/AT3G55450	33
GO:0048585	negative regulation of response to stimulus	30/703	239/21869	2.00816e-10	1.51246e-08	1.31615e-08	AT1G10370/AT5G39670/AT3G61190/AT3G52400/AT3G55970/AT1G59870/AT3G15210/AT3G25070/AT5G66210/AT4G27310/AT5G48380/AT1G07430/AT1G80440/AT2G22430/AT1G51090/AT5G64750/AT1G69570/AT1G11310/AT1G13960/AT3G59700/AT3G10930/AT5G62570/AT3G26000/AT1G01720/AT4G17720/AT3G28450/AT1G19770/AT3G11820/AT3G11410/AT2G31380	30
GO:0080134	regulation of response to stress	40/703	408/21869	4.348e-10	3.111e-08	2.7072e-08	AT1G10370/AT5G05300/AT1G07000/AT5G39670/AT2G31880/AT5G05190/AT2G39660/AT3G61190/AT4G23810/AT3G21630/AT3G52400/AT5G25440/AT3G55970/AT1G59870/AT5G52050/AT3G15210/AT3G25070/AT2G31865/AT5G66210/AT1G77120/AT5G48380/AT1G34370/AT4G01090/AT3G17410/AT1G51090/AT1G14370/AT3G18690/AT1G11310/AT1G13960/AT3G59700/AT3G10930/AT5G11410/AT5G62570/AT4G17720/AT2G29460/AT5G14930/AT3G28450/AT3G11820/AT5G20480/AT3G55450	40
GO:1900424	regulation of defense response to bacterium	14/703	52/21869	6.32043e-10	4.30692e-08	3.7479e-08	AT1G07000/AT5G39670/AT2G39660/AT5G25440/AT5G66210/AT1G51090/AT1G14370/AT1G13960/AT3G59700/AT5G11410/AT5G62570/AT5G14930/AT3G28450/AT3G55450	14
GO:0031348	negative regulation of defense response	16/703	75/21869	1.60575e-09	1.04447e-07	9.08903e-08	AT5G39670/AT3G61190/AT3G52400/AT3G55970/AT1G59870/AT3G25070/AT5G66210/AT5G48380/AT1G51090/AT1G11310/AT1G13960/AT3G59700/AT5G62570/AT4G17720/AT3G28450/AT3G11820	16
GO:0010200	response to chitin	11/703	32/21869	2.44279e-09	1.51984e-07	1.32257e-07	AT2G40140/AT3G21630/AT1G59870/AT2G33580/AT3G16530/AT5G59820/AT2G35000/AT3G19580/AT3G55980/AT3G46080/AT1G27730	11
GO:0014070	response to organic cyclic compound	32/703	315/21869	1.05063e-08	6.20662e-07	5.40103e-07	AT5G05190/AT3G50480/AT1G15520/AT3G61190/AT1G76680/AT2G40000/AT4G23810/AT5G08790/AT3G52400/AT1G63500/AT1G59870/AT1G14780/AT1G28380/AT1G28480/AT1G77120/AT4G30350/AT5G57710/AT5G48485/AT2G29420/AT1G05560/AT2G44080/AT3G48090/AT4G30270/AT4G05320/AT1G13960/AT3G54030/AT1G29690/AT1G67070/AT5G45110/AT4G23270/AT3G11820/AT4G16890	32
GO:0009751	response to salicylic acid	23/703	175/21869	1.08432e-08	6.20662e-07	5.40103e-07	AT5G05190/AT3G50480/AT1G15520/AT3G61190/AT1G76680/AT2G40000/AT4G23810/AT5G08790/AT3G52400/AT1G14780/AT1G28380/AT1G28480/AT5G48485/AT2G29420/AT1G05560/AT3G48090/AT4G05320/AT1G13960/AT1G29690/AT5G45110/AT4G23270/AT3G11820/AT4G16890	23
GO:0009626	plant-type hypersensitive response	14/703	65/21869	1.4807e-08	8.14953e-07	7.09176e-07	AT3G54420/AT1G29340/AT3G52400/AT1G59870/AT1G14780/AT1G28380/AT3G25070/AT3G48090/AT3G20600/AT1G29690/AT4G17720/AT3G21220/AT3G11820/AT5G20480	14
GO:0045087	innate immune response	26/703	223/21869	1.54608e-08	8.19421e-07	7.13064e-07	AT5G05300/AT4G31550/AT4G28460/AT3G54420/AT1G29340/AT3G21630/AT3G52400/AT1G59870/AT5G47070/AT1G14780/AT3G15210/AT1G28380/AT3G25070/AT1G61360/AT4G31500/AT2G33580/AT2G44490/AT1G61370/AT3G48090/AT3G18690/AT3G20600/AT1G29690/AT4G17720/AT3G21220/AT3G11820/AT5G20480	26
GO:0034050	programmed cell death induced by symbiont	14/703	66/21869	1.82435e-08	9.32371e-07	8.11353e-07	AT3G54420/AT1G29340/AT3G52400/AT1G59870/AT1G14780/AT1G28380/AT3G25070/AT3G48090/AT3G20600/AT1G29690/AT4G17720/AT3G21220/AT3G11820/AT5G20480	14
GO:0051702	biological process involved in interaction with symbiont	14/703	67/21869	2.23876e-08	1.10471e-06	9.61326e-07	AT3G54420/AT1G29340/AT3G52400/AT1G59870/AT1G14780/AT1G28380/AT3G25070/AT3G48090/AT3G20600/AT1G29690/AT4G17720/AT3G21220/AT3G11820/AT5G20480	14
GO:0002239	response to oomycetes	17/703	109/21869	7.14003e-08	3.40579e-06	2.96374e-06	AT1G07000/AT1G15520/AT5G20230/AT4G02520/AT5G09440/AT1G59870/AT4G28350/AT3G16530/AT1G56510/AT1G70130/AT3G01290/AT5G01560/AT3G59700/AT5G01540/AT4G04960/AT5G14930/AT5G60270	17
GO:0009651	response to salt stress	39/703	483/21869	1.4958e-07	6.90482e-06	6.00861e-06	AT1G10370/AT5G05300/AT3G23250/AT4G17615/AT3G28600/AT1G08930/AT3G56880/AT2G42540/AT1G59870/AT2G47190/AT5G58670/AT1G28380/AT2G38470/AT2G44490/AT1G77120/AT1G27760/AT2G30250/AT2G17840/AT1G34370/AT5G49480/AT5G49450/AT1G69270/AT3G57530/AT5G59820/AT1G78080/AT3G19580/AT3G10930/AT3G14440/AT5G24030/AT2G26190/AT4G20260/AT1G27730/AT2G33700/AT2G46500/AT3G08730/AT5G62460/AT3G07370/AT5G26340/AT4G32150	39
GO:0006979	response to oxidative stress	37/703	451/21869	2.10629e-07	9.41907e-06	8.19652e-06	AT5G05300/AT5G39580/AT5G16970/AT5G06720/AT4G23190/AT1G19020/AT3G02840/AT5G06730/AT1G02930/AT5G17000/AT3G49120/AT1G15520/AT4G18880/AT5G20230/AT2G40000/AT4G23810/AT3G28340/AT1G70520/AT4G20830/AT5G16960/AT1G77120/AT2G47060/AT2G37040/AT5G42380/AT4G11600/AT3G48090/AT1G09940/AT3G10985/AT3G25250/AT5G54810/AT5G59820/AT1G14540/AT3G10930/AT1G78380/AT4G11830/AT1G27730/AT1G07890	37
GO:0009409	response to cold	34/703	400/21869	2.88563e-07	1.25132e-05	1.0889e-05	AT4G34150/AT3G23250/AT4G17615/AT5G15960/AT5G15970/AT1G08930/AT2G40140/AT1G15520/AT3G61190/AT5G20230/AT2G42540/AT4G02520/AT2G47730/AT5G58670/AT1G18740/AT2G38470/AT1G77120/AT1G22190/AT2G30250/AT2G17840/AT3G50260/AT3G26650/AT1G69270/AT5G47230/AT5G59820/AT1G78080/AT5G54470/AT1G16670/AT1G67090/AT4G20260/AT4G17090/AT1G27730/AT3G11410/AT3G08730	34
GO:0008219	cell death	22/703	199/21869	4.96728e-07	2.06668e-05	1.79844e-05	AT4G19700/AT2G31880/AT3G54420/AT1G29340/AT3G52400/AT1G59870/AT1G14780/AT1G28380/AT3G25070/AT5G48380/AT3G50260/AT3G48090/AT3G25250/AT5G45100/AT4G34180/AT3G20600/AT1G29690/AT3G16770/AT4G17720/AT3G21220/AT3G11820/AT5G20480	22
GO:1900425	negative regulation of defense response to bacterium	7/703	17/21869	5.05478e-07	2.06668e-05	1.79844e-05	AT5G39670/AT5G66210/AT1G51090/AT1G13960/AT3G59700/AT5G62570/AT3G28450	7
GO:0044403	biological process involved in symbiotic interaction	15/703	98/21869	5.3641e-07	2.13223e-05	1.85548e-05	AT3G54420/AT1G29340/AT3G52400/AT1G59870/AT1G14780/AT1G28380/AT3G25070/AT3G48090/AT3G20600/AT1G29690/AT2G43510/AT4G17720/AT3G21220/AT3G11820/AT5G20480	15
GO:0009753	response to jasmonic acid	22/703	204/21869	7.60614e-07	2.94172e-05	2.5599e-05	AT4G31550/AT3G50480/AT1G15520/AT4G23810/AT5G08790/AT2G24850/AT3G52400/AT3G55970/AT3G15210/AT4G20860/AT1G28480/AT4G34460/AT3G22160/AT5G42650/AT1G74020/AT4G37760/AT1G17420/AT1G13960/AT5G56980/AT3G16770/AT5G45110/AT3G11820	22
GO:0070542	response to fatty acid	22/703	208/21869	1.05825e-06	3.98514e-05	3.46789e-05	AT4G31550/AT3G50480/AT1G15520/AT4G23810/AT5G08790/AT2G24850/AT3G52400/AT3G55970/AT3G15210/AT4G20860/AT1G28480/AT4G34460/AT3G22160/AT5G42650/AT1G74020/AT4G37760/AT1G17420/AT1G13960/AT5G56980/AT3G16770/AT5G45110/AT3G11820	22
GO:0042436	indole-containing compound catabolic process	6/703	13/21869	1.52825e-06	5.60751e-05	4.87968e-05	AT5G44070/AT3G55840/AT2G40000/AT1G59870/AT2G44490/AT4G34180	6
GO:0012501	programmed cell death	18/703	151/21869	1.81149e-06	6.4806e-05	5.63945e-05	AT4G19700/AT3G54420/AT1G29340/AT3G52400/AT1G59870/AT1G14780/AT1G28380/AT3G25070/AT3G48090/AT3G25250/AT5G45100/AT4G34180/AT3G20600/AT1G29690/AT4G17720/AT3G21220/AT3G11820/AT5G20480	18
GO:0002764	immune response-regulating signaling pathway	10/703	49/21869	2.92249e-06	9.72578e-05	8.46342e-05	AT3G49120/AT2G39660/AT3G21630/AT5G25440/AT1G59870/AT3G25070/AT3G18690/AT5G11410/AT5G01540/AT5G20480	10
GO:0002832	negative regulation of response to biotic stimulus	10/703	49/21869	2.92249e-06	9.72578e-05	8.46342e-05	AT5G39670/AT3G55970/AT3G25070/AT5G66210/AT1G51090/AT1G13960/AT3G59700/AT5G62570/AT4G17720/AT3G28450	10
GO:0032102	negative regulation of response to external stimulus	10/703	49/21869	2.92249e-06	9.72578e-05	8.46342e-05	AT5G39670/AT3G55970/AT3G25070/AT5G66210/AT1G51090/AT1G13960/AT3G59700/AT5G62570/AT4G17720/AT3G28450	10
GO:0009404	toxin metabolic process	11/703	61/21869	3.38839e-06	0.0001102	9.58962e-05	AT1G10370/AT1G69930/AT1G02930/AT4G02520/AT2G47730/AT2G38470/AT2G29420/AT1G78380/AT2G29460/AT1G10360/AT4G30530	11
GO:0071396	cellular response to lipid	35/703	476/21869	5.40941e-06	0.000172019	0.000149692	AT4G31550/AT4G17615/AT1G15520/AT4G23810/AT3G52400/AT1G63500/AT3G55970/AT5G58670/AT3G15210/AT2G30020/AT1G28480/AT4G34460/AT1G07430/AT5G65310/AT3G22160/AT2G22430/AT5G58430/AT3G17410/AT2G44080/AT1G18890/AT5G01560/AT5G64750/AT1G69270/AT4G30270/AT1G68360/AT3G57530/AT2G40180/AT3G54030/AT3G26000/AT5G01540/AT1G01720/AT5G45110/AT3G21220/AT3G11820/AT3G11410	35
GO:0002683	negative regulation of immune system process	10/703	53/21869	6.17567e-06	0.000188029	0.000163624	AT5G39670/AT3G55970/AT3G25070/AT5G66210/AT1G51090/AT1G13960/AT3G59700/AT5G62570/AT4G17720/AT3G28450	10
GO:0050777	negative regulation of immune response	10/703	53/21869	6.17567e-06	0.000188029	0.000163624	AT5G39670/AT3G55970/AT3G25070/AT5G66210/AT1G51090/AT1G13960/AT3G59700/AT5G62570/AT4G17720/AT3G28450	10
GO:0009407	toxin catabolic process	9/703	46/21869	1.32156e-05	0.000393991	0.000342853	AT1G10370/AT1G69930/AT1G02930/AT4G02520/AT2G47730/AT2G29420/AT1G78380/AT2G29460/AT1G10360	9
GO:0009863	salicylic acid mediated signaling pathway	11/703	70/21869	1.3491e-05	0.000393992	0.000342853	AT5G05190/AT3G52400/AT1G14780/AT1G28380/AT1G28480/AT5G48485/AT3G48090/AT1G29690/AT5G45110/AT3G11820/AT4G16890	11
GO:0010941	regulation of cell death	13/703	100/21869	1.90463e-05	0.000521929	0.000454185	AT4G19700/AT2G31880/AT3G52400/AT3G25070/AT5G48380/AT3G50260/AT3G48090/AT3G25250/AT5G45100/AT4G34180/AT3G20600/AT4G17720/AT3G11820	13
GO:0031349	positive regulation of defense response	13/703	100/21869	1.90463e-05	0.000521929	0.000454185	AT1G07000/AT2G31880/AT3G21630/AT5G25440/AT1G59870/AT3G15210/AT3G25070/AT1G14370/AT3G18690/AT5G11410/AT2G29460/AT5G14930/AT5G20480	13
GO:0002229	defense response to oomycetes	12/703	86/21869	1.92254e-05	0.000521929	0.000454185	AT1G07000/AT1G15520/AT1G59870/AT4G28350/AT1G56510/AT1G70130/AT5G01560/AT3G59700/AT5G01540/AT4G04960/AT5G14930/AT5G60270	12
GO:0009738	abscisic acid-activated signaling pathway	20/703	213/21869	1.93307e-05	0.000521929	0.000454185	AT4G17615/AT1G15520/AT5G58670/AT2G30020/AT1G07430/AT5G65310/AT2G22430/AT5G58430/AT3G17410/AT1G18890/AT5G01560/AT5G64750/AT1G69270/AT3G57530/AT2G40180/AT3G26000/AT5G01540/AT1G01720/AT3G21220/AT3G11410	20
GO:0009639	response to red or far red light	21/703	231/21869	1.96972e-05	0.000521977	0.000454227	AT1G10370/AT1G30040/AT5G15960/AT1G02400/AT2G47890/AT2G42540/AT5G08790/AT2G37970/AT4G31500/AT4G16780/AT4G27310/AT5G48150/AT1G22280/AT1G78080/AT1G53380/AT3G17609/AT3G21150/AT3G48780/AT5G45340/AT3G48100/AT2G31380	21
GO:0071214	cellular response to abiotic stimulus	19/703	198/21869	2.2898e-05	0.000585125	0.000509179	AT1G22810/AT5G15960/AT1G15520/AT2G42540/AT2G37970/AT4G16780/AT1G56510/AT1G34370/AT5G48150/AT1G22280/AT1G78080/AT3G56710/AT3G17609/AT1G78380/AT3G21150/AT4G20260/AT4G37900/AT5G62460/AT3G20660	19
GO:0104004	cellular response to environmental stimulus	19/703	198/21869	2.2898e-05	0.000585125	0.000509179	AT1G22810/AT5G15960/AT1G15520/AT2G42540/AT2G37970/AT4G16780/AT1G56510/AT1G34370/AT5G48150/AT1G22280/AT1G78080/AT3G56710/AT3G17609/AT1G78380/AT3G21150/AT4G20260/AT4G37900/AT5G62460/AT3G20660	19
GO:0052542	defense response by callose deposition	7/703	29/21869	2.89691e-05	0.000718726	0.000625439	AT5G46330/AT5G44070/AT1G59870/AT1G28380/AT4G31500/AT2G44490/AT5G58430	7
GO:0071446	cellular response to salicylic acid stimulus	11/703	76/21869	2.99884e-05	0.000718726	0.000625439	AT5G05190/AT3G52400/AT1G14780/AT1G28380/AT1G28480/AT5G48485/AT3G48090/AT1G29690/AT5G45110/AT3G11820/AT4G16890	11
GO:0002684	positive regulation of immune system process	12/703	90/21869	3.06375e-05	0.000718726	0.000625439	AT1G07000/AT3G21630/AT5G25440/AT1G59870/AT3G15210/AT3G25070/AT1G14370/AT3G18690/AT5G11410/AT2G29460/AT5G14930/AT5G20480	12
GO:0002833	positive regulation of response to biotic stimulus	12/703	90/21869	3.06375e-05	0.000718726	0.000625439	AT1G07000/AT3G21630/AT5G25440/AT1G59870/AT3G15210/AT3G25070/AT1G14370/AT3G18690/AT5G11410/AT2G29460/AT5G14930/AT5G20480	12
GO:0050778	positive regulation of immune response	12/703	90/21869	3.06375e-05	0.000718726	0.000625439	AT1G07000/AT3G21630/AT5G25440/AT1G59870/AT3G15210/AT3G25070/AT1G14370/AT3G18690/AT5G11410/AT2G29460/AT5G14930/AT5G20480	12
GO:0098754	detoxification	16/703	155/21869	4.12609e-05	0.000952328	0.00082872	AT1G10370/AT1G69930/AT5G44070/AT1G02930/AT4G02520/AT2G47730/AT1G59870/AT4G23030/AT5G52050/AT1G77120/AT2G29420/AT4G11600/AT1G12950/AT1G78380/AT2G29460/AT1G10360	16
GO:0032103	positive regulation of response to external stimulus	12/703	93/21869	4.26868e-05	0.000969601	0.000843751	AT1G07000/AT3G21630/AT5G25440/AT1G59870/AT3G15210/AT3G25070/AT1G14370/AT3G18690/AT5G11410/AT2G29460/AT5G14930/AT5G20480	12
GO:0042430	indole-containing compound metabolic process	11/703	79/21869	4.33687e-05	0.000969697	0.000843835	AT5G44070/AT3G55840/AT2G40000/AT1G59870/AT2G38470/AT4G31500/AT2G44490/AT5G54810/AT4G34180/AT4G30530/AT2G24180	11
GO:0010017	red or far-red light signaling pathway	9/703	54/21869	5.07249e-05	0.00111673	0.000971782	AT5G15960/AT2G42540/AT2G37970/AT4G16780/AT5G48150/AT1G22280/AT1G78080/AT3G17609/AT3G21150	9
GO:0002757	immune response-activating signal transduction	7/703	32/21869	5.74458e-05	0.00124553	0.00108386	AT3G21630/AT5G25440/AT1G59870/AT3G25070/AT3G18690/AT5G11410/AT5G20480	7
GO:0009636	response to toxic substance	17/703	178/21869	6.45817e-05	0.00137935	0.00120032	AT1G10370/AT1G69930/AT5G44070/AT1G02930/AT4G02520/AT2G47730/AT1G59870/AT4G23030/AT5G52050/AT1G77120/AT2G29420/AT4G11600/AT1G12950/AT1G78380/AT1G67070/AT2G29460/AT1G10360	17
GO:0071489	cellular response to red or far red light	9/703	56/21869	6.82451e-05	0.00143616	0.00124975	AT5G15960/AT2G42540/AT2G37970/AT4G16780/AT5G48150/AT1G22280/AT1G78080/AT3G17609/AT3G21150	9
GO:0002237	response to molecule of bacterial origin	8/703	44/21869	6.97101e-05	0.00144573	0.00125808	AT1G07000/AT2G39660/AT3G21630/AT1G59870/AT3G25070/AT1G16670/AT4G20260/AT3G55450	8
GO:0002253	activation of immune response	8/703	46/21869	9.6986e-05	0.00195475	0.00170103	AT3G21630/AT5G25440/AT1G59870/AT3G15210/AT3G25070/AT3G18690/AT5G11410/AT5G20480	8
GO:0052545	callose localization	8/703	46/21869	9.6986e-05	0.00195475	0.00170103	AT5G46330/AT5G44070/AT1G59870/AT1G28380/AT1G70520/AT4G31500/AT2G44490/AT5G58430	8
GO:0052544	defense response by callose deposition in cell wall	5/703	16/21869	0.000110053	0.0021873	0.0019034	AT5G46330/AT5G44070/AT1G59870/AT4G31500/AT2G44490	5
GO:0046777	protein autophosphorylation	17/703	189/21869	0.000135386	0.00265394	0.00230947	AT2G30040/AT2G39660/AT3G21630/AT5G25440/AT1G70520/AT1G68330/AT5G66210/AT1G70530/AT3G09010/AT1G18890/AT3G57530/AT1G16670/AT3G59700/AT2G31800/AT5G24430/AT4G24740/AT2G46500	17
GO:0071215	cellular response to abscisic acid stimulus	20/703	246/21869	0.000145929	0.00278432	0.00242293	AT4G17615/AT1G15520/AT5G58670/AT2G30020/AT1G07430/AT5G65310/AT2G22430/AT5G58430/AT3G17410/AT1G18890/AT5G01560/AT5G64750/AT1G69270/AT3G57530/AT2G40180/AT3G26000/AT5G01540/AT1G01720/AT3G21220/AT3G11410	20
GO:0097306	cellular response to alcohol	20/703	246/21869	0.000145929	0.00278432	0.00242293	AT4G17615/AT1G15520/AT5G58670/AT2G30020/AT1G07430/AT5G65310/AT2G22430/AT5G58430/AT3G17410/AT1G18890/AT5G01560/AT5G64750/AT1G69270/AT3G57530/AT2G40180/AT3G26000/AT5G01540/AT1G01720/AT3G21220/AT3G11410	20
GO:0052482	defense response by cell wall thickening	5/703	17/21869	0.000151795	0.00285814	0.00248717	AT5G46330/AT5G44070/AT1G59870/AT4G31500/AT2G44490	5
GO:0033037	polysaccharide localization	8/703	49/21869	0.000153998	0.00286197	0.0024905	AT5G46330/AT5G44070/AT1G59870/AT1G28380/AT1G70520/AT4G31500/AT2G44490/AT5G58430	8
GO:0006749	glutathione metabolic process	10/703	77/21869	0.000173803	0.00318861	0.00277474	AT1G10370/AT1G69930/AT1G02930/AT4G02520/AT2G47730/AT4G19880/AT2G29420/AT1G78380/AT2G29460/AT1G10360	10
GO:0010243	response to organonitrogen compound	15/703	160/21869	0.000209891	0.00380195	0.00330847	AT1G10370/AT2G40140/AT3G21630/AT1G59870/AT2G33580/AT1G77120/AT3G16530/AT5G59820/AT1G19310/AT2G35000/AT3G19580/AT3G55980/AT3G46080/AT1G27730/AT4G03510	15
GO:0060548	negative regulation of cell death	7/703	40/21869	0.000254569	0.00449738	0.00391364	AT4G19700/AT3G52400/AT3G25070/AT5G48380/AT4G34180/AT4G17720/AT3G11820	7
GO:1900150	regulation of defense response to fungus	7/703	40/21869	0.000254569	0.00449738	0.00391364	AT1G07000/AT5G05190/AT3G55970/AT4G01090/AT1G51090/AT1G13960/AT3G28450	7
GO:0002238	response to molecule of fungal origin	5/703	19/21869	0.000270408	0.00469938	0.00408942	AT1G07000/AT3G21630/AT1G59870/AT3G10985/AT4G17720	5
GO:0043069	negative regulation of programmed cell death	6/703	29/21869	0.00027257	0.00469938	0.00408942	AT4G19700/AT3G52400/AT3G25070/AT4G34180/AT4G17720/AT3G11820	6
GO:0071407	cellular response to organic cyclic compound	15/703	167/21869	0.000334285	0.00569479	0.00495563	AT5G05190/AT3G52400/AT1G63500/AT1G59870/AT1G14780/AT1G28380/AT1G28480/AT5G48485/AT2G44080/AT3G48090/AT3G54030/AT1G29690/AT5G45110/AT3G11820/AT4G16890	15
GO:0019748	secondary metabolic process	25/703	367/21869	0.000373956	0.00629566	0.00547851	AT1G10370/AT1G69930/AT5G44070/AT1G02930/AT5G63790/AT5G20230/AT4G02520/AT2G47730/AT1G59870/AT1G61820/AT2G38470/AT4G31500/AT4G34230/AT2G44490/AT2G37040/AT1G80440/AT2G29420/AT1G68360/AT3G21240/AT2G30490/AT1G78380/AT2G29460/AT1G10360/AT4G30530/AT1G07890	25
GO:0010193	response to ozone	6/703	33/21869	0.000569776	0.00948081	0.00825025	AT3G02840/AT1G15520/AT4G23810/AT1G70520/AT5G42380/AT3G10985	6
GO:0007568	aging	15/703	177/21869	0.000618883	0.0101482	0.00883104	AT4G01250/AT4G18170/AT2G35980/AT1G76680/AT4G23810/AT2G42540/AT5G08790/AT2G45210/AT5G17860/AT2G02990/AT4G30270/AT3G10985/AT4G05320/AT5G14930/AT1G77450	15
GO:0045088	regulation of innate immune response	10/703	90/21869	0.00062407	0.0101482	0.00883104	AT5G05300/AT3G21630/AT3G52400/AT1G59870/AT3G15210/AT3G25070/AT3G18690/AT4G17720/AT3G11820/AT5G20480	10
GO:0006887	exocytosis	8/703	60/21869	0.000640848	0.010304	0.00896657	AT1G07000/AT3G09520/AT3G52400/AT5G58430/AT5G59840/AT4G12120/AT3G11820/AT1G12360	8
GO:0071482	cellular response to light stimulus	11/703	107/21869	0.000661155	0.0105124	0.00914791	AT5G15960/AT2G42540/AT2G37970/AT4G16780/AT1G56510/AT5G48150/AT1G22280/AT1G78080/AT3G56710/AT3G17609/AT3G21150	11
GO:0010118	stomatal movement	14/703	160/21869	0.000677599	0.0106554	0.0092724	AT1G07000/AT4G17615/AT1G15520/AT2G39660/AT4G34460/AT4G33050/AT5G58430/AT3G59700/AT4G20260/AT3G21220/AT1G30270/AT3G11820/AT3G11410/AT4G32150	14
GO:0050829	defense response to Gram-negative bacterium	5/703	23/21869	0.000703421	0.0109413	0.00952114	AT3G50950/AT2G23810/AT3G48090/AT5G14930/AT3G57750	5
GO:1901698	response to nitrogen compound	17/703	219/21869	0.000756599	0.0116419	0.0101308	AT1G10370/AT2G40140/AT3G21630/AT1G59870/AT1G69890/AT2G33580/AT1G77120/AT3G16530/AT5G59820/AT1G19310/AT2G35000/AT3G19580/AT1G78050/AT3G55980/AT3G46080/AT1G27730/AT4G03510	17
GO:0002221	pattern recognition receptor signaling pathway	5/703	24/21869	0.000865226	0.0131717	0.0114621	AT3G49120/AT2G39660/AT3G21630/AT1G59870/AT5G01540	5
GO:0032940	secretion by cell	9/703	79/21869	0.000963014	0.014506	0.0126232	AT1G07000/AT3G09520/AT3G52400/AT5G58430/AT5G59840/AT4G03510/AT4G12120/AT3G11820/AT1G12360	9
GO:0008300	isoprenoid catabolic process	5/703	25/21869	0.00105319	0.0156991	0.0136614	AT3G19270/AT1G30040/AT1G02400/AT3G14440/AT5G45340	5
GO:0071478	cellular response to radiation	11/703	114/21869	0.00112226	0.0165563	0.0144073	AT5G15960/AT2G42540/AT2G37970/AT4G16780/AT1G56510/AT5G48150/AT1G22280/AT1G78080/AT3G56710/AT3G17609/AT3G21150	11
GO:0009966	regulation of signal transduction	22/703	334/21869	0.00126746	0.0185075	0.0161053	AT4G31550/AT4G23810/AT3G55970/AT1G59870/AT1G14780/AT3G15210/AT1G28380/AT1G07430/AT5G65310/AT1G80440/AT3G22160/AT2G22430/AT5G58430/AT3G17410/AT5G64750/AT1G29690/AT3G26000/AT1G01720/AT5G45110/AT4G37900/AT1G19770/AT3G11410	22
GO:1900426	positive regulation of defense response to bacterium	5/703	27/21869	0.00151762	0.0219365	0.0190892	AT1G07000/AT5G25440/AT1G14370/AT5G11410/AT5G14930	5
GO:0023051	regulation of signaling	22/703	340/21869	0.00158837	0.0227295	0.0197793	AT4G31550/AT4G23810/AT3G55970/AT1G59870/AT1G14780/AT3G15210/AT1G28380/AT1G07430/AT5G65310/AT1G80440/AT3G22160/AT2G22430/AT5G58430/AT3G17410/AT5G64750/AT1G29690/AT3G26000/AT1G01720/AT5G45110/AT4G37900/AT1G19770/AT3G11410	22
GO:0140352	export from cell	13/703	156/21869	0.00162271	0.0229911	0.020007	AT1G07000/AT3G09520/AT3G52400/AT1G59870/AT4G23030/AT5G52050/AT5G58430/AT1G12950/AT5G59840/AT4G03510/AT4G12120/AT3G11820/AT1G12360	13
GO:0052543	callose deposition in cell wall	5/703	28/21869	0.00179924	0.0250599	0.0218072	AT5G46330/AT5G44070/AT1G59870/AT4G31500/AT2G44490	5
GO:0016115	terpenoid catabolic process	4/703	17/21869	0.00180375	0.0250599	0.0218072	AT3G19270/AT1G30040/AT1G02400/AT5G45340	4
GO:0010646	regulation of cell communication	22/703	344/21869	0.00183888	0.0253023	0.0220182	AT4G31550/AT4G23810/AT3G55970/AT1G59870/AT1G14780/AT3G15210/AT1G28380/AT1G07430/AT5G65310/AT1G80440/AT3G22160/AT2G22430/AT5G58430/AT3G17410/AT5G64750/AT1G29690/AT3G26000/AT1G01720/AT5G45110/AT4G37900/AT1G19770/AT3G11410	22
GO:0009838	abscission	6/703	41/21869	0.00186083	0.0253604	0.0220687	AT2G31880/AT4G35600/AT3G48090/AT1G51660/AT3G21220/AT5G14930	6
GO:0043067	regulation of programmed cell death	8/703	71/21869	0.00195746	0.0264257	0.0229958	AT4G19700/AT3G52400/AT3G25070/AT3G25250/AT5G45100/AT4G34180/AT4G17720/AT3G11820	8
GO:0046903	secretion	9/703	88/21869	0.0020721	0.0277119	0.024115	AT1G07000/AT3G09520/AT3G52400/AT5G58430/AT5G59840/AT4G03510/AT4G12120/AT3G11820/AT1G12360	9
GO:0042343	indole glucosinolate metabolic process	4/703	18/21869	0.00226064	0.0292737	0.0254741	AT5G44070/AT1G59870/AT4G31500/AT2G44490	4
GO:0051865	protein autoubiquitination	4/703	18/21869	0.00226064	0.0292737	0.0254741	AT3G52450/AT5G59550/AT3G46620/AT2G35930	4
GO:1900057	positive regulation of leaf senescence	4/703	18/21869	0.00226064	0.0292737	0.0254741	AT4G18170/AT2G45210/AT5G14930/AT1G77450	4
GO:0000302	response to reactive oxygen species	13/703	162/21869	0.0022707	0.0292737	0.0254741	AT5G05300/AT1G19020/AT3G02840/AT1G15520/AT4G18880/AT4G23810/AT1G70520/AT1G77120/AT5G42380/AT3G48090/AT3G10985/AT3G10930/AT1G07890	13
GO:0009867	jasmonic acid mediated signaling pathway	10/703	107/21869	0.00235857	0.0301349	0.0262236	AT4G31550/AT4G23810/AT3G52400/AT3G55970/AT3G15210/AT1G28480/AT4G34460/AT3G22160/AT5G45110/AT3G11820	10
GO:0002758	innate immune response-activating signal transduction	5/703	30/21869	0.00247444	0.0313357	0.0272684	AT3G21630/AT1G59870/AT3G25070/AT3G18690/AT5G20480	5
GO:0002218	activation of innate immune response	6/703	44/21869	0.00269331	0.0338081	0.02942	AT3G21630/AT1G59870/AT3G15210/AT3G25070/AT3G18690/AT5G20480	6
GO:0046686	response to cadmium ion	8/703	75/21869	0.00277577	0.0344349	0.0299654	AT5G44070/AT5G11670/AT1G02930/AT5G64250/AT4G02520/AT1G17290/ATCG00490/AT1G67070	8
GO:0009862	systemic acquired resistance, salicylic acid mediated signaling pathway	4/703	19/21869	0.00279137	0.0344349	0.0299654	AT5G48485/AT3G48090/AT5G45110/AT4G16890	4
GO:0052386	cell wall thickening	5/703	31/21869	0.00287337	0.0351436	0.0305821	AT5G46330/AT5G44070/AT1G59870/AT4G31500/AT2G44490	5
GO:0042537	benzene-containing compound metabolic process	8/703	76/21869	0.00301694	0.0364157	0.0316891	AT3G55840/AT2G40000/AT1G28380/AT2G37040/AT1G05560/AT4G34180/AT1G29690/AT5G62570	8
GO:0010150	leaf senescence	12/703	148/21869	0.00302828	0.0364157	0.0316891	AT4G01250/AT4G18170/AT2G35980/AT1G76680/AT4G23810/AT2G42540/AT5G08790/AT2G45210/AT5G17860/AT3G10985/AT5G14930/AT1G77450	12
GO:0071395	cellular response to jasmonic acid stimulus	10/703	111/21869	0.00308734	0.0368165	0.0320379	AT4G31550/AT4G23810/AT3G52400/AT3G55970/AT3G15210/AT1G28480/AT4G34460/AT3G22160/AT5G45110/AT3G11820	10
GO:0009610	response to symbiotic fungus	3/703	10/21869	0.00335155	0.0396369	0.0344922	AT3G50480/AT5G64250/AT1G37130	3
GO:0015748	organophosphate ester transport	6/703	46/21869	0.00338561	0.0397116	0.0345572	AT3G12740/AT2G47490/AT3G25610/AT1G13210/AT5G46110/AT4G28390	6
GO:0009991	response to extracellular stimulus	18/703	276/21869	0.00373843	0.0434934	0.0378482	AT1G22810/AT5G27420/AT1G55920/AT4G17615/AT1G15520/AT2G47190/AT1G25550/AT2G02990/AT4G34460/AT3G06420/AT1G74020/AT5G49450/AT1G78380/AT1G67070/AT4G20260/AT1G30270/AT2G03240/AT3G20660	18
GO:0009072	aromatic amino acid family metabolic process	8/703	79/21869	0.00383922	0.0443058	0.0385551	AT3G55840/AT2G40000/AT4G31500/AT3G44720/AT2G37040/AT1G05560/AT5G54810/AT4G34180	8
GO:0071398	cellular response to fatty acid	10/703	115/21869	0.00398517	0.0456223	0.0397007	AT4G31550/AT4G23810/AT3G52400/AT3G55970/AT3G15210/AT1G28480/AT4G34460/AT3G22160/AT5G45110/AT3G11820	10
GO:0009074	aromatic amino acid family catabolic process	4/703	21/21869	0.00409623	0.0461551	0.0401644	AT3G55840/AT2G40000/AT2G37040/AT4G34180	4
GO:0010363	regulation of plant-type hypersensitive response	4/703	21/21869	0.00409623	0.0461551	0.0401644	AT3G52400/AT3G25070/AT4G17720/AT3G11820	4
GO:0090693	plant organ senescence	12/703	154/21869	0.00418036	0.0467351	0.0406691	AT4G01250/AT4G18170/AT2G35980/AT1G76680/AT4G23810/AT2G42540/AT5G08790/AT2G45210/AT5G17860/AT3G10985/AT5G14930/AT1G77450	12
GO:0048584	positive regulation of response to stimulus	17/703	258/21869	0.0042934	0.0474922	0.041328	AT1G07000/AT2G31880/AT3G21630/AT5G25440/AT1G59870/AT3G15210/AT3G25070/AT1G77120/AT1G07430/AT5G58430/AT3G17410/AT1G14370/AT3G18690/AT5G11410/AT2G29460/AT5G14930/AT5G20480	17
GO:0006568	tryptophan metabolic process	5/703	34/21869	0.00434765	0.0474922	0.041328	AT3G55840/AT2G40000/AT4G31500/AT5G54810/AT4G34180	5
GO:0006586	indolalkylamine metabolic process	5/703	34/21869	0.00434765	0.0474922	0.041328	AT3G55840/AT2G40000/AT4G31500/AT5G54810/AT4G34180	5
GO:0006904	vesicle docking involved in exocytosis	3/703	11/21869	0.004499	0.0480453	0.0418092	AT5G59840/AT4G12120/AT1G12360	3
GO:0008272	sulfate transport	3/703	11/21869	0.004499	0.0480453	0.0418092	AT2G22500/AT3G51895/AT4G24570	3
GO:0070370	cellular heat acclimation	3/703	11/21869	0.004499	0.0480453	0.0418092	AT2G38470/AT5G07100/AT2G30250	3

## Sheet: cluster2_GO
ID	Description	GeneRatio	BgRatio	pvalue	p.adjust	qvalue	geneID	Count
GO:0071456	cellular response to hypoxia	53/634	242/21869	2.58135e-31	1.8353e-28	1.67515e-28	AT5G57560/AT2G01150/AT4G27280/AT1G61340/AT2G46400/AT1G13360/AT1G25560/AT5G54490/AT4G01360/AT1G07135/AT2G40140/AT3G04640/AT1G07150/AT4G24160/AT5G45630/AT4G29780/AT4G13395/AT4G24230/AT3G15210/AT1G63090/AT1G76680/AT5G59820/AT5G42380/AT1G15010/AT1G35140/AT2G41100/AT5G41080/AT2G40000/AT1G17290/AT5G54940/AT1G22220/AT2G36220/AT1G32928/AT3G56880/AT1G76650/AT5G19120/AT2G32210/AT3G56400/AT5G63790/AT1G53840…	53
GO:0036294	cellular response to decreased oxygen levels	53/634	244/21869	3.99848e-31	1.8353e-28	1.67515e-28	AT5G57560/AT2G01150/AT4G27280/AT1G61340/AT2G46400/AT1G13360/AT1G25560/AT5G54490/AT4G01360/AT1G07135/AT2G40140/AT3G04640/AT1G07150/AT4G24160/AT5G45630/AT4G29780/AT4G13395/AT4G24230/AT3G15210/AT1G63090/AT1G76680/AT5G59820/AT5G42380/AT1G15010/AT1G35140/AT2G41100/AT5G41080/AT2G40000/AT1G17290/AT5G54940/AT1G22220/AT2G36220/AT1G32928/AT3G56880/AT1G76650/AT5G19120/AT2G32210/AT3G56400/AT5G63790/AT1G53840…	53
GO:0071453	cellular response to oxygen levels	53/634	244/21869	3.99848e-31	1.8353e-28	1.67515e-28	AT5G57560/AT2G01150/AT4G27280/AT1G61340/AT2G46400/AT1G13360/AT1G25560/AT5G54490/AT4G01360/AT1G07135/AT2G40140/AT3G04640/AT1G07150/AT4G24160/AT5G45630/AT4G29780/AT4G13395/AT4G24230/AT3G15210/AT1G63090/AT1G76680/AT5G59820/AT5G42380/AT1G15010/AT1G35140/AT2G41100/AT5G41080/AT2G40000/AT1G17290/AT5G54940/AT1G22220/AT2G36220/AT1G32928/AT3G56880/AT1G76650/AT5G19120/AT2G32210/AT3G56400/AT5G63790/AT1G53840…	53
GO:0001666	response to hypoxia	54/634	268/21869	6.01037e-30	2.06907e-27	1.88852e-27	AT5G57560/AT2G01150/AT4G27280/AT1G61340/AT2G46400/AT1G13360/AT1G25560/AT5G54490/AT4G01360/AT1G07135/AT2G40140/AT3G04640/AT1G07150/AT4G24160/AT5G45630/AT4G29780/AT3G48090/AT4G13395/AT4G24230/AT3G15210/AT1G63090/AT1G76680/AT5G59820/AT5G42380/AT1G15010/AT1G35140/AT2G41100/AT5G41080/AT2G40000/AT1G17290/AT5G54940/AT1G22220/AT2G36220/AT1G32928/AT3G56880/AT1G76650/AT5G19120/AT2G32210/AT3G56400/AT5G63790…	54
GO:0036293	response to decreased oxygen levels	54/634	272/21869	1.31657e-29	3.62583e-27	3.30944e-27	AT5G57560/AT2G01150/AT4G27280/AT1G61340/AT2G46400/AT1G13360/AT1G25560/AT5G54490/AT4G01360/AT1G07135/AT2G40140/AT3G04640/AT1G07150/AT4G24160/AT5G45630/AT4G29780/AT3G48090/AT4G13395/AT4G24230/AT3G15210/AT1G63090/AT1G76680/AT5G59820/AT5G42380/AT1G15010/AT1G35140/AT2G41100/AT5G41080/AT2G40000/AT1G17290/AT5G54940/AT1G22220/AT2G36220/AT1G32928/AT3G56880/AT1G76650/AT5G19120/AT2G32210/AT3G56400/AT5G63790…	54
GO:0070482	response to oxygen levels	54/634	273/21869	1.59803e-29	3.66748e-27	3.34745e-27	AT5G57560/AT2G01150/AT4G27280/AT1G61340/AT2G46400/AT1G13360/AT1G25560/AT5G54490/AT4G01360/AT1G07135/AT2G40140/AT3G04640/AT1G07150/AT4G24160/AT5G45630/AT4G29780/AT3G48090/AT4G13395/AT4G24230/AT3G15210/AT1G63090/AT1G76680/AT5G59820/AT5G42380/AT1G15010/AT1G35140/AT2G41100/AT5G41080/AT2G40000/AT1G17290/AT5G54940/AT1G22220/AT2G36220/AT1G32928/AT3G56880/AT1G76650/AT5G19120/AT2G32210/AT3G56400/AT5G63790…	54
GO:0009415	response to water	49/634	416/21869	7.09326e-17	1.39535e-14	1.27359e-14	AT2G20880/AT1G15520/AT2G46400/AT2G46680/AT1G52400/AT4G39090/AT3G16800/AT1G22190/AT1G70670/AT1G78080/AT2G39800/AT4G00430/AT1G43160/AT4G34240/AT1G52890/AT4G30960/AT1G20450/AT5G06760/AT5G52310/AT5G50720/AT2G46590/AT3G23250/AT3G18490/AT3G61890/AT5G67300/AT3G25760/AT3G11410/AT3G46620/AT2G38470/AT1G78380/AT5G13750/AT4G02380/AT1G01620/AT2G22430/AT3G14440/AT4G17615/AT1G20440/AT3G56880/AT3G56400/AT3G20310…	49
GO:0009414	response to water deprivation	48/634	406/21869	1.28221e-16	2.207e-14	2.01442e-14	AT2G20880/AT1G15520/AT2G46400/AT2G46680/AT1G52400/AT4G39090/AT3G16800/AT1G22190/AT1G70670/AT1G78080/AT2G39800/AT4G00430/AT1G43160/AT4G34240/AT1G52890/AT4G30960/AT1G20450/AT5G06760/AT5G52310/AT5G50720/AT3G23250/AT3G18490/AT3G61890/AT5G67300/AT3G25760/AT3G11410/AT3G46620/AT2G38470/AT1G78380/AT5G13750/AT4G02380/AT1G01620/AT2G22430/AT3G14440/AT4G17615/AT1G20440/AT3G56880/AT3G56400/AT3G20310/AT4G24960…	48
GO:0001101	response to acid chemical	50/634	448/21869	3.13063e-16	4.78986e-14	4.37189e-14	AT2G20880/AT1G15520/AT1G61340/AT2G46400/AT2G46680/AT1G52400/AT4G39090/AT3G16800/AT1G22190/AT1G70670/AT1G78080/AT2G39800/AT4G00430/AT1G43160/AT4G34240/AT1G52890/AT4G30960/AT1G20450/AT5G06760/AT5G52310/AT5G50720/AT2G46590/AT3G23250/AT3G18490/AT3G61890/AT5G67300/AT3G25760/AT3G11410/AT3G46620/AT2G38470/AT1G78380/AT5G13750/AT4G02380/AT1G01620/AT2G22430/AT3G14440/AT4G17615/AT1G20440/AT3G56880/AT3G56400…	50
GO:0009738	abscisic acid-activated signaling pathway	25/634	213/21869	3.29985e-09	4.5439e-07	4.14739e-07	AT5G46590/AT1G66600/AT2G01150/AT1G15520/AT2G46680/AT1G70800/AT1G52400/AT1G07430/AT4G01026/AT1G01360/AT5G64750/AT5G25160/AT1G15100/AT3G57530/AT3G11410/AT1G05100/AT3G48360/AT2G22430/AT1G18890/AT4G17615/AT1G18470/AT1G01720/AT1G08720/AT3G19290/AT1G04120	25
GO:0009751	response to salicylic acid	21/634	175/21869	4.03823e-08	5.05513e-06	4.61402e-06	AT3G50410/AT1G15520/AT1G61340/AT2G46400/AT1G05560/AT3G50930/AT5G04760/AT1G13960/AT3G48090/AT1G43160/AT1G76680/AT4G05320/AT5G67300/AT5G63160/AT1G14780/AT2G40000/AT3G48360/AT3G56400/AT1G08720/AT3G61190/AT4G02590	21
GO:0006979	response to oxidative stress	36/634	451/21869	4.81475e-08	5.52492e-06	5.04282e-06	AT1G15520/AT5G01600/AT1G11210/AT5G16970/AT5G17000/AT3G10930/AT3G20340/AT5G46350/AT2G39800/AT4G11600/AT3G48090/AT5G56550/AT5G52310/AT5G59820/AT5G42380/AT5G63160/AT3G56090/AT3G02840/AT1G78380/AT5G16960/AT1G21520/AT4G02380/AT4G39640/AT2G40000/AT4G31870/AT3G48360/AT4G12000/AT1G13340/AT3G14990/AT3G56400/AT2G47060/AT2G24150/AT3G25250/AT2G46370/AT1G07530/AT3G22380	36
GO:0071215	cellular response to abscisic acid stimulus	25/634	246/21869	6.05305e-08	5.937e-06	5.41893e-06	AT5G46590/AT1G66600/AT2G01150/AT1G15520/AT2G46680/AT1G70800/AT1G52400/AT1G07430/AT4G01026/AT1G01360/AT5G64750/AT5G25160/AT1G15100/AT3G57530/AT3G11410/AT1G05100/AT3G48360/AT2G22430/AT1G18890/AT4G17615/AT1G18470/AT1G01720/AT1G08720/AT3G19290/AT1G04120	25
GO:0097306	cellular response to alcohol	25/634	246/21869	6.05305e-08	5.937e-06	5.41893e-06	AT5G46590/AT1G66600/AT2G01150/AT1G15520/AT2G46680/AT1G70800/AT1G52400/AT1G07430/AT4G01026/AT1G01360/AT5G64750/AT5G25160/AT1G15100/AT3G57530/AT3G11410/AT1G05100/AT3G48360/AT2G22430/AT1G18890/AT4G17615/AT1G18470/AT1G01720/AT1G08720/AT3G19290/AT1G04120	25
GO:0042742	defense response to bacterium	34/634	416/21869	6.46732e-08	5.937e-06	5.41893e-06	AT1G70130/AT2G46400/AT4G39090/AT5G39670/AT3G10930/AT5G49520/AT5G46350/AT4G19700/AT1G13960/AT5G55830/AT3G48090/AT2G39660/AT1G69170/AT4G24230/AT3G15210/AT5G14930/AT1G03160/AT1G51090/AT5G67300/AT2G38470/AT5G11410/AT5G20010/AT2G27080/AT2G40000/AT5G46330/AT4G24180/AT3G56400/AT5G53120/AT5G66850/AT1G08720/AT4G33300/AT4G31750/AT2G46370/AT5G13160	34
GO:0009651	response to salt stress	37/634	483/21869	8.97751e-08	7.72627e-06	7.05207e-06	AT2G20880/AT3G28600/AT1G61340/AT2G41130/AT1G52400/AT4G39090/AT1G56060/AT3G10930/AT1G78080/AT5G46350/AT2G39800/AT1G43160/AT4G30960/AT1G15100/AT5G52310/AT2G44450/AT5G50720/AT3G23250/AT3G57530/AT5G59820/AT3G61890/AT5G67300/AT2G38470/AT3G16940/AT3G48360/AT3G62260/AT3G14440/AT4G17615/AT3G56880/AT4G24960/AT5G63320/AT2G41010/AT3G19290/AT3G03640/AT1G04120/AT1G08920/AT2G26190	37
GO:0071396	cellular response to lipid	36/634	476/21869	1.83826e-07	1.48899e-05	1.35906e-05	AT5G46590/AT1G66600/AT2G01150/AT1G15520/AT2G46400/AT2G46680/AT1G70800/AT1G52400/AT1G07430/AT1G62380/AT4G01026/AT1G01360/AT1G68360/AT5G64750/AT5G25160/AT1G15100/AT3G15210/AT1G63500/AT3G57530/AT4G18710/AT5G67300/AT3G11410/AT3G63010/AT1G05100/AT3G48360/AT2G22430/AT1G18890/AT4G17615/AT3G56400/AT1G18470/AT1G01720/AT1G08720/AT3G19290/AT1G04120/AT1G05010/AT2G46370	36
GO:0009620	response to fungus	29/634	353/21869	5.41266e-07	4.14068e-05	3.77936e-05	AT1G64700/AT1G52400/AT3G25780/AT1G28190/AT1G22190/AT5G42650/AT5G46350/AT2G40140/AT4G19700/AT1G13960/AT5G64750/AT2G39660/AT4G24230/AT1G52410/AT1G51090/AT5G67300/AT1G15010/AT2G38470/AT5G20010/AT2G01340/AT3G01210/AT1G20440/AT3G56400/AT5G66850/AT1G08720/AT1G05800/AT5G64250/AT4G02195/AT1G05010	29
GO:0009409	response to cold	31/634	400/21869	7.81037e-07	5.66046e-05	5.16653e-05	AT5G57560/AT1G15520/AT5G01600/AT1G22190/AT1G78080/AT2G40140/AT4G33980/AT3G49530/AT1G43160/AT1G20450/AT1G18740/AT5G06760/AT5G52310/AT5G50720/AT2G46590/AT3G23250/AT5G59820/AT3G25770/AT4G25470/AT3G53110/AT3G11410/AT2G38470/AT4G02380/AT3G48360/AT5G11790/AT4G17615/AT1G20440/AT2G24500/AT4G24960/AT5G63320/AT3G61190	31
GO:0050832	defense response to fungus	23/634	260/21869	2.32496e-06	0.000160073	0.000146105	AT1G64700/AT1G52400/AT5G42650/AT5G46350/AT2G40140/AT4G19700/AT1G13960/AT5G64750/AT2G39660/AT4G24230/AT1G52410/AT1G51090/AT5G67300/AT1G15010/AT2G38470/AT5G20010/AT3G01210/AT1G20440/AT3G56400/AT5G66850/AT1G08720/AT1G05800/AT4G02195	23
GO:0080134	regulation of response to stress	30/634	408/21869	3.42944e-06	0.000224873	0.000205251	AT2G20880/AT2G01150/AT2G46400/AT1G56060/AT5G39670/AT3G10930/AT5G46350/AT1G13960/AT3G49530/AT2G39660/AT1G15100/AT3G15210/AT5G14930/AT1G03160/AT1G51090/AT5G67300/AT5G11410/AT5G42950/AT4G31870/AT3G27960/AT3G14990/AT3G56400/AT5G66850/AT1G08720/AT3G61190/AT4G02590/AT3G18690/AT4G02195/AT5G24590/AT2G46370	30
GO:1900055	regulation of leaf senescence	9/634	45/21869	4.76373e-06	0.000298166	0.000272148	AT4G18170/AT3G27010/AT5G62620/AT5G14930/AT1G77450/AT1G05100/AT2G45210/AT3G56400/AT3G19290	9
GO:0014070	response to organic cyclic compound	25/634	315/21869	5.99409e-06	0.000358863	0.000327549	AT5G57560/AT3G50410/AT1G15520/AT1G61340/AT2G46400/AT1G05560/AT3G50930/AT5G04760/AT1G13960/AT3G48090/AT1G43160/AT1G63500/AT1G76680/AT4G18710/AT4G05320/AT5G67300/AT5G63160/AT1G14780/AT2G40000/AT3G48360/AT3G56400/AT1G08720/AT3G61190/AT4G02590/AT1G04400	25
GO:1900057	positive regulation of leaf senescence	6/634	18/21869	7.99219e-06	0.000458552	0.000418539	AT4G18170/AT5G14930/AT1G77450/AT1G05100/AT2G45210/AT3G19290	6
GO:0009611	response to wounding	21/634	243/21869	9.10516e-06	0.000501512	0.00045775	AT5G46590/AT2G02990/AT4G17980/AT1G61340/AT5G42650/AT5G10510/AT1G78080/AT1G43160/AT5G52310/AT1G76680/AT5G59820/AT3G48360/AT1G76650/AT3G48520/AT5G54170/AT1G01720/AT1G05800/AT3G61190/AT3G25250/AT2G46370/AT1G76690	21
GO:0009787	regulation of abscisic acid-activated signaling pathway	14/634	125/21869	1.62929e-05	0.00075772	0.000691601	AT5G46590/AT2G01150/AT1G70800/AT1G52400/AT1G07430/AT5G64750/AT5G25160/AT1G15100/AT3G11410/AT1G05100/AT2G22430/AT1G18470/AT1G01720/AT1G08720	14
GO:1901419	regulation of response to alcohol	14/634	125/21869	1.62929e-05	0.00075772	0.000691601	AT5G46590/AT2G01150/AT1G70800/AT1G52400/AT1G07430/AT5G64750/AT5G25160/AT1G15100/AT3G11410/AT1G05100/AT2G22430/AT1G18470/AT1G01720/AT1G08720	14
GO:1905957	regulation of cellular response to alcohol	14/634	125/21869	1.62929e-05	0.00075772	0.000691601	AT5G46590/AT2G01150/AT1G70800/AT1G52400/AT1G07430/AT5G64750/AT5G25160/AT1G15100/AT3G11410/AT1G05100/AT2G22430/AT1G18470/AT1G01720/AT1G08720	14
GO:0009966	regulation of signal transduction	25/634	334/21869	1.64109e-05	0.00075772	0.000691601	AT5G46590/AT2G01150/AT2G46400/AT1G70800/AT1G52400/AT1G07430/AT3G59940/AT3G46110/AT5G64750/AT3G49530/AT5G25160/AT1G15100/AT3G15210/AT4G18710/AT5G67300/AT3G11410/AT3G63010/AT1G14780/AT1G05100/AT2G22430/AT3G56400/AT1G18470/AT1G01720/AT1G08720/AT4G02590	25
GO:1900424	regulation of defense response to bacterium	9/634	52/21869	1.65081e-05	0.00075772	0.000691601	AT5G39670/AT1G13960/AT2G39660/AT5G14930/AT1G03160/AT1G51090/AT5G11410/AT5G66850/AT1G08720	9
GO:0009733	response to auxin	26/634	358/21869	1.88933e-05	0.000832174	0.000759558	AT4G17980/AT5G57560/AT4G27280/AT3G50410/AT3G23030/AT2G47260/AT5G54490/AT4G14560/AT1G15580/AT5G10510/AT5G53590/AT3G46110/AT4G12410/AT5G13790/AT4G18710/AT5G67300/AT5G63160/AT4G30430/AT3G48360/AT2G34650/AT1G43040/AT3G22810/AT4G14740/AT5G17300/AT2G46370/AT3G60690	26
GO:0009967	positive regulation of signal transduction	12/634	95/21869	1.93388e-05	0.000832174	0.000759558	AT5G46590/AT2G01150/AT1G70800/AT1G52400/AT1G07430/AT3G49530/AT1G15100/AT5G67300/AT3G63010/AT1G05100/AT3G56400/AT1G18470	12
GO:0023056	positive regulation of signaling	12/634	96/21869	2.15279e-05	0.000847658	0.000773691	AT5G46590/AT2G01150/AT1G70800/AT1G52400/AT1G07430/AT3G49530/AT1G15100/AT5G67300/AT3G63010/AT1G05100/AT3G56400/AT1G18470	12
GO:0023051	regulation of signaling	25/634	340/21869	2.21416e-05	0.000847658	0.000773691	AT5G46590/AT2G01150/AT2G46400/AT1G70800/AT1G52400/AT1G07430/AT3G59940/AT3G46110/AT5G64750/AT3G49530/AT5G25160/AT1G15100/AT3G15210/AT4G18710/AT5G67300/AT3G11410/AT3G63010/AT1G14780/AT1G05100/AT2G22430/AT3G56400/AT1G18470/AT1G01720/AT1G08720/AT4G02590	25
GO:0048584	positive regulation of response to stimulus	21/634	258/21869	2.25517e-05	0.000847658	0.000773691	AT5G46590/AT2G20880/AT2G01150/AT1G70800/AT1G52400/AT1G07430/AT5G46350/AT3G49530/AT1G15100/AT3G15210/AT5G14930/AT5G67300/AT3G63010/AT5G11410/AT1G05100/AT4G31870/AT3G14990/AT3G56400/AT1G18470/AT3G18690/AT2G46370	21
GO:0002682	regulation of immune system process	19/634	219/21869	2.27766e-05	0.000847658	0.000773691	AT5G39670/AT1G13960/AT2G39660/AT3G15210/AT5G14930/AT5G35580/AT1G03160/AT1G51090/AT5G67300/AT5G11410/AT4G31870/AT3G56400/AT5G66850/AT1G08720/AT3G18690/AT4G02195/AT5G24590/AT2G46370/AT5G13160	19
GO:0050776	regulation of immune response	19/634	219/21869	2.27766e-05	0.000847658	0.000773691	AT5G39670/AT1G13960/AT2G39660/AT3G15210/AT5G14930/AT5G35580/AT1G03160/AT1G51090/AT5G67300/AT5G11410/AT4G31870/AT3G56400/AT5G66850/AT1G08720/AT3G18690/AT4G02195/AT5G24590/AT2G46370/AT5G13160	19
GO:0010646	regulation of cell communication	25/634	344/21869	2.69094e-05	0.000975113	0.000890024	AT5G46590/AT2G01150/AT2G46400/AT1G70800/AT1G52400/AT1G07430/AT3G59940/AT3G46110/AT5G64750/AT3G49530/AT5G25160/AT1G15100/AT3G15210/AT4G18710/AT5G67300/AT3G11410/AT3G63010/AT1G14780/AT1G05100/AT2G22430/AT3G56400/AT1G18470/AT1G01720/AT1G08720/AT4G02590	25
GO:0010647	positive regulation of cell communication	12/634	99/21869	2.94407e-05	0.00103948	0.000948777	AT5G46590/AT2G01150/AT1G70800/AT1G52400/AT1G07430/AT3G49530/AT1G15100/AT5G67300/AT3G63010/AT1G05100/AT3G56400/AT1G18470	12
GO:0031347	regulation of defense response	21/634	275/21869	5.74803e-05	0.00197876	0.00180609	AT5G39670/AT1G13960/AT2G39660/AT3G15210/AT5G14930/AT1G03160/AT1G51090/AT5G67300/AT5G11410/AT5G42950/AT4G31870/AT3G27960/AT3G56400/AT5G66850/AT1G08720/AT3G61190/AT4G02590/AT3G18690/AT4G02195/AT5G24590/AT2G46370	21
GO:0002831	regulation of response to biotic stimulus	17/634	197/21869	6.48143e-05	0.00217681	0.00198686	AT5G39670/AT1G13960/AT2G39660/AT3G15210/AT5G14930/AT1G03160/AT1G51090/AT5G67300/AT5G11410/AT4G31870/AT3G56400/AT5G66850/AT1G08720/AT3G18690/AT4G02195/AT5G24590/AT2G46370	17
GO:0048585	negative regulation of response to stimulus	19/634	239/21869	7.51032e-05	0.00246231	0.00224745	AT1G07430/AT3G59940/AT5G39670/AT3G10930/AT1G13960/AT5G64750/AT5G13790/AT5G25160/AT3G15210/AT4G18710/AT5G35580/AT1G03160/AT1G51090/AT3G11410/AT2G22430/AT1G01720/AT1G08720/AT3G61190/AT2G46370	19
GO:0032101	regulation of response to external stimulus	17/634	202/21869	8.84353e-05	0.00283199	0.00258487	AT5G39670/AT1G13960/AT2G39660/AT3G15210/AT5G14930/AT1G03160/AT1G51090/AT5G67300/AT5G11410/AT4G31870/AT3G56400/AT5G66850/AT1G08720/AT3G18690/AT4G02195/AT5G24590/AT2G46370	17
GO:1902074	response to salt	6/634	27/21869	0.000102014	0.00319258	0.002914	AT5G04760/AT3G46110/AT5G64750/AT5G52310/AT2G25690/AT5G42050	6
GO:0046777	protein autophosphorylation	16/634	189/21869	0.000131951	0.00403771	0.00368538	AT2G01450/AT1G68330/AT1G76040/AT2G30040/AT2G39660/AT3G57530/AT4G18710/AT1G05100/AT1G18890/AT4G13000/AT5G66850/AT1G08720/AT1G53430/AT1G53440/AT5G13160/AT3G51850	16
GO:0009694	jasmonic acid metabolic process	8/634	57/21869	0.000225394	0.00674712	0.00615836	AT3G25780/AT5G42650/AT3G25770/AT3G25760/AT3G48520/AT1G05800/AT2G46370/AT1G76690	8
GO:0071365	cellular response to auxin stimulus	12/634	124/21869	0.000263335	0.00771515	0.00704192	AT4G17980/AT5G10510/AT3G46110/AT5G13790/AT5G67300/AT4G30430/AT3G48360/AT2G34650/AT3G22810/AT4G14740/AT5G17300/AT2G46370	12
GO:0000302	response to reactive oxygen species	14/634	162/21869	0.000275777	0.00775942	0.00708233	AT1G15520/AT5G01600/AT3G10930/AT5G46350/AT3G48090/AT5G52310/AT5G42380/AT5G63160/AT3G56090/AT3G02840/AT4G02380/AT3G48360/AT3G56400/AT2G46370	14
GO:0009695	jasmonic acid biosynthetic process	6/634	32/21869	0.000276116	0.00775942	0.00708233	AT3G25780/AT5G42650/AT3G25770/AT3G25760/AT1G05800/AT1G76690	6
GO:0042538	hyperosmotic salinity response	8/634	59/21869	0.000287508	0.00791796	0.00722703	AT2G41130/AT2G39800/AT4G30960/AT5G52310/AT5G50720/AT5G59820/AT3G14440/AT4G24960	8
GO:0009408	response to heat	18/634	257/21869	0.000541888	0.014631	0.0133543	AT4G28140/AT2G20880/AT5G57560/AT1G15520/AT1G78080/AT5G51190/AT5G03720/AT5G07100/AT1G43160/AT5G59820/AT5G67300/AT3G53110/AT2G38470/AT5G17020/AT2G28840/AT1G20440/AT3G61190/AT3G22830	18
GO:0007568	aging	14/634	177/21869	0.000674811	0.0178695	0.0163102	AT2G02990/AT4G18170/AT3G27010/AT5G52310/AT5G62620/AT5G14930/AT1G76680/AT1G77450/AT4G05320/AT1G05100/AT4G02380/AT2G45210/AT3G56400/AT3G19290	14
GO:0009723	response to ethylene	14/634	178/21869	0.000713397	0.0185349	0.0169175	AT1G15520/AT5G43890/AT5G07580/AT5G44210/AT1G25560/AT1G62380/AT1G78080/AT1G13960/AT3G15210/AT4G02380/AT4G24180/AT3G56400/AT3G20310/AT1G08720	14
GO:0009789	positive regulation of abscisic acid-activated signaling pathway	7/634	53/21869	0.000806475	0.0205651	0.0187706	AT5G46590/AT2G01150/AT1G70800/AT1G52400/AT1G15100/AT1G05100/AT1G18470	7
GO:0006972	hyperosmotic response	8/634	70/21869	0.000926615	0.0231991	0.0211747	AT2G41130/AT2G39800/AT4G30960/AT5G52310/AT5G50720/AT5G59820/AT3G14440/AT4G24960	8
GO:1900150	regulation of defense response to fungus	6/634	40/21869	0.000961088	0.0235746	0.0215175	AT1G13960/AT1G51090/AT5G67300/AT5G66850/AT1G08720/AT4G02195	6
GO:0009788	negative regulation of abscisic acid-activated signaling pathway	7/634	55/21869	0.0010101	0.0235746	0.0215175	AT1G07430/AT5G64750/AT5G25160/AT3G11410/AT2G22430/AT1G01720/AT1G08720	7
GO:1901420	negative regulation of response to alcohol	7/634	55/21869	0.0010101	0.0235746	0.0215175	AT1G07430/AT5G64750/AT5G25160/AT3G11410/AT2G22430/AT1G01720/AT1G08720	7
GO:1905958	negative regulation of cellular response to alcohol	7/634	55/21869	0.0010101	0.0235746	0.0215175	AT1G07430/AT5G64750/AT5G25160/AT3G11410/AT2G22430/AT1G01720/AT1G08720	7
GO:1900425	negative regulation of defense response to bacterium	4/634	17/21869	0.00123233	0.028282	0.0258141	AT5G39670/AT1G13960/AT1G03160/AT1G51090	4
GO:0010150	leaf senescence	12/634	148/21869	0.00128954	0.0291098	0.0265697	AT4G18170/AT3G27010/AT5G52310/AT5G62620/AT5G14930/AT1G76680/AT1G77450/AT1G05100/AT4G02380/AT2G45210/AT3G56400/AT3G19290	12
GO:0009968	negative regulation of signal transduction	10/634	110/21869	0.00136101	0.0302276	0.0275899	AT1G07430/AT3G59940/AT5G64750/AT5G25160/AT3G15210/AT4G18710/AT3G11410/AT2G22430/AT1G01720/AT1G08720	10
GO:0010648	negative regulation of cell communication	10/634	114/21869	0.00178238	0.0382508	0.034913	AT1G07430/AT3G59940/AT5G64750/AT5G25160/AT3G15210/AT4G18710/AT3G11410/AT2G22430/AT1G01720/AT1G08720	10
GO:0023057	negative regulation of signaling	10/634	114/21869	0.00178238	0.0382508	0.034913	AT1G07430/AT3G59940/AT5G64750/AT5G25160/AT3G15210/AT4G18710/AT3G11410/AT2G22430/AT1G01720/AT1G08720	10
GO:0090693	plant organ senescence	12/634	154/21869	0.00181027	0.0382508	0.034913	AT4G18170/AT3G27010/AT5G52310/AT5G62620/AT5G14930/AT1G76680/AT1G77450/AT1G05100/AT4G02380/AT2G45210/AT3G56400/AT3G19290	12
GO:2000031	regulation of salicylic acid mediated signaling pathway	5/634	31/21869	0.00183337	0.0382508	0.034913	AT5G67300/AT1G14780/AT3G56400/AT1G08720/AT4G02590	5
GO:0048366	leaf development	23/634	410/21869	0.00210972	0.0433595	0.0395759	AT4G18170/AT5G01600/AT3G27010/AT4G27950/AT3G46110/AT4G28840/AT2G32280/AT5G52310/AT5G62620/AT5G14930/AT1G76680/AT4G18710/AT1G77450/AT3G56090/AT1G05100/AT4G02380/AT2G45210/AT5G53290/AT3G56400/AT1G55350/AT2G34650/AT3G19290/AT1G04400	23

## Sheet: cluster3_GO
ID	Description	GeneRatio	BgRatio	pvalue	p.adjust	qvalue	geneID	Count
GO:0071456	cellular response to hypoxia	39/462	242/21869	3.39899e-23	1.84574e-20	1.49703e-20	AT5G20250/AT3G30775/AT5G41080/AT1G35140/AT1G69890/AT1G19530/AT4G24570/AT1G55810/AT4G32480/AT5G19230/AT5G24530/AT1G02360/AT3G02550/AT2G25735/AT1G32928/AT5G20830/AT4G30280/AT3G43190/AT4G38470/AT4G34131/AT1G03220/AT5G03380/AT1G23710/AT3G49780/AT1G68840/AT1G13260/AT4G24110/AT4G27450/AT4G20860/AT2G40000/AT3G15210/AT1G18300/AT5G19120/AT4G01250/AT1G78850/AT1G15010/AT4G01360/AT3G13310/AT5G63790	39
GO:0036294	cellular response to decreased oxygen levels	39/462	244/21869	4.63754e-23	1.84574e-20	1.49703e-20	AT5G20250/AT3G30775/AT5G41080/AT1G35140/AT1G69890/AT1G19530/AT4G24570/AT1G55810/AT4G32480/AT5G19230/AT5G24530/AT1G02360/AT3G02550/AT2G25735/AT1G32928/AT5G20830/AT4G30280/AT3G43190/AT4G38470/AT4G34131/AT1G03220/AT5G03380/AT1G23710/AT3G49780/AT1G68840/AT1G13260/AT4G24110/AT4G27450/AT4G20860/AT2G40000/AT3G15210/AT1G18300/AT5G19120/AT4G01250/AT1G78850/AT1G15010/AT4G01360/AT3G13310/AT5G63790	39
GO:0071453	cellular response to oxygen levels	39/462	244/21869	4.63754e-23	1.84574e-20	1.49703e-20	AT5G20250/AT3G30775/AT5G41080/AT1G35140/AT1G69890/AT1G19530/AT4G24570/AT1G55810/AT4G32480/AT5G19230/AT5G24530/AT1G02360/AT3G02550/AT2G25735/AT1G32928/AT5G20830/AT4G30280/AT3G43190/AT4G38470/AT4G34131/AT1G03220/AT5G03380/AT1G23710/AT3G49780/AT1G68840/AT1G13260/AT4G24110/AT4G27450/AT4G20860/AT2G40000/AT3G15210/AT1G18300/AT5G19120/AT4G01250/AT1G78850/AT1G15010/AT4G01360/AT3G13310/AT5G63790	39
GO:0001666	response to hypoxia	39/462	268/21869	1.53703e-21	4.58802e-19	3.72122e-19	AT5G20250/AT3G30775/AT5G41080/AT1G35140/AT1G69890/AT1G19530/AT4G24570/AT1G55810/AT4G32480/AT5G19230/AT5G24530/AT1G02360/AT3G02550/AT2G25735/AT1G32928/AT5G20830/AT4G30280/AT3G43190/AT4G38470/AT4G34131/AT1G03220/AT5G03380/AT1G23710/AT3G49780/AT1G68840/AT1G13260/AT4G24110/AT4G27450/AT4G20860/AT2G40000/AT3G15210/AT1G18300/AT5G19120/AT4G01250/AT1G78850/AT1G15010/AT4G01360/AT3G13310/AT5G63790	39
GO:0036293	response to decreased oxygen levels	39/462	272/21869	2.65324e-21	6.04271e-19	4.90108e-19	AT5G20250/AT3G30775/AT5G41080/AT1G35140/AT1G69890/AT1G19530/AT4G24570/AT1G55810/AT4G32480/AT5G19230/AT5G24530/AT1G02360/AT3G02550/AT2G25735/AT1G32928/AT5G20830/AT4G30280/AT3G43190/AT4G38470/AT4G34131/AT1G03220/AT5G03380/AT1G23710/AT3G49780/AT1G68840/AT1G13260/AT4G24110/AT4G27450/AT4G20860/AT2G40000/AT3G15210/AT1G18300/AT5G19120/AT4G01250/AT1G78850/AT1G15010/AT4G01360/AT3G13310/AT5G63790	39
GO:0070482	response to oxygen levels	39/462	273/21869	3.03654e-21	6.04271e-19	4.90108e-19	AT5G20250/AT3G30775/AT5G41080/AT1G35140/AT1G69890/AT1G19530/AT4G24570/AT1G55810/AT4G32480/AT5G19230/AT5G24530/AT1G02360/AT3G02550/AT2G25735/AT1G32928/AT5G20830/AT4G30280/AT3G43190/AT4G38470/AT4G34131/AT1G03220/AT5G03380/AT1G23710/AT3G49780/AT1G68840/AT1G13260/AT4G24110/AT4G27450/AT4G20860/AT2G40000/AT3G15210/AT1G18300/AT5G19120/AT4G01250/AT1G78850/AT1G15010/AT4G01360/AT3G13310/AT5G63790	39
GO:0006979	response to oxidative stress	35/462	451/21869	4.09706e-11	6.98842e-09	5.66812e-09	AT5G24770/AT2G18150/AT4G36430/AT4G21850/AT5G20250/AT3G57520/AT3G30775/AT3G49120/AT3G21770/AT3G20340/AT4G17490/AT1G02930/AT4G23190/AT1G14870/AT2G47180/AT4G18880/AT1G19570/AT3G02790/AT4G25100/AT1G20620/AT2G37040/AT3G53260/AT3G15360/AT4G21960/AT2G47060/AT4G23100/AT3G48360/AT2G40000/AT3G14990/AT1G09970/AT3G03100/AT1G35720/AT1G65980/AT4G34710/AT4G37610	35
GO:0009415	response to water	32/462	416/21869	3.60009e-10	5.37313e-08	4.358e-08	AT1G73330/AT3G30775/AT5G26340/AT2G35930/AT3G16640/AT1G08930/AT2G15970/AT3G04070/AT1G29395/AT1G56280/AT3G27690/AT1G02930/AT1G54100/AT3G09940/AT2G47180/AT5G20830/AT5G52050/AT5G61590/AT2G37040/AT5G15970/AT1G69310/AT1G05850/AT3G23250/AT5G15960/AT1G35720/AT3G50970/AT1G59870/AT5G59550/AT1G22810/AT1G15690/AT3G19580/AT3G61890	32
GO:0009409	response to cold	31/462	400/21869	5.69759e-10	7.5588e-08	6.13074e-08	AT3G09260/AT5G20250/AT1G67090/AT3G50260/AT1G08930/AT2G15970/AT5G47230/AT1G29395/AT3G27690/AT2G47180/AT5G20830/AT3G16690/AT4G02520/AT5G10450/AT3G02790/AT1G20620/AT5G15970/AT5G16910/AT3G48360/AT3G54890/AT3G23250/AT3G61580/AT5G15960/AT1G35720/AT3G50970/AT3G26650/AT4G34710/AT1G18740/AT4G37610/AT1G15950/AT1G16670	31
GO:0009414	response to water deprivation	31/462	406/21869	8.19065e-10	9.77964e-08	7.932e-08	AT1G73330/AT3G30775/AT5G26340/AT2G35930/AT3G16640/AT1G08930/AT2G15970/AT1G29395/AT1G56280/AT3G27690/AT1G02930/AT1G54100/AT3G09940/AT2G47180/AT5G20830/AT5G52050/AT5G61590/AT2G37040/AT5G15970/AT1G69310/AT1G05850/AT3G23250/AT5G15960/AT1G35720/AT3G50970/AT1G59870/AT5G59550/AT1G22810/AT1G15690/AT3G19580/AT3G61890	31
GO:0042430	indole-containing compound metabolic process	14/462	79/21869	1.03096e-09	1.11906e-07	9.07638e-08	AT3G09260/AT4G37410/AT2G44490/AT3G44310/AT1G25220/AT4G23100/AT3G54640/AT2G40000/AT4G34180/AT4G31500/AT1G59870/AT5G05730/AT4G34410/AT2G24180	14
GO:0009063	cellular amino acid catabolic process	15/462	95/21869	1.39873e-09	1.39173e-07	1.1288e-07	AT3G30775/AT3G47340/AT5G07440/AT1G21400/AT3G22200/AT2G37040/AT3G53260/AT2G14170/AT1G55510/AT2G40000/AT1G65960/AT4G34180/AT4G34710/AT5G17330/AT1G06550	15
GO:0001101	response to acid chemical	32/462	448/21869	2.26406e-09	2.07945e-07	1.68659e-07	AT1G73330/AT3G30775/AT5G26340/AT2G35930/AT3G16640/AT1G08930/AT2G15970/AT3G04070/AT1G29395/AT1G56280/AT3G27690/AT1G02930/AT1G54100/AT3G09940/AT2G47180/AT5G20830/AT5G52050/AT5G61590/AT2G37040/AT5G15970/AT1G69310/AT1G05850/AT3G23250/AT5G15960/AT1G35720/AT3G50970/AT1G59870/AT5G59550/AT1G22810/AT1G15690/AT3G19580/AT3G61890	32
GO:0044282	small molecule catabolic process	23/462	246/21869	2.93529e-09	2.50338e-07	2.03042e-07	AT2G19800/AT3G30775/AT3G47340/AT5G07440/AT1G14520/AT5G24530/AT1G21400/AT3G22200/AT1G08110/AT2G37040/AT3G53260/AT2G14170/AT1G55510/AT2G40000/AT5G28050/AT1G65960/AT4G34180/AT3G12800/AT4G18010/AT4G34710/AT1G02400/AT5G17330/AT1G06550	23
GO:0098754	detoxification	18/462	155/21869	5.27974e-09	4.20267e-07	3.40867e-07	AT3G44310/AT5G17700/AT1G11670/AT1G02920/AT4G25640/AT1G66760/AT3G23550/AT1G02930/AT2G29490/AT5G52050/AT1G19570/AT4G02520/AT1G12950/AT4G25100/AT3G21690/AT2G30860/AT1G47530/AT1G59870	18
GO:0016054	organic acid catabolic process	18/462	168/21869	1.89918e-08	1.41726e-06	1.1495e-06	AT3G30775/AT3G47340/AT5G07440/AT5G24530/AT1G21400/AT3G22200/AT2G37040/AT3G53260/AT2G14170/AT1G55510/AT2G40000/AT1G65960/AT4G34180/AT3G12800/AT4G34710/AT1G02400/AT5G17330/AT1G06550	18
GO:0009636	response to toxic substance	18/462	178/21869	4.68009e-08	3.22768e-06	2.61789e-06	AT3G44310/AT5G17700/AT1G11670/AT1G02920/AT4G25640/AT1G66760/AT3G23550/AT1G02930/AT2G29490/AT5G52050/AT1G19570/AT4G02520/AT1G12950/AT4G25100/AT3G21690/AT2G30860/AT1G47530/AT1G59870	18
GO:0046395	carboxylic acid catabolic process	17/462	159/21869	4.86585e-08	3.22768e-06	2.61789e-06	AT3G30775/AT3G47340/AT5G07440/AT5G24530/AT1G21400/AT3G22200/AT2G37040/AT3G53260/AT2G14170/AT1G55510/AT2G40000/AT1G65960/AT4G34180/AT3G12800/AT4G34710/AT5G17330/AT1G06550	17
GO:0009753	response to jasmonic acid	19/462	204/21869	7.47059e-08	4.69467e-06	3.80772e-06	AT5G24770/AT3G16470/AT1G15380/AT1G65390/AT5G24780/AT3G09940/AT1G19570/AT5G56980/AT1G28480/AT1G74020/AT4G23100/AT3G48360/AT4G20860/AT5G07010/AT3G15210/AT5G45110/AT1G19180/AT4G34710/AT4G34460	19
GO:0070542	response to fatty acid	19/462	208/21869	1.01707e-07	6.07188e-06	4.92474e-06	AT5G24770/AT3G16470/AT1G15380/AT1G65390/AT5G24780/AT3G09940/AT1G19570/AT5G56980/AT1G28480/AT1G74020/AT4G23100/AT3G48360/AT4G20860/AT5G07010/AT3G15210/AT5G45110/AT1G19180/AT4G34710/AT4G34460	19
GO:0006520	cellular amino acid metabolic process	27/462	413/21869	2.49745e-07	1.40583e-05	1.14023e-05	AT3G30775/AT3G47340/AT2G38230/AT5G07440/AT1G10070/AT1G21400/AT3G22200/AT5G49450/AT2G37040/AT3G53260/AT2G14170/AT1G25220/AT3G25900/AT1G55510/AT3G54640/AT2G40000/AT5G56760/AT1G65960/AT1G48850/AT4G34180/AT4G31500/AT5G05730/AT4G34710/AT2G31810/AT4G34410/AT5G17330/AT1G06550	27
GO:0009611	response to wounding	20/462	243/21869	2.59031e-07	1.40583e-05	1.14023e-05	AT5G24770/AT3G16470/AT1G21110/AT3G54150/AT1G65390/AT1G66760/AT3G61060/AT4G13280/AT3G13790/AT1G71697/AT5G56980/AT5G14780/AT2G37040/AT3G53260/AT1G74020/AT3G48360/AT1G19180/AT5G05730/AT4G34710/AT3G44260	20
GO:1901605	alpha-amino acid metabolic process	20/462	246/21869	3.15518e-07	1.61925e-05	1.31333e-05	AT3G30775/AT3G47340/AT5G07440/AT1G10070/AT3G22200/AT2G37040/AT3G53260/AT1G25220/AT3G25900/AT3G54640/AT2G40000/AT5G56760/AT1G65960/AT4G34180/AT4G31500/AT5G05730/AT4G34710/AT2G31810/AT4G34410/AT5G17330	20
GO:0019748	secondary metabolic process	25/462	367/21869	3.25478e-07	1.61925e-05	1.31333e-05	AT3G09260/AT4G37410/AT2G25450/AT2G44490/AT1G80440/AT1G02920/AT1G62570/AT3G16400/AT1G02930/AT2G29490/AT4G02520/AT5G61590/AT2G37040/AT3G53260/AT4G23100/AT1G05850/AT1G30230/AT4G30550/AT3G59940/AT4G31500/AT2G30860/AT1G59870/AT4G01120/AT5G63790/AT1G15950	25
GO:0006790	sulfur compound metabolic process	27/462	423/21869	4.00492e-07	1.91275e-05	1.55138e-05	AT3G09260/AT4G37410/AT2G25450/AT2G44490/AT3G02470/AT1G02920/AT1G62570/AT3G04070/AT3G16400/AT1G02930/AT2G29490/AT3G22890/AT1G19570/AT3G22200/AT4G02520/AT5G61590/AT3G25900/AT4G23100/AT4G30550/AT5G07010/AT5G56760/AT4G31500/AT2G30860/AT1G59870/AT4G01120/AT5G63790/AT4G01850	27
GO:0046618	xenobiotic export	9/462	50/21869	9.00965e-07	3.98427e-05	3.23153e-05	AT5G17700/AT1G11670/AT4G25640/AT1G66760/AT3G23550/AT5G52050/AT1G12950/AT3G21690/AT1G47530	9
GO:1990961	xenobiotic detoxification by transmembrane export across the plasma membrane	9/462	50/21869	9.00965e-07	3.98427e-05	3.23153e-05	AT5G17700/AT1G11670/AT4G25640/AT1G66760/AT3G23550/AT5G52050/AT1G12950/AT3G21690/AT1G47530	9
GO:0009065	glutamine family amino acid catabolic process	6/462	18/21869	1.28783e-06	5.49167e-05	4.45414e-05	AT3G30775/AT5G07440/AT3G22200/AT1G65960/AT4G34710/AT5G17330	6
GO:1901606	alpha-amino acid catabolic process	10/462	68/21869	1.562e-06	6.43112e-05	5.21611e-05	AT3G30775/AT5G07440/AT3G22200/AT2G37040/AT3G53260/AT2G40000/AT1G65960/AT4G34180/AT4G34710/AT5G17330	10
GO:1901657	glycosyl compound metabolic process	16/462	184/21869	1.99135e-06	7.92556e-05	6.42821e-05	AT3G09260/AT4G37410/AT2G25450/AT2G44490/AT3G02470/AT1G62570/AT1G55810/AT3G16400/AT5G61590/AT4G23100/AT4G30550/AT5G28050/AT4G31500/AT1G59870/AT4G01120/AT5G63790	16
GO:0016143	S-glycoside metabolic process	13/462	125/21869	2.52246e-06	9.12671e-05	7.40243e-05	AT3G09260/AT4G37410/AT2G25450/AT2G44490/AT1G62570/AT3G16400/AT5G61590/AT4G23100/AT4G30550/AT4G31500/AT1G59870/AT4G01120/AT5G63790	13
GO:0019757	glycosinolate metabolic process	13/462	125/21869	2.52246e-06	9.12671e-05	7.40243e-05	AT3G09260/AT4G37410/AT2G25450/AT2G44490/AT1G62570/AT3G16400/AT5G61590/AT4G23100/AT4G30550/AT4G31500/AT1G59870/AT4G01120/AT5G63790	13
GO:0019760	glucosinolate metabolic process	13/462	125/21869	2.52246e-06	9.12671e-05	7.40243e-05	AT3G09260/AT4G37410/AT2G25450/AT2G44490/AT1G62570/AT3G16400/AT5G61590/AT4G23100/AT4G30550/AT4G31500/AT1G59870/AT4G01120/AT5G63790	13
GO:0042908	xenobiotic transport	9/462	57/21869	2.83843e-06	9.9679e-05	8.0847e-05	AT5G17700/AT1G11670/AT4G25640/AT1G66760/AT3G23550/AT5G52050/AT1G12950/AT3G21690/AT1G47530	9
GO:0140115	export across plasma membrane	10/462	74/21869	3.44729e-06	0.000117602	9.53836e-05	AT5G17700/AT1G11670/AT4G25640/AT1G66760/AT3G23550/AT5G52050/AT1G12950/AT3G21690/AT1G35720/AT1G47530	10
GO:0042436	indole-containing compound catabolic process	5/462	13/21869	4.60747e-06	0.000152814	0.000123944	AT3G09260/AT2G44490/AT2G40000/AT4G34180/AT1G59870	5
GO:0044106	cellular amine metabolic process	10/462	78/21869	5.60043e-06	0.000180385	0.000146305	AT3G02470/AT5G49450/AT1G25220/AT3G54640/AT2G40000/AT4G34180/AT4G31500/AT5G05730/AT4G34710/AT4G34410	10
GO:0006568	tryptophan metabolic process	7/462	34/21869	5.89196e-06	0.000180385	0.000146305	AT1G25220/AT3G54640/AT2G40000/AT4G34180/AT4G31500/AT5G05730/AT4G34410	7
GO:0006586	indolalkylamine metabolic process	7/462	34/21869	5.89196e-06	0.000180385	0.000146305	AT1G25220/AT3G54640/AT2G40000/AT4G34180/AT4G31500/AT5G05730/AT4G34410	7
GO:0009072	aromatic amino acid family metabolic process	10/462	79/21869	6.29265e-06	0.000187836	0.000152348	AT2G37040/AT3G53260/AT1G25220/AT3G54640/AT2G40000/AT1G48850/AT4G34180/AT4G31500/AT5G05730/AT4G34410	10
GO:0009620	response to fungus	22/462	353/21869	6.98992e-06	0.00020356	0.000165102	AT3G09260/AT3G49120/AT3G09940/AT5G24530/AT1G52410/AT3G13790/AT1G19570/AT4G23100/AT4G31500/AT5G45110/AT3G50970/AT1G59870/AT1G22810/AT4G22330/AT3G51550/AT4G30650/AT1G15010/AT4G34410/AT4G34460/AT2G01340/AT4G01090/AT3G18740	22
GO:0009991	response to extracellular stimulus	19/462	276/21869	7.28172e-06	0.000207009	0.000167899	AT3G47340/AT2G44670/AT2G15970/AT1G29395/AT1G21400/AT3G16690/AT5G49450/AT1G14040/AT1G20620/AT1G74020/AT1G62300/AT1G55510/AT3G62420/AT1G78020/AT1G22810/AT4G22330/AT5G28770/AT4G34460/AT3G06850	19
GO:0006576	cellular biogenic amine metabolic process	9/462	68/21869	1.26631e-05	0.000351622	0.000285191	AT3G02470/AT1G25220/AT3G54640/AT2G40000/AT4G34180/AT4G31500/AT5G05730/AT4G34710/AT4G34410	9
GO:0052544	defense response by callose deposition in cell wall	5/462	16/21869	1.48379e-05	0.000402646	0.000326575	AT2G44490/AT4G23100/AT3G54640/AT4G31500/AT1G59870	5
GO:0009744	response to sucrose	9/462	72/21869	2.03e-05	0.00053616	0.000434865	AT3G47340/AT1G21400/AT5G20830/AT3G16690/AT3G12700/AT2G47400/AT3G26650/AT4G30850/AT3G06850	9
GO:0052482	defense response by cell wall thickening	5/462	17/21869	2.06561e-05	0.00053616	0.000434865	AT2G44490/AT4G23100/AT3G54640/AT4G31500/AT1G59870	5
GO:0034219	carbohydrate transmembrane transport	6/462	28/21869	2.18445e-05	0.000554942	0.000450099	AT5G26340/AT1G08930/AT3G19930/AT1G11260/AT1G71880/AT3G16690	6
GO:0034285	response to disaccharide	9/462	74/21869	2.53971e-05	0.000631752	0.000512397	AT3G47340/AT1G21400/AT5G20830/AT3G16690/AT3G12700/AT2G47400/AT3G26650/AT4G30850/AT3G06850	9
GO:0052542	defense response by callose deposition	6/462	29/21869	2.70545e-05	0.000659245	0.000534696	AT2G44490/AT1G64060/AT4G23100/AT3G54640/AT4G31500/AT1G59870	6
GO:0042343	indole glucosinolate metabolic process	5/462	18/21869	2.81054e-05	0.000671157	0.000544358	AT3G09260/AT4G37410/AT2G44490/AT4G31500/AT1G59870	5
GO:0009651	response to salt stress	25/462	483/21869	4.0138e-05	0.000939703	0.000762167	AT5G24770/AT3G09260/AT2G44490/AT5G26340/AT1G06040/AT1G08930/AT5G14920/AT1G54100/AT2G47180/AT3G22200/AT4G32150/AT5G49450/AT1G69310/AT1G05850/AT3G48360/AT5G49480/AT3G23250/AT5G60920/AT1G35720/AT1G59870/AT1G15690/AT4G22330/AT4G34710/AT3G19580/AT3G61890	25
GO:0006538	glutamate catabolic process	4/462	11/21869	5.76715e-05	0.00132423	0.00107404	AT5G07440/AT3G22200/AT1G65960/AT5G17330	4
GO:0009743	response to carbohydrate	12/462	157/21869	0.000131604	0.00296482	0.00240469	AT3G47340/AT1G21400/AT5G20830/AT3G16690/AT5G49450/AT3G12700/AT3G48360/AT2G47400/AT3G26650/AT5G28770/AT4G30850/AT3G06850	12
GO:0031667	response to nutrient levels	15/462	236/21869	0.000160713	0.00355353	0.00288218	AT3G47340/AT2G44670/AT1G21400/AT3G16690/AT5G49450/AT1G14040/AT1G20620/AT1G74020/AT1G62300/AT1G55510/AT3G62420/AT1G78020/AT4G22330/AT5G28770/AT3G06850	15
GO:0043649	dicarboxylic acid catabolic process	4/462	14/21869	0.000166335	0.00361099	0.00292877	AT5G07440/AT3G22200/AT1G65960/AT5G17330	4
GO:0046686	response to cadmium ion	8/462	75/21869	0.000182552	0.00389227	0.00315692	AT4G23670/AT1G02920/AT1G02930/AT3G22890/AT4G02520/AT4G25100/AT4G23100/AT2G30860	8
GO:0006536	glutamate metabolic process	5/462	27/21869	0.000226377	0.00474201	0.00384611	AT3G30775/AT5G07440/AT3G22200/AT1G65960/AT5G17330	5
GO:0008643	carbohydrate transport	7/462	60/21869	0.000263679	0.00530138	0.0042998	AT5G26340/AT1G08930/AT3G19930/AT1G11260/AT1G71880/AT3G16690/AT1G35720	7
GO:0009309	amine biosynthetic process	6/462	43/21869	0.000270456	0.00530138	0.0042998	AT3G02470/AT1G25220/AT3G54640/AT4G31500/AT5G05730/AT4G34710	6
GO:0042401	cellular biogenic amine biosynthetic process	6/462	43/21869	0.000270456	0.00530138	0.0042998	AT3G02470/AT1G25220/AT3G54640/AT4G31500/AT5G05730/AT4G34710	6
GO:0052543	callose deposition in cell wall	5/462	28/21869	0.000270841	0.00530138	0.0042998	AT2G44490/AT4G23100/AT3G54640/AT4G31500/AT1G59870	5
GO:0031668	cellular response to extracellular stimulus	14/462	223/21869	0.000298892	0.00575609	0.00466861	AT3G47340/AT2G15970/AT1G29395/AT1G21400/AT3G16690/AT5G49450/AT1G14040/AT1G20620/AT1G74020/AT1G62300/AT3G62420/AT1G22810/AT5G28770/AT3G06850	14
GO:0072593	reactive oxygen species metabolic process	10/462	126/21869	0.000348965	0.00661372	0.00536421	AT3G49120/AT5G14920/AT3G27690/AT1G64060/AT1G19570/AT4G25100/AT1G20620/AT4G20860/AT1G65980/AT4G34460	10
GO:0009311	oligosaccharide metabolic process	8/462	83/21869	0.000368557	0.0068759	0.00557686	AT3G57520/AT4G22590/AT5G20830/AT3G43190/AT1G71880/AT3G22200/AT1G12240/AT1G15690	8
GO:0071496	cellular response to external stimulus	14/462	229/21869	0.000391025	0.00695067	0.0056375	AT3G47340/AT2G15970/AT1G29395/AT1G21400/AT3G16690/AT5G49450/AT1G14040/AT1G20620/AT1G74020/AT1G62300/AT3G62420/AT1G22810/AT5G28770/AT3G06850	14
GO:0005985	sucrose metabolic process	6/462	46/21869	0.000393947	0.00695067	0.0056375	AT5G20830/AT3G43190/AT1G71880/AT3G22200/AT1G12240/AT1G15690	6
GO:0052545	callose localization	6/462	46/21869	0.000393947	0.00695067	0.0056375	AT2G44490/AT1G64060/AT4G23100/AT3G54640/AT4G31500/AT1G59870	6
GO:0009308	amine metabolic process	10/462	128/21869	0.00039585	0.00695067	0.0056375	AT3G02470/AT5G49450/AT1G25220/AT3G54640/AT2G40000/AT4G34180/AT4G31500/AT5G05730/AT4G34710/AT4G34410	10
GO:0045229	external encapsulating structure organization	18/462	344/21869	0.000415633	0.00719226	0.00583344	AT2G44490/AT2G47550/AT3G54150/AT2G43150/AT4G37780/AT4G30270/AT5G45280/AT4G28250/AT3G07390/AT4G23100/AT3G54640/AT1G11580/AT1G30230/AT4G19410/AT5G60920/AT4G31500/AT1G59870/AT1G15690	18
GO:0042594	response to starvation	13/462	204/21869	0.000421998	0.00719809	0.00583817	AT3G47340/AT2G44670/AT1G21400/AT3G16690/AT5G49450/AT1G14040/AT1G20620/AT1G74020/AT1G62300/AT3G62420/AT1G78020/AT5G28770/AT3G06850	13
GO:0052386	cell wall thickening	5/462	31/21869	0.000444476	0.0074747	0.00606253	AT2G44490/AT4G23100/AT3G54640/AT4G31500/AT1G59870	5
GO:0071555	cell wall organization	16/462	289/21869	0.000466353	0.00773369	0.00627258	AT2G44490/AT2G47550/AT2G43150/AT4G37780/AT4G30270/AT5G45280/AT4G28250/AT4G23100/AT3G54640/AT1G11580/AT1G30230/AT4G19410/AT5G60920/AT4G31500/AT1G59870/AT1G15690	16
GO:0010038	response to metal ion	13/462	207/21869	0.000484802	0.0079295	0.0064314	AT5G24770/AT4G23670/AT2G01520/AT5G01040/AT3G16450/AT1G02920/AT1G02930/AT3G22890/AT1G19570/AT4G02520/AT4G25100/AT4G23100/AT2G30860	13
GO:0140352	export from cell	11/462	156/21869	0.000496406	0.00800957	0.00649635	AT5G17700/AT1G11670/AT4G25640/AT1G66760/AT3G23550/AT5G52050/AT1G12950/AT3G21690/AT1G35720/AT1G47530/AT1G59870	11
GO:0033037	polysaccharide localization	6/462	49/21869	0.000557604	0.00887706	0.00719994	AT2G44490/AT1G64060/AT4G23100/AT3G54640/AT4G31500/AT1G59870	6
GO:0042742	defense response to bacterium	20/462	416/21869	0.000598549	0.00940352	0.00762694	AT2G44490/AT3G30775/AT3G50260/AT3G49120/AT4G23190/AT5G24530/AT5G22250/AT2G23810/AT5G56980/AT5G25440/AT4G23100/AT3G54640/AT2G40000/AT3G15210/AT4G31500/AT5G45110/AT1G59870/AT1G19180/AT4G22330/AT3G44260	20
GO:0005984	disaccharide metabolic process	7/462	71/21869	0.000744274	0.0115411	0.00936065	AT4G22590/AT5G20830/AT3G43190/AT1G71880/AT3G22200/AT1G12240/AT1G15690	7
GO:0009267	cellular response to starvation	11/462	167/21869	0.000875783	0.0131586	0.0106726	AT3G47340/AT1G21400/AT3G16690/AT5G49450/AT1G14040/AT1G20620/AT1G74020/AT1G62300/AT3G62420/AT5G28770/AT3G06850	11
GO:0009074	aromatic amino acid family catabolic process	4/462	21/21869	0.000884511	0.0131586	0.0106726	AT2G37040/AT3G53260/AT2G40000/AT4G34180	4
GO:0009081	branched-chain amino acid metabolic process	4/462	21/21869	0.000884511	0.0131586	0.0106726	AT1G10070/AT1G21400/AT1G55510/AT2G31810	4
GO:1901361	organic cyclic compound catabolic process	14/462	249/21869	0.000892666	0.0131586	0.0106726	AT3G09260/AT2G44490/AT1G14240/AT5G24530/AT5G22250/AT2G37040/AT3G53260/AT2G14170/AT1G25260/AT2G40000/AT5G28050/AT4G34180/AT1G59870/AT3G44260	14
GO:0042435	indole-containing compound biosynthetic process	6/462	54/21869	0.000942463	0.0137232	0.0111305	AT3G44310/AT1G25220/AT4G23100/AT3G54640/AT4G31500/AT5G05730	6
GO:0009610	response to symbiotic fungus	3/462	10/21869	0.00100638	0.0144774	0.0117422	AT3G09260/AT3G09940/AT1G19570	3
GO:0044262	cellular carbohydrate metabolic process	20/462	436/21869	0.00106429	0.0151282	0.0122701	AT2G25450/AT2G19800/AT4G22590/AT1G14520/AT4G30270/AT5G20830/AT4G30280/AT3G43190/AT1G71880/AT3G22200/AT4G25810/AT5G16910/AT1G05850/AT1G30230/AT3G62720/AT5G60920/AT1G12240/AT1G15690/AT4G18010/AT5G64740	20
GO:0009642	response to light intensity	10/462	146/21869	0.00110463	0.0155167	0.0125852	AT3G47340/AT4G17490/AT3G27690/AT1G21400/AT3G02790/AT4G25100/AT3G54890/AT2G45400/AT3G18780/AT3G06850	10
GO:0042537	benzene-containing compound metabolic process	7/462	76/21869	0.00111805	0.0155228	0.0125901	AT5G24530/AT2G23610/AT2G37040/AT3G53260/AT1G05850/AT2G40000/AT4G34180	7
GO:0014070	response to organic cyclic compound	16/462	315/21869	0.00116686	0.0160142	0.0129887	AT2G01520/AT1G15380/AT1G65390/AT4G30270/AT5G24530/AT1G19570/AT3G61260/AT5G10450/AT1G28480/AT1G13260/AT3G48360/AT2G40000/AT5G45110/AT1G59870/AT3G51550/AT4G37610	16
GO:0006749	glutathione metabolic process	7/462	77/21869	0.00120791	0.0163892	0.0132928	AT1G02920/AT1G02930/AT2G29490/AT1G19570/AT4G02520/AT4G23100/AT2G30860	7
GO:0000162	tryptophan biosynthetic process	4/462	23/21869	0.00126569	0.016607	0.0134695	AT1G25220/AT3G54640/AT4G31500/AT5G05730	4
GO:0006573	valine metabolic process	4/462	23/21869	0.00126569	0.016607	0.0134695	AT1G10070/AT2G14170/AT2G31810/AT1G06550	4
GO:0046219	indolalkylamine biosynthetic process	4/462	23/21869	0.00126569	0.016607	0.0134695	AT1G25220/AT3G54640/AT4G31500/AT5G05730	4
GO:0071396	cellular response to lipid	21/462	476/21869	0.00130998	0.0170013	0.0137893	AT1G15380/AT1G65390/AT5G05440/AT3G27690/AT4G30270/AT1G64060/AT5G37740/AT5G65310/AT5G11260/AT2G43140/AT5G10450/AT1G28480/AT3G48360/AT3G15210/AT5G45110/AT2G38310/AT1G12240/AT1G19180/AT3G51550/AT5G28770/AT4G34460	21
GO:0050832	defense response to fungus	14/462	260/21869	0.00134862	0.0170353	0.0138168	AT3G49120/AT1G52410/AT3G13790/AT4G23100/AT4G31500/AT5G45110/AT3G50970/AT1G59870/AT3G51550/AT4G30650/AT1G15010/AT4G34410/AT4G34460/AT4G01090	14
GO:0007623	circadian rhythm	10/462	150/21869	0.0013554	0.0170353	0.0138168	AT5G11260/AT4G25100/AT3G12700/AT3G48360/AT3G54500/AT5G06980/AT3G51550/AT5G28770/AT1G15950/AT2G47890	10
GO:0048511	rhythmic process	10/462	150/21869	0.0013554	0.0170353	0.0138168	AT5G11260/AT4G25100/AT3G12700/AT3G48360/AT3G54500/AT5G06980/AT3G51550/AT5G28770/AT1G15950/AT2G47890	10
GO:0015749	monosaccharide transmembrane transport	4/462	24/21869	0.00149372	0.0185249	0.015025	AT5G26340/AT3G19930/AT1G11260/AT3G16690	4
GO:0009631	cold acclimation	6/462	59/21869	0.00150495	0.0185249	0.015025	AT2G15970/AT1G29395/AT3G02790/AT5G15960/AT3G50970/AT1G18740	6
GO:0006575	cellular modified amino acid metabolic process	9/462	129/21869	0.00170128	0.0207278	0.0168118	AT1G02920/AT1G02930/AT2G29490/AT1G19570/AT4G02520/AT1G78660/AT3G25900/AT4G23100/AT2G30860	9
GO:0009608	response to symbiont	3/462	12/21869	0.00178785	0.0213748	0.0173365	AT3G09260/AT3G09940/AT1G19570	3
GO:0009404	toxin metabolic process	6/462	61/21869	0.00179018	0.0213748	0.0173365	AT1G02920/AT1G02930/AT2G29490/AT4G02520/AT4G23100/AT2G30860	6
GO:0019439	aromatic compound catabolic process	13/462	240/21869	0.0018761	0.0221789	0.0179887	AT3G09260/AT2G44490/AT1G14240/AT5G24530/AT5G22250/AT2G37040/AT3G53260/AT1G25260/AT2G40000/AT5G28050/AT4G34180/AT1G59870/AT3G44260	13
GO:0031669	cellular response to nutrient levels	11/462	184/21869	0.00191117	0.0223719	0.0181453	AT3G47340/AT1G21400/AT3G16690/AT5G49450/AT1G14040/AT1G20620/AT1G74020/AT1G62300/AT3G62420/AT5G28770/AT3G06850	11
GO:0044272	sulfur compound biosynthetic process	10/462	158/21869	0.00199602	0.0231384	0.0187669	AT2G25450/AT3G02470/AT1G62570/AT3G22890/AT3G22200/AT3G25900/AT4G23100/AT5G56760/AT4G31500/AT4G01850	10
GO:0010043	response to zinc ion	5/462	43/21869	0.00204618	0.0234917	0.0190535	AT2G01520/AT3G16450/AT1G19570/AT4G02520/AT2G30860	5
GO:1901616	organic hydroxy compound catabolic process	5/462	44/21869	0.00226907	0.0258025	0.0209277	AT2G19800/AT1G14520/AT5G24530/AT2G37040/AT4G18010	5
GO:0009064	glutamine family amino acid metabolic process	6/462	65/21869	0.00248153	0.0279523	0.0226714	AT3G30775/AT5G07440/AT3G22200/AT1G65960/AT4G34710/AT5G17330	6
GO:0010218	response to far red light	5/462	45/21869	0.00250911	0.0279989	0.0227091	AT3G27690/AT5G11260/AT3G18780/AT3G17609/AT2G47890	5
GO:0010114	response to red light	6/462	66/21869	0.00268198	0.0296508	0.0240489	AT3G27690/AT5G11260/AT3G18780/AT4G31500/AT3G17609/AT2G47890	6
GO:0009407	toxin catabolic process	5/462	46/21869	0.00276706	0.030281	0.0245601	AT1G02920/AT1G02930/AT2G29490/AT4G02520/AT2G30860	5
GO:1901136	carbohydrate derivative catabolic process	7/462	89/21869	0.0027897	0.030281	0.0245601	AT3G09260/AT2G44490/AT3G16400/AT1G02360/AT1G05850/AT5G28050/AT1G59870	7
GO:0030104	water homeostasis	3/462	14/21869	0.00286658	0.0308351	0.0250095	AT3G27690/AT3G26520/AT4G22330	3
GO:0009751	response to salicylic acid	10/462	175/21869	0.00416768	0.0444304	0.0360363	AT1G15380/AT1G65390/AT5G24530/AT1G19570/AT3G61260/AT1G28480/AT3G48360/AT2G40000/AT5G45110/AT4G37610	10
GO:0006949	syncytium formation	3/462	16/21869	0.004274	0.0451607	0.0366286	AT2G19800/AT1G14520/AT4G28250	3
GO:0009073	aromatic amino acid family biosynthetic process	5/462	51/21869	0.00435149	0.0455762	0.0369656	AT1G25220/AT3G54640/AT1G48850/AT4G31500/AT5G05730	5
GO:0009723	response to ethylene	10/462	178/21869	0.00469481	0.0487125	0.0395094	AT5G47230/AT4G17490/AT1G64060/AT1G53170/AT1G25220/AT3G15210/AT5G05730/AT3G51550/AT1G28370/AT4G34460	10
GO:0006081	cellular aldehyde metabolic process	5/462	52/21869	0.00473253	0.0487125	0.0395094	AT2G38230/AT1G54100/AT1G08110/AT4G34350/AT3G14990	5

## Sheet: cluster4_GO
ID	Description	GeneRatio	BgRatio	pvalue	p.adjust	qvalue	geneID	Count
GO:0071456	cellular response to hypoxia	95/575	242/21869	1.29016e-86	1.42242e-83	1.26443e-83	AT5G12030/AT5G12020/AT3G46230/AT1G07400/AT1G54050/AT4G10250/AT1G74310/AT1G14200/AT1G59860/AT3G10020/AT3G24500/AT2G26150/AT1G26800/AT4G27657/AT5G05410/AT2G36460/AT1G67360/AT1G27730/AT5G04340/AT3G46090/AT4G23570/AT3G13310/AT1G66080/AT2G36220/AT1G18300/AT3G46080/AT2G47520/AT4G13395/AT2G33590/AT5G58070/AT3G03270/AT1G73500/AT2G41010/AT4G24570/AT1G73010/AT2G33585/AT3G02550/AT5G63130/AT2G46400/AT3G25250…	95
GO:0036294	cellular response to decreased oxygen levels	95/575	244/21869	3.31825e-86	1.42242e-83	1.26443e-83	AT5G12030/AT5G12020/AT3G46230/AT1G07400/AT1G54050/AT4G10250/AT1G74310/AT1G14200/AT1G59860/AT3G10020/AT3G24500/AT2G26150/AT1G26800/AT4G27657/AT5G05410/AT2G36460/AT1G67360/AT1G27730/AT5G04340/AT3G46090/AT4G23570/AT3G13310/AT1G66080/AT2G36220/AT1G18300/AT3G46080/AT2G47520/AT4G13395/AT2G33590/AT5G58070/AT3G03270/AT1G73500/AT2G41010/AT4G24570/AT1G73010/AT2G33585/AT3G02550/AT5G63130/AT2G46400/AT3G25250…	95
GO:0071453	cellular response to oxygen levels	95/575	244/21869	3.31825e-86	1.42242e-83	1.26443e-83	AT5G12030/AT5G12020/AT3G46230/AT1G07400/AT1G54050/AT4G10250/AT1G74310/AT1G14200/AT1G59860/AT3G10020/AT3G24500/AT2G26150/AT1G26800/AT4G27657/AT5G05410/AT2G36460/AT1G67360/AT1G27730/AT5G04340/AT3G46090/AT4G23570/AT3G13310/AT1G66080/AT2G36220/AT1G18300/AT3G46080/AT2G47520/AT4G13395/AT2G33590/AT5G58070/AT3G03270/AT1G73500/AT2G41010/AT4G24570/AT1G73010/AT2G33585/AT3G02550/AT5G63130/AT2G46400/AT3G25250…	95
GO:0001666	response to hypoxia	95/575	268/21869	1.30963e-81	4.21046e-79	3.74279e-79	AT5G12030/AT5G12020/AT3G46230/AT1G07400/AT1G54050/AT4G10250/AT1G74310/AT1G14200/AT1G59860/AT3G10020/AT3G24500/AT2G26150/AT1G26800/AT4G27657/AT5G05410/AT2G36460/AT1G67360/AT1G27730/AT5G04340/AT3G46090/AT4G23570/AT3G13310/AT1G66080/AT2G36220/AT1G18300/AT3G46080/AT2G47520/AT4G13395/AT2G33590/AT5G58070/AT3G03270/AT1G73500/AT2G41010/AT4G24570/AT1G73010/AT2G33585/AT3G02550/AT5G63130/AT2G46400/AT3G25250…	95
GO:0036293	response to decreased oxygen levels	95/575	272/21869	6.76272e-81	1.73937e-78	1.54617e-78	AT5G12030/AT5G12020/AT3G46230/AT1G07400/AT1G54050/AT4G10250/AT1G74310/AT1G14200/AT1G59860/AT3G10020/AT3G24500/AT2G26150/AT1G26800/AT4G27657/AT5G05410/AT2G36460/AT1G67360/AT1G27730/AT5G04340/AT3G46090/AT4G23570/AT3G13310/AT1G66080/AT2G36220/AT1G18300/AT3G46080/AT2G47520/AT4G13395/AT2G33590/AT5G58070/AT3G03270/AT1G73500/AT2G41010/AT4G24570/AT1G73010/AT2G33585/AT3G02550/AT5G63130/AT2G46400/AT3G25250…	95
GO:0070482	response to oxygen levels	95/575	273/21869	1.0144e-80	2.17421e-78	1.93271e-78	AT5G12030/AT5G12020/AT3G46230/AT1G07400/AT1G54050/AT4G10250/AT1G74310/AT1G14200/AT1G59860/AT3G10020/AT3G24500/AT2G26150/AT1G26800/AT4G27657/AT5G05410/AT2G36460/AT1G67360/AT1G27730/AT5G04340/AT3G46090/AT4G23570/AT3G13310/AT1G66080/AT2G36220/AT1G18300/AT3G46080/AT2G47520/AT4G13395/AT2G33590/AT5G58070/AT3G03270/AT1G73500/AT2G41010/AT4G24570/AT1G73010/AT2G33585/AT3G02550/AT5G63130/AT2G46400/AT3G25250…	95
GO:0009408	response to heat	71/575	257/21869	3.61462e-52	6.64056e-50	5.90297e-50	AT5G12030/AT5G12020/AT3G46230/AT1G07400/AT5G59720/AT1G53540/AT1G54050/AT2G29500/AT4G10250/AT1G74310/AT5G52640/AT4G27670/AT5G48570/AT2G46240/AT1G16030/AT3G12580/AT4G12400/AT2G32120/AT1G59860/AT3G24500/AT2G26150/AT3G09350/AT4G21320/AT5G09590/AT3G25230/AT5G56030/AT3G51910/AT5G05410/AT5G15450/AT3G04120/AT5G56010/AT4G25380/AT2G19310/AT3G10800/AT1G66080/AT3G11020/AT1G12610/AT2G33590/AT5G58070/AT2G47180…	71
GO:0006457	protein folding	41/575	195/21869	2.36683e-25	3.80468e-23	3.38207e-23	AT5G12030/AT5G12020/AT3G46230/AT1G07400/AT5G59720/AT1G53540/AT1G54050/AT2G29500/AT4G10250/AT5G52640/AT5G48570/AT2G46240/AT2G20560/AT1G16030/AT3G12580/AT2G32120/AT1G59860/AT5G09590/AT3G25230/AT5G56030/AT5G15450/AT5G56010/AT3G12050/AT3G13470/AT2G19310/AT3G44110/AT3G09440/AT5G49910/AT2G25140/AT2G21130/AT2G28000/AT5G53400/AT5G22060/AT4G28480/AT3G23990/AT5G02490/AT1G01940/AT3G25220/AT4G24280/AT3G07770…	41
GO:0006979	response to oxidative stress	52/575	451/21869	2.841e-19	4.05947e-17	3.60857e-17	AT5G12030/AT5G12020/AT3G46230/AT1G07400/AT5G59720/AT1G53540/AT1G54050/AT2G29500/AT4G10250/AT1G59860/AT3G10020/AT2G26150/AT5G05410/AT1G27730/AT3G46090/AT3G04120/AT2G19310/AT3G17800/AT5G58070/AT2G47180/AT5G19875/AT3G25250/AT5G06290/AT5G59820/AT3G28340/AT1G32640/AT5G18040/AT2G40300/AT1G65980/AT4G25130/AT1G21520/AT3G10930/AT5G61510/AT3G28200/AT3G56400/AT5G42380/AT5G37770/AT5G26030/AT2G29450/AT3G23400…	52
GO:0009611	response to wounding	37/575	243/21869	5.3515e-18	6.68628e-16	5.9436e-16	AT3G25230/AT3G44260/AT1G27730/AT2G34600/AT1G80840/AT2G30020/AT3G17800/AT1G73500/AT1G30135/AT1G17380/AT3G25250/AT5G59820/AT1G32640/AT4G08170/AT1G72450/AT3G61190/AT1G78080/AT1G61340/AT1G01720/AT1G32920/AT2G24850/AT5G47240/AT2G27690/AT5G63770/AT5G13220/AT1G19180/AT4G10390/AT1G76650/AT4G11280/AT3G48520/AT3G45640/AT5G63970/AT5G10300/AT1G72520/AT1G51400/AT3G51450/AT3G17860	37
GO:0009651	response to salt stress	52/575	483/21869	5.71921e-18	6.68628e-16	5.9436e-16	AT5G12030/AT5G12020/AT3G46230/AT1G07400/AT5G59720/AT1G53540/AT1G54050/AT2G29500/AT4G10250/AT1G59860/AT3G09350/AT5G56030/AT1G27730/AT1G17870/AT4G25380/AT4G35985/AT2G19310/AT1G12610/AT5G58070/AT2G47180/AT1G73500/AT3G44110/AT2G41010/AT5G59820/AT2G26190/AT1G09950/AT3G19580/AT1G56060/AT5G62520/AT1G78080/AT5G66880/AT5G24660/AT5G03740/AT3G10930/AT3G62260/AT5G67300/AT1G61340/AT2G40830/AT3G23250/AT1G08920…	52
GO:0010286	heat acclimation	18/575	59/21869	6.60094e-15	7.07401e-13	6.28827e-13	AT5G59720/AT5G48570/AT4G12400/AT2G26150/AT4G21320/AT3G25230/AT5G56030/AT5G05410/AT1G66080/AT3G11020/AT5G58070/AT2G40340/AT5G53400/AT5G18040/AT2G41160/AT5G46170/AT4G17250/AT1G76080	18
GO:0000302	response to reactive oxygen species	27/575	162/21869	1.81756e-14	1.79799e-12	1.59828e-12	AT5G12030/AT5G12020/AT3G46230/AT1G07400/AT5G59720/AT1G53540/AT1G54050/AT2G29500/AT4G10250/AT1G59860/AT2G26150/AT5G05410/AT3G04120/AT2G19310/AT3G17800/AT5G58070/AT2G40300/AT3G10930/AT3G56400/AT5G42380/AT5G37770/AT3G23400/AT4G12720/AT3G02840/AT1G75270/AT1G72520/AT1G51400	27
GO:0001101	response to acid chemical	43/575	448/21869	2.65657e-13	2.44025e-11	2.1692e-11	AT3G24500/AT5G56030/AT5G05410/AT1G67360/AT1G27730/AT3G05500/AT5G47120/AT2G47520/AT3G11020/AT1G12610/AT2G33590/AT5G58070/AT2G47180/AT2G41010/AT2G46400/AT5G58430/AT3G19580/AT1G32640/AT1G78080/AT5G66880/AT5G03740/AT5G67300/AT1G61340/AT3G56400/AT3G46620/AT3G23250/AT3G10500/AT5G45340/AT1G08920/AT3G61890/AT5G15960/AT1G78380/AT2G46590/AT5G27930/AT3G45640/AT4G14300/AT2G20890/AT2G38340/AT1G29395/AT3G63060…	43
GO:0009415	response to water	41/575	416/21869	4.07895e-13	3.49702e-11	3.10859e-11	AT3G24500/AT5G56030/AT5G05410/AT1G67360/AT1G27730/AT3G05500/AT5G47120/AT2G47520/AT3G11020/AT1G12610/AT2G33590/AT5G58070/AT2G47180/AT2G41010/AT2G46400/AT5G58430/AT3G19580/AT1G32640/AT1G78080/AT5G66880/AT5G03740/AT5G67300/AT3G56400/AT3G46620/AT3G23250/AT3G10500/AT5G45340/AT1G08920/AT3G61890/AT5G15960/AT1G78380/AT2G46590/AT5G27930/AT4G14300/AT2G20890/AT2G38340/AT1G29395/AT3G63060/AT1G76080/AT2G40880…	41
GO:0009414	response to water deprivation	40/575	406/21869	8.05347e-13	6.47297e-11	5.75399e-11	AT3G24500/AT5G56030/AT5G05410/AT1G67360/AT1G27730/AT3G05500/AT5G47120/AT2G47520/AT3G11020/AT1G12610/AT2G33590/AT5G58070/AT2G47180/AT2G41010/AT2G46400/AT5G58430/AT3G19580/AT1G32640/AT1G78080/AT5G66880/AT5G03740/AT5G67300/AT3G56400/AT3G46620/AT3G23250/AT3G10500/AT5G45340/AT1G08920/AT3G61890/AT5G15960/AT1G78380/AT5G27930/AT4G14300/AT2G20890/AT2G38340/AT1G29395/AT3G63060/AT1G76080/AT2G40880/AT5G58787	40
GO:0080134	regulation of response to stress	40/575	408/21869	9.4297e-13	7.13329e-11	6.34097e-11	AT1G67360/AT4G23570/AT2G34600/AT1G80840/AT3G05500/AT5G58070/AT1G30135/AT4G02550/AT1G17380/AT2G46400/AT1G09950/AT1G32640/AT1G56060/AT4G31800/AT1G72450/AT3G61190/AT4G39030/AT5G13190/AT5G24660/AT3G10930/AT5G67300/AT3G56400/AT5G13220/AT4G12720/AT3G15210/AT1G19180/AT4G02195/AT2G31865/AT3G18690/AT5G62570/AT3G45640/AT5G20150/AT4G14300/AT1G15100/AT2G20890/AT3G17860/AT5G24590/AT4G01090/AT5G58787/AT3G10040	40
GO:0042542	response to hydrogen peroxide	17/575	74/21869	6.2129e-12	4.43877e-10	3.94574e-10	AT5G12030/AT5G12020/AT3G46230/AT1G07400/AT5G59720/AT1G53540/AT1G54050/AT2G29500/AT4G10250/AT1G59860/AT2G26150/AT5G05410/AT3G04120/AT2G19310/AT3G10930/AT5G37770/AT1G75270	17
GO:0051259	protein complex oligomerization	14/575	55/21869	1.0422e-10	7.05405e-09	6.27052e-09	AT5G12030/AT5G12020/AT3G46230/AT1G07400/AT5G59720/AT1G53540/AT1G54050/AT2G29500/AT4G10250/AT1G59860/AT2G19310/AT1G73010/AT1G32640/AT1G48320	14
GO:0034605	cellular response to heat	16/575	78/21869	1.61662e-10	1.03949e-08	9.24027e-09	AT1G74310/AT5G52640/AT5G48570/AT2G26150/AT3G25230/AT5G56030/AT3G51910/AT5G15450/AT5G56010/AT4G25380/AT2G25140/AT3G08970/AT3G24520/AT3G22830/AT5G27660/AT2G38340	16
GO:0061077	chaperone-mediated protein folding	15/575	70/21869	3.14787e-10	1.92769e-08	1.71358e-08	AT5G52640/AT5G48570/AT2G20560/AT1G16030/AT3G12580/AT2G32120/AT5G09590/AT3G25230/AT5G56030/AT3G13470/AT3G09440/AT4G28480/AT5G02490/AT3G25220/AT4G22670	15
GO:0042026	protein refolding	11/575	33/21869	4.32416e-10	2.52767e-08	2.24691e-08	AT1G16030/AT3G12580/AT2G32120/AT5G09590/AT5G15450/AT3G13470/AT3G09440/AT2G25140/AT2G28000/AT3G23990/AT5G02490	11
GO:0035967	cellular response to topologically incorrect protein	14/575	67/21869	1.75303e-09	9.80172e-08	8.713e-08	AT1G16030/AT3G12580/AT2G32120/AT2G26150/AT1G26800/AT5G09590/AT4G15420/AT3G10800/AT3G09440/AT1G42990/AT5G02490/AT1G14360/AT5G03340/AT4G29330	14
GO:0035966	response to topologically incorrect protein	14/575	70/21869	3.21986e-09	1.72531e-07	1.53367e-07	AT1G16030/AT3G12580/AT2G32120/AT2G26150/AT1G26800/AT5G09590/AT4G15420/AT3G10800/AT3G09440/AT1G42990/AT5G02490/AT1G14360/AT5G03340/AT4G29330	14
GO:0006986	response to unfolded protein	11/575	44/21869	1.31815e-08	6.51979e-07	5.79561e-07	AT1G16030/AT3G12580/AT2G32120/AT2G26150/AT5G09590/AT3G10800/AT3G09440/AT1G42990/AT5G02490/AT1G14360/AT4G29330	11
GO:0034620	cellular response to unfolded protein	11/575	44/21869	1.31815e-08	6.51979e-07	5.79561e-07	AT1G16030/AT3G12580/AT2G32120/AT2G26150/AT5G09590/AT3G10800/AT3G09440/AT1G42990/AT5G02490/AT1G14360/AT4G29330	11
GO:0009615	response to virus	15/575	94/21869	2.26807e-08	1.08027e-06	9.6028e-07	AT1G16030/AT3G12580/AT5G09590/AT1G80840/AT3G09440/AT5G03210/AT4G31800/AT2G21120/AT5G02490/AT2G22240/AT2G32940/AT1G31280/AT3G61890/AT3G51450/AT5G24590	15
GO:0031347	regulation of defense response	25/575	275/21869	8.22437e-08	3.77734e-06	3.35777e-06	AT4G23570/AT2G34600/AT1G80840/AT1G30135/AT4G02550/AT1G17380/AT1G32640/AT4G31800/AT1G72450/AT3G61190/AT4G39030/AT5G13190/AT5G24660/AT5G67300/AT3G56400/AT5G13220/AT4G12720/AT3G15210/AT1G19180/AT4G02195/AT3G18690/AT5G62570/AT3G17860/AT5G24590/AT4G01090	25
GO:0010200	response to chitin	9/575	32/21869	9.223e-08	4.08992e-06	3.63564e-06	AT1G27730/AT3G46090/AT3G46070/AT3G46080/AT5G59820/AT3G19580/AT3G55980/AT2G33580/AT3G45640	9
GO:2000022	regulation of jasmonic acid mediated signaling pathway	10/575	42/21869	1.00752e-07	4.31891e-06	3.83919e-06	AT2G34600/AT1G30135/AT1G17380/AT2G46400/AT1G72450/AT5G67300/AT3G56400/AT5G13220/AT1G19180/AT3G17860	10
GO:0051084	'de novo' posttranslational protein folding	10/575	48/21869	3.88639e-07	1.56184e-05	1.38836e-05	AT2G20560/AT1G16030/AT3G12580/AT2G32120/AT5G09590/AT3G13470/AT3G09440/AT4G28480/AT5G02490/AT4G22670	10
GO:0051085	chaperone cofactor-dependent protein refolding	10/575	48/21869	3.88639e-07	1.56184e-05	1.38836e-05	AT2G20560/AT1G16030/AT3G12580/AT2G32120/AT5G09590/AT3G13470/AT3G09440/AT4G28480/AT5G02490/AT4G22670	10
GO:0071396	cellular response to lipid	33/575	476/21869	4.76505e-07	1.85693e-05	1.65067e-05	AT2G34600/AT2G30020/AT1G05100/AT1G30135/AT1G70790/AT1G17380/AT2G46400/AT5G58430/AT2G38310/AT1G09950/AT1G32640/AT1G72450/AT5G66880/AT5G67300/AT3G56400/AT2G19590/AT1G01720/AT2G40830/AT3G63310/AT1G10480/AT5G13220/AT3G15210/AT3G21220/AT1G19180/AT3G05120/AT2G32510/AT3G07360/AT3G45640/AT5G63970/AT1G15100/AT3G17860/AT3G63060/AT5G58787	33
GO:0006458	'de novo' protein folding	10/575	53/21869	1.02959e-06	3.89427e-05	3.46171e-05	AT2G20560/AT1G16030/AT3G12580/AT2G32120/AT5G09590/AT3G13470/AT3G09440/AT4G28480/AT5G02490/AT4G22670	10
GO:0071398	cellular response to fatty acid	14/575	115/21869	2.00547e-06	7.36867e-05	6.5502e-05	AT2G34600/AT1G30135/AT1G17380/AT2G46400/AT1G32640/AT1G72450/AT5G67300/AT3G56400/AT2G19590/AT5G13220/AT3G15210/AT1G19180/AT5G63970/AT3G17860	14
GO:0070542	response to fatty acid	19/575	208/21869	2.73335e-06	9.76415e-05	8.6796e-05	AT2G34600/AT1G30135/AT1G17380/AT2G46400/AT1G32640/AT1G72450/AT5G67300/AT1G61340/AT3G56400/AT2G19590/AT2G24850/AT5G13220/AT3G15210/AT1G19180/AT5G11790/AT4G11280/AT5G63970/AT3G51450/AT3G17860	19
GO:0009409	response to cold	28/575	400/21869	2.92726e-06	0.000101742	9.0441e-05	AT1G27730/AT4G25380/AT4G35985/AT1G12610/AT5G58070/AT2G47180/AT1G18740/AT5G06290/AT5G59820/AT5G18040/AT3G61190/AT1G78080/AT4G17090/AT5G03740/AT4G25470/AT5G37770/AT3G23250/AT5G63770/AT5G54470/AT5G11790/AT3G08720/AT5G15960/AT2G47730/AT5G63320/AT2G46590/AT3G45640/AT1G29395/AT2G40880	28
GO:0009867	jasmonic acid mediated signaling pathway	13/575	107/21869	4.74232e-06	0.00016049	0.000142664	AT2G34600/AT1G30135/AT1G17380/AT2G46400/AT1G32640/AT1G72450/AT5G67300/AT3G56400/AT5G13220/AT3G15210/AT1G19180/AT5G63970/AT3G17860	13
GO:0071395	cellular response to jasmonic acid stimulus	13/575	111/21869	7.14497e-06	0.000235601	0.000209431	AT2G34600/AT1G30135/AT1G17380/AT2G46400/AT1G32640/AT1G72450/AT5G67300/AT3G56400/AT5G13220/AT3G15210/AT1G19180/AT5G63970/AT3G17860	13
GO:0009753	response to jasmonic acid	18/575	204/21869	8.0749e-06	0.000259608	0.000230772	AT2G34600/AT1G30135/AT1G17380/AT2G46400/AT1G32640/AT1G72450/AT5G67300/AT1G61340/AT3G56400/AT2G24850/AT5G13220/AT3G15210/AT1G19180/AT5G11790/AT4G11280/AT5G63970/AT3G51450/AT3G17860	18
GO:0051131	chaperone-mediated protein complex assembly	5/575	12/21869	8.39254e-06	0.000263239	0.000234	AT4G12400/AT5G56030/AT5G56010/AT3G23990/AT1G62740	5
GO:0010646	regulation of cell communication	24/575	344/21869	1.56692e-05	0.000479777	0.000426486	AT2G34600/AT1G05100/AT4G34410/AT1G30135/AT1G70790/AT1G17380/AT2G46400/AT5G58430/AT2G25490/AT1G09950/AT1G72450/AT5G66880/AT5G67300/AT3G56400/AT1G01720/AT2G40830/AT5G13220/AT3G15210/AT1G75270/AT1G19180/AT3G05120/AT5G20150/AT1G15100/AT3G17860	24
GO:0042742	defense response to bacterium	27/575	416/21869	1.72706e-05	0.00051651	0.000459139	AT5G52640/AT5G56030/AT3G44260/AT1G80840/AT2G46400/AT5G58430/AT3G56710/AT2G05940/AT4G31800/AT4G39030/AT5G22250/AT5G24660/AT3G10930/AT5G67300/AT3G56400/AT3G09830/AT2G22240/AT3G23400/AT4G12720/AT3G15210/AT4G30440/AT1G31280/AT1G19180/AT5G62570/AT5G63970/AT2G20890/AT1G76080	27
GO:0010193	response to ozone	7/575	33/21869	1.97453e-05	0.000577101	0.000512999	AT3G17800/AT5G42380/AT3G23400/AT4G12720/AT3G02840/AT1G72520/AT1G51400	7
GO:0009966	regulation of signal transduction	23/575	334/21869	2.87952e-05	0.000791865	0.000703909	AT2G34600/AT1G05100/AT4G34410/AT1G30135/AT1G70790/AT1G17380/AT2G46400/AT5G58430/AT2G25490/AT1G09950/AT1G72450/AT5G66880/AT5G67300/AT3G56400/AT1G01720/AT2G40830/AT5G13220/AT3G15210/AT1G75270/AT1G19180/AT3G05120/AT1G15100/AT3G17860	23
GO:0009404	toxin metabolic process	9/575	61/21869	2.89406e-05	0.000791865	0.000703909	AT1G73500/AT2G29480/AT1G10360/AT3G56400/AT2G29450/AT2G47730/AT1G78380/AT3G45640/AT2G29420	9
GO:0018208	peptidyl-proline modification	9/575	61/21869	2.89406e-05	0.000791865	0.000703909	AT5G48570/AT3G25230/AT2G21130/AT1G01940/AT3G25220/AT3G28480/AT1G20270/AT4G17070/AT5G62620	9
GO:0023051	regulation of signaling	23/575	340/21869	3.79952e-05	0.00101796	0.000904887	AT2G34600/AT1G05100/AT4G34410/AT1G30135/AT1G70790/AT1G17380/AT2G46400/AT5G58430/AT2G25490/AT1G09950/AT1G72450/AT5G66880/AT5G67300/AT3G56400/AT1G01720/AT2G40830/AT5G13220/AT3G15210/AT1G75270/AT1G19180/AT3G05120/AT1G15100/AT3G17860	23
GO:2000070	regulation of response to water deprivation	7/575	38/21869	5.20542e-05	0.00136616	0.00121441	AT1G67360/AT3G05500/AT2G46400/AT3G56400/AT4G14300/AT2G20890/AT5G58787	7
GO:0050832	defense response to fungus	19/575	260/21869	6.38856e-05	0.00164314	0.00146063	AT2G46240/AT4G23570/AT1G80840/AT2G30020/AT4G34410/AT5G58430/AT4G31800/AT5G67300/AT3G01210/AT2G41160/AT3G56400/AT2G22240/AT3G63310/AT5G52020/AT4G30440/AT3G61980/AT4G02195/AT2G31865/AT4G01090	19
GO:0010243	response to organonitrogen compound	14/575	160/21869	8.81439e-05	0.00222261	0.00197573	AT4G15420/AT1G27730/AT3G46090/AT3G46070/AT3G46080/AT5G59820/AT3G19580/AT1G32640/AT3G55980/AT1G61340/AT2G33580/AT5G03340/AT3G45640/AT4G29330	14
GO:0032101	regulation of response to external stimulus	16/575	202/21869	9.34902e-05	0.00231209	0.00205527	AT4G23570/AT1G80840/AT1G32640/AT4G31800/AT5G13190/AT5G67300/AT3G56400/AT5G13220/AT4G12720/AT3G15210/AT4G02195/AT3G18690/AT5G62570/AT5G20150/AT5G24590/AT4G01090	16
GO:0047484	regulation of response to osmotic stress	7/575	44/21869	0.000137917	0.00334645	0.00297474	AT5G58070/AT1G09950/AT1G56060/AT5G24660/AT3G56400/AT4G14300/AT1G15100	7
GO:0051607	defense response to virus	8/575	60/21869	0.000167114	0.00390744	0.00347342	AT1G80840/AT5G03210/AT4G31800/AT2G21120/AT2G22240/AT2G32940/AT1G31280/AT5G24590	8
GO:0140546	defense response to symbiont	8/575	60/21869	0.000167114	0.00390744	0.00347342	AT1G80840/AT5G03210/AT4G31800/AT2G21120/AT2G22240/AT2G32940/AT1G31280/AT5G24590	8
GO:0009620	response to fungus	22/575	353/21869	0.000182454	0.00418685	0.00372179	AT2G46240/AT4G23570/AT1G80840/AT2G30020/AT4G34410/AT1G73500/AT5G58430/AT4G31800/AT5G67300/AT3G01210/AT2G41160/AT3G56400/AT2G22240/AT3G63310/AT5G52020/AT4G30440/AT3G61980/AT4G02195/AT2G31865/AT5G17350/AT3G51450/AT4G01090	22
GO:0006749	glutathione metabolic process	9/575	77/21869	0.000185576	0.00418685	0.00372179	AT5G42150/AT2G29480/AT1G10360/AT4G19880/AT2G29450/AT1G75270/AT2G47730/AT1G78380/AT2G29420	9
GO:0002831	regulation of response to biotic stimulus	15/575	197/21869	0.000236349	0.00509287	0.00452718	AT4G23570/AT1G80840/AT1G32640/AT4G31800/AT5G13190/AT5G67300/AT3G56400/AT5G13220/AT4G12720/AT3G15210/AT4G02195/AT3G18690/AT5G62570/AT5G24590/AT4G01090	15
GO:0002682	regulation of immune system process	16/575	219/21869	0.000237614	0.00509287	0.00452718	AT4G23570/AT1G80840/AT1G32640/AT4G31800/AT5G13190/AT5G67300/AT3G56400/AT3G09830/AT5G13220/AT4G12720/AT3G15210/AT4G02195/AT3G18690/AT5G62570/AT5G24590/AT4G01090	16
GO:0050776	regulation of immune response	16/575	219/21869	0.000237614	0.00509287	0.00452718	AT4G23570/AT1G80840/AT1G32640/AT4G31800/AT5G13190/AT5G67300/AT3G56400/AT3G09830/AT5G13220/AT4G12720/AT3G15210/AT4G02195/AT3G18690/AT5G62570/AT5G24590/AT4G01090	16
GO:0010647	positive regulation of cell communication	10/575	99/21869	0.000279248	0.0058871	0.0052332	AT1G05100/AT1G70790/AT5G58430/AT5G66880/AT5G67300/AT3G56400/AT1G75270/AT3G05120/AT5G20150/AT1G15100	10
GO:0046939	nucleotide phosphorylation	8/575	66/21869	0.00032687	0.00677992	0.00602684	AT2G36460/AT3G08590/AT3G04120/AT2G36580/AT1G79550/AT3G01820/AT4G26270/AT3G49160	8
GO:0009696	salicylic acid metabolic process	7/575	52/21869	0.000401679	0.00819934	0.0072886	AT2G41010/AT4G39030/AT3G09830/AT4G31000/AT3G50440/AT5G62570/AT5G10300	7
GO:0018958	phenol-containing compound metabolic process	8/575	69/21869	0.000444235	0.00892635	0.00793486	AT4G38620/AT2G41010/AT4G39030/AT3G09830/AT4G31000/AT3G50440/AT5G62570/AT5G10300	8
GO:0000413	protein peptidyl-prolyl isomerization	6/575	39/21869	0.00050188	0.00969541	0.00861849	AT5G48570/AT3G25230/AT2G21130/AT1G01940/AT3G25220/AT4G17070	6
GO:0006096	glycolytic process	7/575	54/21869	0.000508223	0.00969541	0.00861849	AT2G36460/AT3G08590/AT3G04120/AT2G36580/AT1G79550/AT4G26270/AT3G49160	7
GO:0006757	ATP generation from ADP	7/575	54/21869	0.000508223	0.00969541	0.00861849	AT2G36460/AT3G08590/AT3G04120/AT2G36580/AT1G79550/AT4G26270/AT3G49160	7
GO:0048584	positive regulation of response to stimulus	17/575	258/21869	0.000512665	0.00969541	0.00861849	AT1G67360/AT3G05500/AT5G58070/AT1G05100/AT1G70790/AT5G58430/AT5G66880/AT5G67300/AT3G56400/AT4G12720/AT3G15210/AT1G75270/AT3G05120/AT3G18690/AT5G20150/AT1G15100/AT5G58787	17
GO:0009135	purine nucleoside diphosphate metabolic process	7/575	56/21869	0.00063613	0.011522	0.0102422	AT2G36460/AT3G08590/AT3G04120/AT2G36580/AT1G79550/AT4G26270/AT3G49160	7
GO:0009179	purine ribonucleoside diphosphate metabolic process	7/575	56/21869	0.00063613	0.011522	0.0102422	AT2G36460/AT3G08590/AT3G04120/AT2G36580/AT1G79550/AT4G26270/AT3G49160	7
GO:0046031	ADP metabolic process	7/575	56/21869	0.00063613	0.011522	0.0102422	AT2G36460/AT3G08590/AT3G04120/AT2G36580/AT1G79550/AT4G26270/AT3G49160	7
GO:1901698	response to nitrogen compound	15/575	219/21869	0.000723071	0.0129149	0.0114803	AT4G15420/AT1G27730/AT3G46090/AT3G46070/AT3G46080/AT5G59820/AT3G19580/AT1G32640/AT3G55980/AT1G61340/AT2G19590/AT2G33580/AT5G03340/AT3G45640/AT4G29330	15
GO:0009967	positive regulation of signal transduction	9/575	95/21869	0.000891106	0.0156981	0.0139545	AT1G05100/AT1G70790/AT5G58430/AT5G66880/AT5G67300/AT3G56400/AT1G75270/AT3G05120/AT1G15100	9
GO:0023056	positive regulation of signaling	9/575	96/21869	0.000960855	0.0166981	0.0148434	AT1G05100/AT1G70790/AT5G58430/AT5G66880/AT5G67300/AT3G56400/AT1G75270/AT3G05120/AT1G15100	9
GO:0050821	protein stabilization	5/575	30/21869	0.00102086	0.0175043	0.01556	AT5G52640/AT5G56030/AT5G56010/AT4G23570/AT2G28000	5
GO:0009185	ribonucleoside diphosphate metabolic process	7/575	61/21869	0.00106902	0.018089	0.0160798	AT2G36460/AT3G08590/AT3G04120/AT2G36580/AT1G79550/AT4G26270/AT3G49160	7
GO:0006165	nucleoside diphosphate phosphorylation	7/575	62/21869	0.00117824	0.0196781	0.0174924	AT2G36460/AT3G08590/AT3G04120/AT2G36580/AT1G79550/AT4G26270/AT3G49160	7
GO:0009407	toxin catabolic process	6/575	46/21869	0.00123374	0.0203409	0.0180815	AT2G29480/AT1G10360/AT2G29450/AT2G47730/AT1G78380/AT2G29420	6
GO:0046189	phenol-containing compound biosynthetic process	5/575	33/21869	0.00159351	0.0259399	0.0230586	AT4G38620/AT4G39030/AT3G09830/AT4G31000/AT5G62570	5
GO:0009697	salicylic acid biosynthetic process	4/575	20/21869	0.00163865	0.0263413	0.0234155	AT4G39030/AT3G09830/AT4G31000/AT5G62570	4
GO:0010337	regulation of salicylic acid metabolic process	4/575	21/21869	0.00198253	0.0314757	0.0279795	AT2G41010/AT3G09830/AT4G31000/AT5G62570	4
GO:0071215	cellular response to abscisic acid stimulus	15/575	246/21869	0.0022961	0.0355757	0.0316241	AT2G30020/AT1G05100/AT1G70790/AT5G58430/AT2G38310/AT1G09950/AT5G66880/AT1G01720/AT3G21220/AT2G32510/AT3G07360/AT3G45640/AT1G15100/AT3G63060/AT5G58787	15
GO:0097306	cellular response to alcohol	15/575	246/21869	0.0022961	0.0355757	0.0316241	AT2G30020/AT1G05100/AT1G70790/AT5G58430/AT2G38310/AT1G09950/AT5G66880/AT1G01720/AT3G21220/AT2G32510/AT3G07360/AT3G45640/AT1G15100/AT3G63060/AT5G58787	15
GO:0009751	response to salicylic acid	12/575	175/21869	0.0023589	0.0359055	0.0319173	AT1G80840/AT2G46400/AT5G48485/AT4G31800/AT3G61190/AT4G39030/AT5G67300/AT1G61340/AT3G56400/AT1G75270/AT2G29420/AT3G51450	12
GO:0009395	phospholipid catabolic process	4/575	22/21869	0.00237323	0.0359055	0.0319173	AT3G02040/AT3G03520/AT4G11830/AT5G41080	4
GO:0034976	response to endoplasmic reticulum stress	9/575	110/21869	0.00249282	0.0372764	0.033136	AT4G15420/AT3G10800/AT5G47120/AT1G42990/AT1G14360/AT2G33120/AT5G03340/AT4G29330/AT5G11340	9
GO:0010224	response to UV-B	7/575	73/21869	0.00304879	0.045066	0.0400603	AT5G05410/AT4G38620/AT3G17800/AT5G59820/AT5G03240/AT3G45640/AT1G51400	7
GO:0050688	regulation of defense response to virus	3/575	12/21869	0.0033319	0.0486912	0.0432829	AT1G80840/AT4G31800/AT5G24590	3

## Sheet: cluster5_GO
ID	Description	GeneRatio	BgRatio	pvalue	p.adjust	qvalue	geneID	Count
GO:0046034	ATP metabolic process	28/643	148/21869	3.34243e-15	5.09387e-12	4.14462e-12	ATMG01360/ATMG00580/AT5G51040/AT2G07671/AT4G32470/AT4G37830/AT1G51650/AT3G55440/ATMG00160/AT3G10860/AT2G21170/AT2G01140/ATMG00510/ATMG00640/AT5G47030/AT1G79550/AT1G15120/AT3G52300/AT1G13440/AT5G18800/AT2G07698/ATMG00650/AT1G76030/AT3G15640/AT4G02580/AT5G66760/AT3G03070/AT3G07480	28
GO:0045333	cellular respiration	27/643	142/21869	9.18097e-15	6.9959e-12	5.6922e-12	ATMG01360/ATMG00580/AT5G51040/AT4G32470/AT4G37830/ATMG00270/ATMG00513/AT1G51650/ATMG00160/AT3G10860/AT1G47420/AT1G19530/ATMG00510/AT3G22370/AT1G15120/AT5G18800/AT5G11770/AT4G22260/AT5G62575/ATMG00650/AT3G15640/AT4G02580/AT5G66760/AT5G43330/AT3G03070/AT3G07480/AT5G03290	27
GO:0009060	aerobic respiration	24/643	116/21869	3.97478e-14	2.01919e-11	1.64291e-11	ATMG01360/ATMG00580/AT5G51040/AT4G32470/AT4G37830/AT1G51650/ATMG00160/AT3G10860/AT1G47420/ATMG00510/AT3G22370/AT1G15120/AT5G18800/AT5G11770/AT4G22260/AT5G62575/ATMG00650/AT3G15640/AT4G02580/AT5G66760/AT5G43330/AT3G03070/AT3G07480/AT5G03290	24
GO:0015980	energy derivation by oxidation of organic compounds	27/643	157/21869	1.19482e-13	4.55226e-11	3.70394e-11	ATMG01360/ATMG00580/AT5G51040/AT4G32470/AT4G37830/ATMG00270/ATMG00513/AT1G51650/ATMG00160/AT3G10860/AT1G47420/AT1G19530/ATMG00510/AT3G22370/AT1G15120/AT5G18800/AT5G11770/AT4G22260/AT5G62575/ATMG00650/AT3G15640/AT4G02580/AT5G66760/AT5G43330/AT3G03070/AT3G07480/AT5G03290	27
GO:0009611	response to wounding	33/643	243/21869	2.45634e-13	7.48694e-11	6.09173e-11	AT2G37040/AT1G70700/AT1G65390/AT3G44860/AT3G15356/AT3G53260/AT1G72520/AT1G74950/AT1G17420/AT2G30490/AT3G53600/AT2G06050/AT5G64900/AT2G28900/AT1G72450/AT1G19180/AT1G51760/AT1G73080/AT1G01470/AT1G51680/AT5G47910/AT5G12140/AT3G54420/AT1G67560/AT3G51450/AT1G32640/AT5G20900/AT4G39980/AT5G06320/AT1G26630/AT1G20510/AT3G45640/AT3G21240	33
GO:0006119	oxidative phosphorylation	17/643	61/21869	1.19889e-12	3.04518e-10	2.47771e-10	ATMG01360/ATMG00580/AT5G51040/AT4G32470/AT4G37830/AT1G51650/ATMG00160/AT3G10860/ATMG00510/AT1G15120/AT5G18800/ATMG00650/AT3G15640/AT4G02580/AT5G66760/AT3G03070/AT3G07480	17
GO:0042773	ATP synthesis coupled electron transport	16/643	53/21869	1.40255e-12	3.05356e-10	2.48452e-10	ATMG01360/ATMG00580/AT5G51040/AT4G32470/AT4G37830/ATMG00160/AT3G10860/ATMG00510/AT1G15120/AT5G18800/ATMG00650/AT3G15640/AT4G02580/AT5G66760/AT3G03070/AT3G07480	16
GO:0006790	sulfur compound metabolic process	43/643	423/21869	1.61388e-12	3.07444e-10	2.50151e-10	AT5G43780/AT1G02500/AT5G54770/AT4G01850/AT2G44160/AT4G02520/AT1G12610/AT4G30530/AT3G61440/AT4G22220/AT1G12140/AT3G03780/AT2G36880/AT5G39950/AT1G09430/AT4G14880/AT1G66280/AT2G29450/AT1G32640/AT5G54680/AT4G14710/AT5G04590/AT1G59900/AT2G29460/AT3G01120/AT4G23100/AT1G59870/AT5G02790/AT5G17920/AT3G56490/AT4G13940/AT3G59760/AT2G29440/AT4G38800/AT5G27380/AT3G45640/AT1G57720/AT5G40850/AT5G41210/AT1G79230…	43
GO:0022904	respiratory electron transport chain	16/643	59/21869	8.7992e-12	1.49e-09	1.21233e-09	ATMG01360/ATMG00580/AT5G51040/AT4G32470/AT4G37830/ATMG00160/AT3G10860/ATMG00510/AT1G15120/AT5G18800/ATMG00650/AT3G15640/AT4G02580/AT5G66760/AT3G03070/AT3G07480	16
GO:0006091	generation of precursor metabolites and energy	40/643	401/21869	1.77911e-11	2.71136e-09	2.20609e-09	ATMG01360/AT3G02360/ATMG00580/AT5G51040/AT4G32470/AT4G37830/ATMG00270/ATMG00513/AT1G51650/AT3G55440/ATMG00160/AT3G10860/AT5G13420/AT2G21170/AT1G47420/AT2G01140/AT1G19530/ATMG00510/AT3G22370/AT1G79550/AT1G15120/AT1G13440/AT5G18800/AT5G11770/AT4G22260/AT5G62575/ATMG00650/AT2G26800/AT1G14450/AT4G33520/AT5G11670/AT3G15640/AT4G02580/AT5G66760/ATCG00570/AT5G43330/AT3G03070/AT3G01850/AT3G07480/AT5G03290	40
GO:0006979	response to oxidative stress	42/643	451/21869	4.98165e-11	6.90185e-09	5.61568e-09	AT2G37130/AT2G37040/AT5G07460/AT1G14540/AT1G75280/AT1G14870/AT2G39770/AT3G53260/AT5G19875/AT1G20620/AT1G72520/AT4G21960/AT4G02380/AT2G06050/AT4G25100/AT1G77370/AT2G28190/AT5G42980/AT3G10920/AT1G72060/AT5G01410/AT5G07470/AT1G45145/AT5G40370/AT3G56240/AT1G35720/AT2G29450/AT1G32640/AT3G53990/AT4G23100/AT4G20830/AT2G04795/AT3G07700/AT4G24520/AT4G00860/AT4G12720/AT3G14990/AT3G06050/AT5G16470/AT1G49300…	42
GO:0019646	aerobic electron transport chain	13/643	42/21869	1.26808e-10	1.61046e-08	1.31035e-08	ATMG01360/AT5G51040/AT4G32470/AT4G37830/AT3G10860/ATMG00510/AT1G15120/AT5G18800/AT3G15640/AT4G02580/AT5G66760/AT3G03070/AT3G07480	13
GO:0046394	carboxylic acid biosynthetic process	43/643	485/21869	1.40446e-10	1.64646e-08	1.33964e-08	AT2G37040/AT3G25770/AT1G22410/AT1G13930/AT2G39770/AT3G53260/AT5G22630/AT1G72520/AT1G17420/AT2G32720/AT1G48850/AT2G06050/AT2G44160/AT3G23820/AT3G61440/AT3G25760/AT3G09830/AT3G03780/AT5G66120/AT1G67560/AT4G14880/AT3G11170/AT4G14710/AT1G25220/AT3G01120/AT5G17990/AT2G22250/AT5G17920/AT4G39980/AT3G59760/AT3G14990/AT1G20510/AT5G14800/AT5G15490/AT4G38800/AT1G02860/AT2G45300/AT1G18640/AT3G20770/AT1G54580…	43
GO:0042775	mitochondrial ATP synthesis coupled electron transport	13/643	43/21869	1.76908e-10	1.92577e-08	1.5669e-08	ATMG01360/AT5G51040/AT4G32470/AT4G37830/AT3G10860/ATMG00510/AT1G15120/AT5G18800/AT3G15640/AT4G02580/AT5G66760/AT3G03070/AT3G07480	13
GO:0009698	phenylpropanoid metabolic process	21/643	136/21869	5.14355e-10	5.22585e-08	4.252e-08	AT2G37040/AT1G80820/AT4G01070/AT3G53260/AT3G21230/AT4G34050/AT2G30490/AT5G54160/AT1G51680/AT4G37970/AT3G16340/AT5G13420/AT5G52240/AT4G30210/AT1G30230/AT1G59870/AT4G24520/AT5G48930/AT5G05170/AT1G61820/AT3G21240	21
GO:0006520	cellular amino acid metabolic process	38/643	413/21869	5.97041e-10	5.68682e-08	4.62707e-08	AT2G37040/AT1G22410/AT3G53260/AT5G22630/AT2G35120/AT1G48850/AT2G44160/AT3G61440/AT1G61660/AT4G38220/AT4G34180/AT5G01410/AT3G03780/AT5G66120/AT4G14880/AT1G32640/AT4G14710/AT1G25220/AT3G01120/AT5G17990/AT2G26080/AT2G22250/AT5G17920/AT4G39980/AT1G06550/AT3G20390/AT2G27450/AT1G11860/AT3G59760/AT2G26800/AT5G14800/AT4G38800/AT1G65960/AT2G45300/AT1G79230/AT1G18640/AT3G44720/AT1G48420	38
GO:1901605	alpha-amino acid metabolic process	28/643	246/21869	1.04785e-09	9.39364e-08	7.64312e-08	AT2G37040/AT3G53260/AT5G22630/AT2G35120/AT2G44160/AT3G61440/AT1G61660/AT4G34180/AT3G03780/AT4G14880/AT1G32640/AT4G14710/AT1G25220/AT3G01120/AT5G17990/AT2G26080/AT2G22250/AT5G17920/AT2G27450/AT1G11860/AT3G59760/AT5G14800/AT4G38800/AT1G65960/AT1G79230/AT1G18640/AT3G44720/AT1G48420	28
GO:0019748	secondary metabolic process	35/643	367/21869	1.11693e-09	9.4567e-08	7.69443e-08	AT2G37040/AT1G80820/AT4G01070/AT1G13930/AT3G53260/AT3G21230/AT4G34050/AT2G30490/AT4G02520/AT5G54160/AT1G12610/AT4G30530/AT1G51680/AT4G37970/AT1G12140/AT3G16340/AT5G13420/AT1G66280/AT2G29450/AT1G32640/AT5G54680/AT5G52240/AT2G29460/AT4G30210/AT4G23100/AT1G30230/AT1G59870/AT4G24520/AT5G48930/AT2G29440/AT3G45640/AT5G05170/AT1G61820/AT5G41210/AT3G21240	35
GO:0044272	sulfur compound biosynthetic process	22/643	158/21869	1.5086e-09	1.21005e-07	9.84557e-08	AT5G43780/AT1G02500/AT5G54770/AT4G01850/AT2G44160/AT4G30530/AT3G61440/AT1G12140/AT3G03780/AT2G36880/AT1G09430/AT4G14880/AT1G32640/AT4G14710/AT1G59900/AT3G01120/AT4G23100/AT5G17920/AT3G59760/AT4G38800/AT5G27380/AT3G45640	22
GO:0009753	response to jasmonic acid	25/643	204/21869	1.78258e-09	1.35833e-07	1.1052e-07	AT3G09940/AT1G70700/AT1G65390/AT3G44860/AT3G15356/AT2G39770/AT1G74950/AT1G17420/AT3G53600/AT4G20860/AT5G64900/AT2G28900/AT1G72450/AT1G19180/AT1G73080/AT1G44350/AT2G38240/AT3G51450/AT1G32640/AT3G55970/AT4G23100/AT5G20900/AT5G05600/AT1G20510/AT5G27380	25
GO:0070542	response to fatty acid	25/643	208/21869	2.67533e-09	1.94153e-07	1.57972e-07	AT3G09940/AT1G70700/AT1G65390/AT3G44860/AT3G15356/AT2G39770/AT1G74950/AT1G17420/AT3G53600/AT4G20860/AT5G64900/AT2G28900/AT1G72450/AT1G19180/AT1G73080/AT1G44350/AT2G38240/AT3G51450/AT1G32640/AT3G55970/AT4G23100/AT5G20900/AT5G05600/AT1G20510/AT5G27380	25
GO:0022900	electron transport chain	19/643	129/21869	7.67745e-09	5.31838e-07	4.32729e-07	ATMG01360/ATMG00580/AT5G51040/AT4G32470/AT4G37830/ATMG00160/AT3G10860/ATMG00510/AT1G15120/AT5G18800/ATMG00650/AT1G14450/AT4G33520/AT3G15640/AT4G02580/AT5G66760/ATCG00570/AT3G03070/AT3G07480	19
GO:0009808	lignin metabolic process	14/643	68/21869	8.93132e-09	5.91797e-07	4.81515e-07	AT2G37040/AT1G80820/AT4G01070/AT4G34050/AT2G30490/AT5G54160/AT4G37970/AT3G16340/AT5G13420/AT5G52240/AT1G30230/AT5G48930/AT5G05170/AT1G61820	14
GO:1902600	proton transmembrane transport	16/643	95/21869	1.65833e-08	1.05304e-06	8.56804e-07	ATMG01360/AT2G18960/ATMG00580/AT2G07671/AT1G51650/AT4G26710/AT1G19910/AT4G34720/ATMG00640/AT5G47030/AT3G52300/AT2G07698/AT5G11770/AT1G76030/AT4G11150/AT1G71880	16
GO:0062197	cellular response to chemical stress	18/643	123/21869	2.10762e-08	1.2848e-06	1.04538e-06	AT5G07460/AT4G25100/AT1G77370/AT2G28190/AT1G64060/AT5G47910/AT1G61660/AT3G10920/AT5G07470/AT5G40370/AT1G66280/AT1G32640/AT3G25910/AT3G07700/AT3G14990/AT3G06050/AT5G16470/AT1G65980	18
GO:0009414	response to water deprivation	34/643	406/21869	5.03199e-08	2.94952e-06	2.39987e-06	AT2G26740/AT3G09940/AT2G37040/AT1G56280/AT2G41430/AT4G02380/AT3G53600/AT2G47190/AT2G18960/AT1G01470/AT1G74920/AT1G12610/AT2G37180/AT5G12140/AT3G16640/AT1G61660/AT3G25760/AT4G37790/AT3G23920/AT2G46140/AT1G73330/AT1G35720/AT1G32640/AT3G61430/AT2G45960/AT1G59870/AT3G51920/AT5G58670/AT2G37760/AT3G50970/AT3G17410/AT3G48170/AT1G69700/AT1G08920	34
GO:0009072	aromatic amino acid family metabolic process	14/643	79/21869	6.69462e-08	3.77874e-06	3.07456e-06	AT2G37040/AT1G22410/AT3G53260/AT5G22630/AT1G48850/AT4G34180/AT5G66120/AT1G32640/AT1G25220/AT5G17990/AT2G22250/AT4G39980/AT2G45300/AT3G44720	14
GO:0009415	response to water	34/643	416/21869	9.04549e-08	4.92333e-06	4.00586e-06	AT2G26740/AT3G09940/AT2G37040/AT1G56280/AT2G41430/AT4G02380/AT3G53600/AT2G47190/AT2G18960/AT1G01470/AT1G74920/AT1G12610/AT2G37180/AT5G12140/AT3G16640/AT1G61660/AT3G25760/AT4G37790/AT3G23920/AT2G46140/AT1G73330/AT1G35720/AT1G32640/AT3G61430/AT2G45960/AT1G59870/AT3G51920/AT5G58670/AT2G37760/AT3G50970/AT3G17410/AT3G48170/AT1G69700/AT1G08920	34
GO:0001101	response to acid chemical	35/643	448/21869	1.75261e-07	8.93318e-06	7.26846e-06	AT2G26740/AT3G09940/AT2G37040/AT1G56280/AT2G41430/AT4G02380/AT3G53600/AT2G47190/AT2G18960/AT1G01470/AT1G74920/AT1G12610/AT2G37180/AT5G12140/AT3G16640/AT1G61660/AT3G25760/AT4G37790/AT3G23920/AT2G46140/AT1G73330/AT1G35720/AT1G32640/AT3G61430/AT2G45960/AT1G59870/AT3G51920/AT5G58670/AT2G37760/AT3G45640/AT3G50970/AT3G17410/AT3G48170/AT1G69700/AT1G08920	35
GO:0000096	sulfur amino acid metabolic process	12/643	61/21869	1.7585e-07	8.93318e-06	7.26846e-06	AT2G44160/AT3G61440/AT3G03780/AT4G14880/AT4G14710/AT3G01120/AT5G17920/AT3G59760/AT4G38800/AT1G79230/AT1G18640/AT1G48420	12
GO:0098660	inorganic ion transmembrane transport	25/643	257/21869	1.84886e-07	9.08925e-06	7.39546e-06	AT2G33770/AT1G80050/ATMG01360/AT2G18960/ATMG00580/AT2G07671/AT5G10180/AT1G51650/AT4G26710/AT1G19910/AT4G34720/AT1G35720/ATMG00640/AT5G47030/AT3G52300/AT2G07698/AT5G11770/AT3G57330/AT1G76030/AT4G32060/AT4G33520/AT5G62000/AT4G11150/AT5G20650/AT1G71880	25
GO:0044550	secondary metabolite biosynthetic process	20/643	174/21869	2.16973e-07	1.00657e-05	8.18995e-06	AT2G37040/AT1G80820/AT4G01070/AT3G53260/AT3G21230/AT4G34050/AT2G30490/AT5G54160/AT4G30530/AT4G37970/AT1G12140/AT3G16340/AT5G13420/AT1G32640/AT5G52240/AT4G23100/AT5G48930/AT3G45640/AT5G05170/AT1G61820	20
GO:0010038	response to metal ion	22/643	207/21869	2.17958e-07	1.00657e-05	8.18995e-06	AT4G34600/AT4G02520/AT4G25100/AT2G28190/AT1G65930/AT3G10920/AT4G38220/AT3G55440/AT4G14880/AT3G56240/AT1G59900/AT4G23100/AT3G51920/AT3G07720/AT5G17920/AT1G13440/AT2G32520/AT1G57720/AT1G16890/AT5G11670/AT5G13740/AT1G48420	22
GO:0034220	ion transmembrane transport	29/643	336/21869	2.58731e-07	1.15972e-05	9.43607e-06	AT5G49630/AT2G33770/AT1G80050/ATMG01360/AT2G18960/ATMG00580/AT2G07671/AT5G20090/AT5G10180/AT1G51650/AT4G26710/AT1G19910/AT4G34720/AT1G35720/ATMG00640/AT5G47030/AT4G22310/AT3G52300/AT2G07698/AT5G11770/AT3G57330/AT1G76030/AT4G32060/AT4G33520/AT5G62000/AT4G11150/AT5G20650/AT1G71880/AT5G33320	29
GO:0034599	cellular response to oxidative stress	13/643	76/21869	3.03123e-07	1.31988e-05	1.07392e-05	AT5G07460/AT4G25100/AT1G77370/AT2G28190/AT3G10920/AT5G07470/AT5G40370/AT1G32640/AT3G07700/AT3G14990/AT3G06050/AT5G16470/AT1G65980	13
GO:0010043	response to zinc ion	10/643	43/21869	3.59514e-07	1.52194e-05	1.23833e-05	AT4G02520/AT1G65930/AT3G10920/AT4G38220/AT3G55440/AT3G07720/AT5G17920/AT2G32520/AT1G57720/AT5G13740	10
GO:0009699	phenylpropanoid biosynthetic process	15/643	104/21869	3.82796e-07	1.57671e-05	1.28288e-05	AT2G37040/AT1G80820/AT4G01070/AT3G53260/AT3G21230/AT4G34050/AT2G30490/AT5G54160/AT4G37970/AT3G16340/AT5G13420/AT5G52240/AT5G48930/AT5G05170/AT1G61820	15
GO:0009809	lignin biosynthetic process	11/643	55/21869	4.81215e-07	1.92993e-05	1.57028e-05	AT1G80820/AT4G01070/AT4G34050/AT5G54160/AT4G37970/AT3G16340/AT5G13420/AT5G52240/AT5G48930/AT5G05170/AT1G61820	11
GO:0098662	inorganic cation transmembrane transport	22/643	232/21869	1.53404e-06	5.99455e-05	4.87746e-05	ATMG01360/AT2G18960/ATMG00580/AT2G07671/AT1G51650/AT4G26710/AT1G19910/AT4G34720/AT1G35720/ATMG00640/AT5G47030/AT3G52300/AT2G07698/AT5G11770/AT3G57330/AT1G76030/AT4G32060/AT4G33520/AT5G62000/AT4G11150/AT5G20650/AT1G71880	22
GO:0009073	aromatic amino acid family biosynthetic process	10/643	51/21869	1.93851e-06	7.3857e-05	6.00937e-05	AT1G22410/AT5G22630/AT1G48850/AT5G66120/AT1G25220/AT5G17990/AT2G22250/AT4G39980/AT2G45300/AT3G44720	10
GO:0009620	response to fungus	28/643	353/21869	2.224e-06	8.26678e-05	6.72625e-05	AT2G37130/AT3G09940/AT3G06490/AT3G44860/AT1G17420/AT2G06050/AT3G10120/AT1G01470/AT3G23820/AT1G51680/AT5G47910/AT5G42980/AT5G12340/AT1G45145/AT2G38240/AT4G21980/AT2G34930/AT3G51450/AT1G53320/AT3G55970/AT4G23100/AT4G20830/AT1G59870/AT5G05600/AT2G43510/AT5G02500/AT3G50970/AT3G21240	28
GO:0000097	sulfur amino acid biosynthetic process	9/643	41/21869	2.34445e-06	8.50699e-05	6.9217e-05	AT2G44160/AT3G61440/AT3G03780/AT4G14880/AT4G14710/AT3G01120/AT5G17920/AT3G59760/AT4G38800	9
GO:0000209	protein polyubiquitination	14/643	105/21869	2.44522e-06	8.66631e-05	7.05133e-05	AT5G41700/AT5G53300/AT3G08690/AT1G64230/AT2G02760/AT5G56150/AT1G23260/AT2G36060/AT5G62540/AT5G50870/AT1G75440/AT1G16890/AT5G41340/AT1G14400	14
GO:2000022	regulation of jasmonic acid mediated signaling pathway	9/643	42/21869	2.90657e-06	0.000100673	8.19125e-05	AT1G70700/AT1G74950/AT3G53600/AT1G72450/AT1G19180/AT2G38240/AT3G55970/AT5G20900/AT5G05600	9
GO:0098655	cation transmembrane transport	22/643	242/21869	3.08336e-06	0.000104423	8.49638e-05	ATMG01360/AT2G18960/ATMG00580/AT2G07671/AT1G51650/AT4G26710/AT1G19910/AT4G34720/AT1G35720/ATMG00640/AT5G47030/AT3G52300/AT2G07698/AT5G11770/AT3G57330/AT1G76030/AT4G32060/AT4G33520/AT5G62000/AT4G11150/AT5G20650/AT1G71880	22
GO:0032787	monocarboxylic acid metabolic process	34/643	489/21869	3.63884e-06	0.000120556	9.80904e-05	AT2G37040/AT3G25770/AT1G13930/AT3G53260/AT1G72520/AT1G17420/AT2G32720/AT3G02360/AT2G06050/AT5G27520/AT3G50440/AT3G23820/AT1G44350/AT1G11840/AT3G25760/AT3G09830/AT3G55440/AT2G21170/AT2G01140/AT1G67560/AT1G08110/AT3G11170/AT3G16910/AT1G59900/AT1G79550/AT1G13440/AT5G47720/AT3G14990/AT1G20510/AT1G02860/AT5G11670/AT1G54580/AT3G12120/AT4G23850	34
GO:0010193	response to ozone	8/643	33/21869	3.87411e-06	0.00012562	0.000102211	AT2G39770/AT1G72520/AT2G06050/AT4G25100/AT2G28190/AT4G23100/AT4G00860/AT4G12720	8
GO:0006094	gluconeogenesis	7/643	24/21869	4.11424e-06	0.000130627	0.000106285	AT5G65690/AT4G37870/AT3G55440/AT2G21170/AT2G01140/AT1G79550/AT1G13440	7
GO:0002213	defense response to insect	8/643	35/21869	6.23508e-06	0.000193924	0.000157786	AT1G65390/AT5G65040/AT2G38240/AT1G32640/AT3G55970/AT2G29460/AT4G23100/AT5G05600	8
GO:0009991	response to extracellular stimulus	23/643	276/21869	7.94861e-06	0.000242274	0.000197125	AT5G03545/AT3G23430/AT2G33770/AT4G37870/AT1G20620/AT4G02380/AT3G53600/AT3G25710/AT2G47190/AT1G80760/AT5G65040/AT5G20150/AT5G12140/AT1G61660/AT5G20700/AT4G21980/AT4G17670/AT4G04620/AT3G07700/AT2G05630/AT1G14040/AT1G62040/AT1G78020	23
GO:0009423	chorismate biosynthetic process	5/643	11/21869	8.62866e-06	0.000257845	0.000209795	AT1G22410/AT1G48850/AT5G66120/AT4G39980/AT2G45300	5
GO:0009069	serine family amino acid metabolic process	10/643	60/21869	9.01668e-06	0.000264258	0.000215013	AT2G35120/AT3G61440/AT4G14880/AT3G01120/AT2G26080/AT1G11860/AT3G59760/AT1G79230/AT1G18640/AT1G48420	10
GO:0019319	hexose biosynthetic process	7/643	27/21869	9.77588e-06	0.000281103	0.000228719	AT5G65690/AT4G37870/AT3G55440/AT2G21170/AT2G01140/AT1G79550/AT1G13440	7
GO:0003008	system process	7/643	29/21869	1.63251e-05	0.000460731	0.000374873	AT5G62680/AT2G43535/AT2G43520/AT3G47960/AT1G18880/AT1G35720/AT2G43510	7
GO:2000068	regulation of defense response to insect	5/643	13/21869	2.28872e-05	0.000634185	0.000516003	AT2G38240/AT1G32640/AT3G55970/AT2G29460/AT5G05600	5
GO:0006812	cation transport	27/643	379/21869	2.3654e-05	0.000643727	0.000523768	AT5G49630/ATMG01360/AT2G18960/ATMG00580/AT2G07671/AT1G51650/AT4G26710/AT1G19910/AT2G07773/AT4G34720/AT1G35720/ATMG00640/AT5G47030/AT1G59870/AT3G52300/AT2G07698/AT5G11770/AT2G28910/AT3G57330/AT1G76030/AT4G32060/AT2G07718/AT4G33520/AT5G62000/AT4G11150/AT5G20650/AT1G71880	27
GO:0006575	cellular modified amino acid metabolic process	14/643	129/21869	2.72376e-05	0.000728246	0.000592536	AT2G44160/AT4G02520/AT1G74920/AT2G29450/AT2G29460/AT4G23100/AT5G02790/AT5G47435/AT2G29440/AT5G27380/AT4G39800/AT1G57720/AT2G45300/AT5G41210	14
GO:0046364	monosaccharide biosynthetic process	9/643	55/21869	2.9489e-05	0.00077485	0.000630456	AT5G65690/AT4G37870/AT2G39770/AT3G55440/AT2G21170/AT2G01140/AT1G79550/AT1G13440/AT3G20770	9
GO:1901607	alpha-amino acid biosynthetic process	16/643	165/21869	3.05801e-05	0.000789898	0.000642699	AT5G22630/AT2G44160/AT3G61440/AT3G03780/AT4G14880/AT4G14710/AT1G25220/AT3G01120/AT5G17990/AT2G22250/AT5G17920/AT3G59760/AT5G14800/AT4G38800/AT1G18640/AT3G44720	16
GO:0009086	methionine biosynthetic process	6/643	22/21869	3.14906e-05	0.000799862	0.000650806	AT2G44160/AT3G03780/AT4G14710/AT3G01120/AT5G17920/AT4G38800	6
GO:0009695	jasmonic acid biosynthetic process	7/643	32/21869	3.26081e-05	0.000814669	0.000662854	AT3G25770/AT1G72520/AT1G17420/AT2G06050/AT3G25760/AT1G67560/AT1G20510	7
GO:0006120	mitochondrial electron transport, NADH to ubiquinone	5/643	14/21869	3.47414e-05	0.000853966	0.000694828	ATMG00510/AT5G18800/AT4G02580/AT3G03070/AT3G07480	5
GO:0042594	response to starvation	18/643	204/21869	3.56713e-05	0.000862907	0.000702103	AT5G03545/AT3G23430/AT2G33770/AT4G37870/AT1G20620/AT3G25710/AT2G47190/AT5G65040/AT5G20150/AT5G20700/AT4G21980/AT4G17670/AT4G04620/AT3G07700/AT2G05630/AT1G14040/AT1G62040/AT1G78020	18
GO:0009694	jasmonic acid metabolic process	9/643	57/21869	3.95994e-05	0.000942962	0.000767239	AT3G25770/AT1G72520/AT1G17420/AT2G06050/AT3G50440/AT1G44350/AT3G25760/AT1G67560/AT1G20510	9
GO:0046417	chorismate metabolic process	5/643	15/21869	5.08527e-05	0.0011923	0.000970114	AT1G22410/AT1G48850/AT5G66120/AT4G39980/AT2G45300	5
GO:0009150	purine ribonucleotide metabolic process	17/643	193/21869	5.96139e-05	0.00137654	0.00112002	AT4G22570/AT1G80050/AT2G07671/AT1G51650/AT3G55440/AT2G21170/AT2G01140/AT1G09430/ATMG00640/AT1G59900/AT5G47030/AT1G79550/AT3G52300/AT1G13440/AT2G07698/AT3G56490/AT5G47435	17
GO:0006817	phosphate ion transport	7/643	36/21869	7.30272e-05	0.0016611	0.00135155	AT5G03545/AT3G23430/AT2G33770/AT1G80050/AT1G20823/AT3G15990/AT1G14040	7
GO:0031667	response to nutrient levels	19/643	236/21869	7.6361e-05	0.00171139	0.00139247	AT5G03545/AT3G23430/AT2G33770/AT4G37870/AT1G20620/AT3G25710/AT2G47190/AT1G80760/AT5G65040/AT5G20150/AT5G20700/AT4G21980/AT4G17670/AT4G04620/AT3G07700/AT2G05630/AT1G14040/AT1G62040/AT1G78020	19
GO:0006555	methionine metabolic process	6/643	26/21869	8.79014e-05	0.00194147	0.00157968	AT2G44160/AT3G03780/AT4G14710/AT3G01120/AT5G17920/AT4G38800	6
GO:0000302	response to reactive oxygen species	15/643	162/21869	9.11375e-05	0.00198419	0.00161444	AT2G39770/AT1G20620/AT1G72520/AT4G02380/AT2G06050/AT4G25100/AT2G28190/AT5G42980/AT3G10920/AT3G56240/AT4G23100/AT3G07700/AT4G00860/AT4G12720/AT5G16470	15
GO:0006163	purine nucleotide metabolic process	17/643	201/21869	9.86356e-05	0.00211719	0.00172265	AT4G22570/AT1G80050/AT2G07671/AT1G51650/AT3G55440/AT2G21170/AT2G01140/AT1G09430/ATMG00640/AT1G59900/AT5G47030/AT1G79550/AT3G52300/AT1G13440/AT2G07698/AT3G56490/AT5G47435	17
GO:0006820	anion transport	19/643	241/21869	0.000100861	0.00213489	0.00173705	AT5G03545/AT5G49630/AT3G23430/AT2G33770/AT5G62680/AT1G80050/AT3G47960/AT1G20823/AT1G80760/AT5G27520/AT4G27720/AT1G18880/AT5G20090/AT5G10180/AT3G15990/AT5G19760/AT4G22310/AT1G14040/AT5G33320	19
GO:0042430	indole-containing compound metabolic process	10/643	79/21869	0.000104455	0.00215552	0.00175383	AT5G27520/AT5G54160/AT4G30530/AT4G34180/AT1G32640/AT1G25220/AT5G17990/AT4G23100/AT1G59870/AT3G45640	10
GO:0071395	cellular response to jasmonic acid stimulus	12/643	111/21869	0.000104664	0.00215552	0.00175383	AT1G70700/AT1G65390/AT3G15356/AT1G74950/AT3G53600/AT1G72450/AT1G19180/AT2G38240/AT1G32640/AT3G55970/AT5G20900/AT5G05600	12
GO:0072330	monocarboxylic acid biosynthetic process	19/643	243/21869	0.000112457	0.00226994	0.00184693	AT2G37040/AT3G25770/AT1G13930/AT3G53260/AT1G72520/AT1G17420/AT2G32720/AT2G06050/AT3G23820/AT3G25760/AT3G09830/AT1G67560/AT3G11170/AT3G14990/AT1G20510/AT1G02860/AT1G54580/AT3G12120/AT4G23850	19
GO:0031668	cellular response to extracellular stimulus	18/643	223/21869	0.000113199	0.00226994	0.00184693	AT5G03545/AT3G23430/AT2G33770/AT4G37870/AT1G20620/AT4G02380/AT3G53600/AT3G25710/AT2G47190/AT1G80760/AT5G20150/AT5G12140/AT1G61660/AT4G21980/AT4G04620/AT2G05630/AT1G14040/AT1G62040	18
GO:0044282	small molecule catabolic process	19/643	246/21869	0.000132056	0.00261368	0.00212662	AT2G37040/AT3G53260/AT2G35120/AT3G02360/AT5G27520/AT1G11840/AT4G34180/AT3G55440/AT2G21170/AT1G08110/AT2G19800/AT2G26080/AT1G06550/AT1G11860/AT5G47720/AT2G26800/AT1G65960/AT3G01850/AT1G48420	19
GO:0006534	cysteine metabolic process	6/643	28/21869	0.000136819	0.00267323	0.00217507	AT3G61440/AT4G14880/AT3G01120/AT3G59760/AT1G79230/AT1G48420	6
GO:0071398	cellular response to fatty acid	12/643	115/21869	0.000147147	0.00282189	0.00229602	AT1G70700/AT1G65390/AT3G15356/AT1G74950/AT3G53600/AT1G72450/AT1G19180/AT2G38240/AT1G32640/AT3G55970/AT5G20900/AT5G05600	12
GO:0019693	ribose phosphate metabolic process	18/643	228/21869	0.000149692	0.00282189	0.00229602	AT4G22570/AT1G80050/AT2G07671/AT1G51650/AT3G55440/AT2G21170/AT2G01140/AT1G09430/ATMG00640/AT1G59900/AT5G47030/AT1G30110/AT1G79550/AT3G52300/AT1G13440/AT2G07698/AT3G56490/AT5G47435	18
GO:0009409	response to cold	26/643	400/21869	0.000149982	0.00282189	0.00229602	AT5G54770/AT1G80820/AT3G25770/AT1G20823/AT1G20620/AT4G02380/AT3G53600/AT4G02520/AT2G28900/AT3G17020/AT1G12610/AT5G12140/AT5G10450/AT3G11170/AT1G66280/AT1G35720/AT5G04590/AT3G53990/AT3G22370/AT5G58670/AT2G40970/AT3G08720/AT2G37760/AT3G45640/AT3G50970/AT4G11150	26
GO:0009117	nucleotide metabolic process	20/643	270/21869	0.000156362	0.00289033	0.00235172	AT4G22570/AT1G80050/AT3G21070/AT2G07671/AT1G51650/AT3G55440/AT2G21170/AT2G01140/AT1G09430/ATMG00640/AT1G59900/AT5G47030/AT1G30110/AT1G79550/AT3G52300/AT1G13440/AT2G07698/AT3G56490/AT3G14990/AT5G47435	20
GO:0071496	cellular response to external stimulus	18/643	229/21869	0.000158118	0.00289033	0.00235172	AT5G03545/AT3G23430/AT2G33770/AT4G37870/AT1G20620/AT4G02380/AT3G53600/AT3G25710/AT2G47190/AT1G80760/AT5G20150/AT5G12140/AT1G61660/AT4G21980/AT4G04620/AT2G05630/AT1G14040/AT1G62040	18
GO:0055086	nucleobase-containing small molecule metabolic process	25/643	379/21869	0.00015931	0.00289033	0.00235172	AT4G22570/AT1G80050/AT2G39770/AT3G21070/AT2G07671/AT1G51650/AT3G55440/AT2G21170/AT2G01140/AT1G09430/ATMG00640/AT1G59900/AT5G47030/AT1G30110/AT1G79550/AT1G59870/AT3G52300/AT1G13440/AT2G07698/AT3G56490/AT3G14990/AT5G47435/AT5G15490/AT4G38800/AT1G08200	25
GO:0008652	cellular amino acid biosynthetic process	16/643	192/21869	0.000185782	0.00333097	0.00271024	AT5G22630/AT2G44160/AT3G61440/AT3G03780/AT4G14880/AT4G14710/AT1G25220/AT3G01120/AT5G17990/AT2G22250/AT5G17920/AT3G59760/AT5G14800/AT4G38800/AT1G18640/AT3G44720	16
GO:0080134	regulation of response to stress	26/643	408/21869	0.000204951	0.00360501	0.00293321	AT1G70700/AT1G74950/AT3G53600/AT5G20150/AT1G72450/AT1G19180/AT1G44350/AT2G38240/AT5G66210/AT5G25440/AT1G32640/AT3G55970/AT2G29460/AT3G09840/AT4G02590/AT5G13190/AT5G20900/AT3G50000/AT1G59870/AT3G07700/AT5G05600/AT4G12720/AT3G14990/AT5G67380/AT3G45640/AT3G17410	26
GO:0055076	transition metal ion homeostasis	11/643	102/21869	0.000205798	0.00360501	0.00293321	AT4G34600/AT1G51070/AT4G22220/AT3G56240/AT5G54680/AT3G07700/AT4G14410/AT1G14040/AT4G33520/AT5G13740/AT5G20650	11
GO:0009152	purine ribonucleotide biosynthetic process	11/643	104/21869	0.000244404	0.00423264	0.00344388	AT4G22570/AT1G80050/AT2G07671/AT1G51650/AT1G09430/ATMG00640/AT1G59900/AT5G47030/AT3G52300/AT2G07698/AT5G47435	11
GO:0006753	nucleoside phosphate metabolic process	20/643	280/21869	0.000253142	0.00433471	0.00352693	AT4G22570/AT1G80050/AT3G21070/AT2G07671/AT1G51650/AT3G55440/AT2G21170/AT2G01140/AT1G09430/ATMG00640/AT1G59900/AT5G47030/AT1G30110/AT1G79550/AT3G52300/AT1G13440/AT2G07698/AT3G56490/AT3G14990/AT5G47435	20
GO:0009259	ribonucleotide metabolic process	17/643	219/21869	0.000276298	0.00467865	0.00380678	AT4G22570/AT1G80050/AT2G07671/AT1G51650/AT3G55440/AT2G21170/AT2G01140/AT1G09430/ATMG00640/AT1G59900/AT5G47030/AT1G79550/AT3G52300/AT1G13440/AT2G07698/AT3G56490/AT5G47435	17
GO:0009867	jasmonic acid mediated signaling pathway	11/643	107/21869	0.000313682	0.00523075	0.00425599	AT1G70700/AT1G65390/AT1G74950/AT3G53600/AT1G72450/AT1G19180/AT2G38240/AT1G32640/AT3G55970/AT5G20900/AT5G05600	11
GO:0006006	glucose metabolic process	7/643	45/21869	0.000315767	0.00523075	0.00425599	AT5G65690/AT4G37870/AT3G55440/AT2G21170/AT2G01140/AT1G79550/AT1G13440	7
GO:0046686	response to cadmium ion	9/643	75/21869	0.000345902	0.00566834	0.00461203	AT4G02520/AT4G25100/AT4G14880/AT3G56240/AT1G59900/AT4G23100/AT1G13440/AT5G11670/AT1G48420	9
GO:0006739	NADP metabolic process	7/643	46/21869	0.000363111	0.00588703	0.00478997	AT3G21070/AT3G02360/AT1G65930/AT5G13420/AT2G01140/AT5G11670/AT3G01850	7
GO:0072521	purine-containing compound metabolic process	17/643	225/21869	0.000378566	0.006073	0.00494128	AT4G22570/AT1G80050/AT2G07671/AT1G51650/AT3G55440/AT2G21170/AT2G01140/AT1G09430/ATMG00640/AT1G59900/AT5G47030/AT1G79550/AT3G52300/AT1G13440/AT2G07698/AT3G56490/AT5G47435	17
GO:0009404	toxin metabolic process	8/643	61/21869	0.000398653	0.00620164	0.00504595	AT4G02520/AT4G30530/AT2G29450/AT2G29460/AT4G23100/AT2G29440/AT3G45640/AT5G41210	8
GO:0006164	purine nucleotide biosynthetic process	11/643	110/21869	0.000398793	0.00620164	0.00504595	AT4G22570/AT1G80050/AT2G07671/AT1G51650/AT1G09430/ATMG00640/AT1G59900/AT5G47030/AT3G52300/AT2G07698/AT5G47435	11
GO:0015698	inorganic anion transport	11/643	110/21869	0.000398793	0.00620164	0.00504595	AT5G03545/AT3G23430/AT2G33770/AT1G80050/AT1G20823/AT1G80760/AT4G27720/AT1G18880/AT5G10180/AT3G15990/AT1G14040	11
GO:0006754	ATP biosynthetic process	6/643	34/21869	0.000420487	0.00630237	0.00512791	AT2G07671/AT1G51650/ATMG00640/AT5G47030/AT3G52300/AT2G07698	6
GO:0015985	energy coupled proton transport, down electrochemical gradient	6/643	34/21869	0.000420487	0.00630237	0.00512791	AT2G07671/AT1G51650/ATMG00640/AT5G47030/AT3G52300/AT2G07698	6
GO:0015986	ATP synthesis coupled proton transport	6/643	34/21869	0.000420487	0.00630237	0.00512791	AT2G07671/AT1G51650/ATMG00640/AT5G47030/AT3G52300/AT2G07698	6
GO:0006749	glutathione metabolic process	9/643	77/21869	0.000421812	0.00630237	0.00512791	AT4G02520/AT2G29450/AT2G29460/AT4G23100/AT5G02790/AT2G29440/AT5G27380/AT1G57720/AT5G41210	9
GO:0009063	cellular amino acid catabolic process	10/643	95/21869	0.00048161	0.00712595	0.00579802	AT2G37040/AT3G53260/AT2G35120/AT4G34180/AT2G26080/AT1G06550/AT1G11860/AT2G26800/AT1G65960/AT1G48420	10
GO:0016036	cellular response to phosphate starvation	9/643	80/21869	0.000560945	0.00822001	0.00668819	AT5G03545/AT3G23430/AT2G33770/AT4G37870/AT1G20620/AT3G25710/AT2G47190/AT5G20150/AT1G14040	9
GO:0009269	response to desiccation	5/643	24/21869	0.000577989	0.00830995	0.00676138	AT1G01470/AT2G37180/AT3G25760/AT2G46140/AT1G32640	5
GO:0043650	dicarboxylic acid biosynthetic process	5/643	24/21869	0.000577989	0.00830995	0.00676138	AT1G22410/AT1G48850/AT5G66120/AT4G39980/AT2G45300	5
GO:0044403	biological process involved in symbiotic interaction	10/643	98/21869	0.000617151	0.00879008	0.00715203	AT3G09940/AT2G43535/AT2G43520/AT3G54420/AT5G13190/AT1G59870/AT2G43510/AT1G26630/AT4G12720/AT1G02860	10
GO:0043094	cellular metabolic compound salvage	9/643	82/21869	0.000673048	0.0094369	0.00767832	AT4G22570/AT1G80050/AT4G14710/AT3G48680/AT5G47435/AT1G14450/AT4G38800/AT1G67350/AT3G54110	9
GO:0072522	purine-containing compound biosynthetic process	11/643	117/21869	0.000674949	0.0094369	0.00767832	AT4G22570/AT1G80050/AT2G07671/AT1G51650/AT1G09430/ATMG00640/AT1G59900/AT5G47030/AT3G52300/AT2G07698/AT5G47435	11
GO:0009749	response to glucose	8/643	66/21869	0.000683862	0.0094746	0.00770899	AT2G28900/AT5G20700/AT5G13420/AT4G17670/AT1G79550/AT4G14410/AT1G76030/AT4G24400	8
GO:0006081	cellular aldehyde metabolic process	7/643	52/21869	0.000779609	0.0107038	0.00870915	AT1G11840/AT5G01410/AT3G55440/AT2G21170/AT1G08110/AT3G16910/AT3G14990	7
GO:0009636	response to toxic substance	14/643	178/21869	0.000817438	0.011123	0.0090502	AT4G01070/AT4G02520/AT4G25100/AT2G28190/AT5G42980/AT3G61440/AT3G10920/AT1G45145/AT2G29450/AT2G29460/AT1G59870/AT5G05600/AT2G29440/AT5G41210	14
GO:1901606	alpha-amino acid catabolic process	8/643	68/21869	0.000836143	0.0112768	0.00917538	AT2G37040/AT3G53260/AT2G35120/AT4G34180/AT2G26080/AT1G11860/AT1G65960/AT1G48420	8
GO:0006558	L-phenylalanine metabolic process	5/643	26/21869	0.000852118	0.0112924	0.00918806	AT2G37040/AT3G53260/AT5G22630/AT2G22250/AT3G44720	5
GO:1902221	erythrose 4-phosphate/phosphoenolpyruvate family amino acid metabolic process	5/643	26/21869	0.000852118	0.0112924	0.00918806	AT2G37040/AT3G53260/AT5G22630/AT2G22250/AT3G44720	5
GO:0071456	cellular response to hypoxia	17/643	242/21869	0.000863367	0.0112942	0.0091895	AT1G14540/AT5G19240/AT1G02360/AT2G41430/AT4G20860/AT5G20150/AT3G50440/AT5G64905/AT5G47910/AT3G52800/AT1G19530/AT5G13190/AT5G19230/AT5G06320/AT4G12720/AT3G08720/AT1G50740	17
GO:0046395	carboxylic acid catabolic process	13/643	159/21869	0.000867074	0.0112942	0.0091895	AT2G37040/AT3G53260/AT2G35120/AT3G02360/AT5G27520/AT4G34180/AT2G26080/AT1G06550/AT1G11860/AT5G47720/AT2G26800/AT1G65960/AT1G48420	13
GO:0036294	cellular response to decreased oxygen levels	17/643	244/21869	0.000945511	0.0121089	0.00985238	AT1G14540/AT5G19240/AT1G02360/AT2G41430/AT4G20860/AT5G20150/AT3G50440/AT5G64905/AT5G47910/AT3G52800/AT1G19530/AT5G13190/AT5G19230/AT5G06320/AT4G12720/AT3G08720/AT1G50740	17
GO:0071453	cellular response to oxygen levels	17/643	244/21869	0.000945511	0.0121089	0.00985238	AT1G14540/AT5G19240/AT1G02360/AT2G41430/AT4G20860/AT5G20150/AT3G50440/AT5G64905/AT5G47910/AT3G52800/AT1G19530/AT5G13190/AT5G19230/AT5G06320/AT4G12720/AT3G08720/AT1G50740	17
GO:0042435	indole-containing compound biosynthetic process	7/643	54/21869	0.000981134	0.0124604	0.0101384	AT5G54160/AT4G30530/AT1G32640/AT1G25220/AT5G17990/AT4G23100/AT3G45640	7
GO:0001666	response to hypoxia	18/643	268/21869	0.0010342	0.0130257	0.0105984	AT1G14540/AT5G19240/AT1G02360/AT2G41430/AT4G20860/AT5G20150/AT3G50440/AT5G64905/AT5G47910/AT3G52800/AT1G19530/AT5G13190/AT5G19230/AT5G06320/AT4G12720/AT3G08720/AT1G50740/AT3G20770	18
GO:0009746	response to hexose	8/643	71/21869	0.00111444	0.0139213	0.0113271	AT2G28900/AT5G20700/AT5G13420/AT4G17670/AT1G79550/AT4G14410/AT1G76030/AT4G24400	8
GO:0031669	cellular response to nutrient levels	14/643	184/21869	0.0011276	0.0139712	0.0113677	AT5G03545/AT3G23430/AT2G33770/AT4G37870/AT1G20620/AT3G25710/AT2G47190/AT1G80760/AT5G20150/AT4G21980/AT4G04620/AT2G05630/AT1G14040/AT1G62040	14
GO:0036293	response to decreased oxygen levels	18/643	272/21869	0.00122282	0.0150288	0.0122282	AT1G14540/AT5G19240/AT1G02360/AT2G41430/AT4G20860/AT5G20150/AT3G50440/AT5G64905/AT5G47910/AT3G52800/AT1G19530/AT5G13190/AT5G19230/AT5G06320/AT4G12720/AT3G08720/AT1G50740/AT3G20770	18
GO:0072593	reactive oxygen species metabolic process	11/643	126/21869	0.00124757	0.0152103	0.0123759	AT1G20620/AT4G20860/AT4G25100/AT2G28190/AT1G64060/AT5G47910/AT1G61660/AT3G10920/AT3G52880/AT3G06050/AT1G65980	11
GO:0070482	response to oxygen levels	18/643	273/21869	0.0012743	0.0152207	0.0123843	AT1G14540/AT5G19240/AT1G02360/AT2G41430/AT4G20860/AT5G20150/AT3G50440/AT5G64905/AT5G47910/AT3G52800/AT1G19530/AT5G13190/AT5G19230/AT5G06320/AT4G12720/AT3G08720/AT1G50740/AT3G20770	18
GO:0009071	serine family amino acid catabolic process	4/643	17/21869	0.00129835	0.0152207	0.0123843	AT2G35120/AT2G26080/AT1G11860/AT1G48420	4
GO:0017014	protein nitrosylation	4/643	17/21869	0.00129835	0.0152207	0.0123843	AT1G20620/AT3G25760/AT3G55440/AT3G52880	4
GO:0018119	peptidyl-cysteine S-nitrosylation	4/643	17/21869	0.00129835	0.0152207	0.0123843	AT1G20620/AT3G25760/AT3G55440/AT3G52880	4
GO:0031408	oxylipin biosynthetic process	4/643	17/21869	0.00129835	0.0152207	0.0123843	AT1G72520/AT1G17420/AT2G06050/AT1G67560	4
GO:0009205	purine ribonucleoside triphosphate metabolic process	6/643	42/21869	0.00134433	0.0155209	0.0126285	AT2G07671/AT1G51650/ATMG00640/AT5G47030/AT3G52300/AT2G07698	6
GO:0009206	purine ribonucleoside triphosphate biosynthetic process	6/643	42/21869	0.00134433	0.0155209	0.0126285	AT2G07671/AT1G51650/ATMG00640/AT5G47030/AT3G52300/AT2G07698	6
GO:0009267	cellular response to starvation	13/643	167/21869	0.00136063	0.015591	0.0126856	AT5G03545/AT3G23430/AT2G33770/AT4G37870/AT1G20620/AT3G25710/AT2G47190/AT5G20150/AT4G21980/AT4G04620/AT2G05630/AT1G14040/AT1G62040	13
GO:0031347	regulation of defense response	18/643	275/21869	0.0013828	0.0157268	0.0127961	AT1G70700/AT1G74950/AT1G72450/AT1G19180/AT1G44350/AT2G38240/AT5G66210/AT5G25440/AT1G32640/AT3G55970/AT2G29460/AT3G09840/AT4G02590/AT5G13190/AT5G20900/AT1G59870/AT5G05600/AT4G12720	18
GO:0009260	ribonucleotide biosynthetic process	11/643	128/21869	0.00141788	0.0159237	0.0129563	AT4G22570/AT1G80050/AT2G07671/AT1G51650/AT1G09430/ATMG00640/AT1G59900/AT5G47030/AT3G52300/AT2G07698/AT5G47435	11
GO:0043069	negative regulation of programmed cell death	5/643	29/21869	0.00143052	0.0159237	0.0129563	AT1G64060/AT5G47910/AT4G34180/AT5G13190/AT3G57330	5
GO:0016054	organic acid catabolic process	13/643	168/21869	0.00143615	0.0159237	0.0129563	AT2G37040/AT3G53260/AT2G35120/AT3G02360/AT5G27520/AT4G34180/AT2G26080/AT1G06550/AT1G11860/AT5G47720/AT2G26800/AT1G65960/AT1G48420	13
GO:0042592	homeostatic process	27/643	490/21869	0.0014433	0.0159237	0.0129563	AT2G33770/AT4G34600/AT1G51070/AT5G10860/AT2G18960/AT1G64060/AT5G47910/AT3G16640/AT4G22220/AT3G56240/AT5G54680/AT5G42850/AT3G25910/AT1G59870/AT3G07700/AT4G30996/AT3G06050/AT4G14410/AT3G57330/AT5G48930/AT1G76030/AT1G14040/AT1G65980/AT4G32060/AT4G33520/AT5G13740/AT5G20650	27
GO:0006066	alcohol metabolic process	12/643	148/21869	0.00145235	0.0159237	0.0129563	AT5G54770/AT1G13930/AT5G10170/AT5G51970/AT1G65930/AT3G55440/AT2G21170/AT2G19800/AT3G14990/AT1G74340/AT4G39800/AT5G03290	12
GO:0009145	purine nucleoside triphosphate biosynthetic process	6/643	43/21869	0.00152407	0.0165906	0.0134989	AT2G07671/AT1G51650/ATMG00640/AT5G47030/AT3G52300/AT2G07698	6
GO:0034284	response to monosaccharide	8/643	75/21869	0.00159538	0.0172436	0.0140303	AT2G28900/AT5G20700/AT5G13420/AT4G17670/AT1G79550/AT4G14410/AT1G76030/AT4G24400	8
GO:0050832	defense response to fungus	17/643	260/21869	0.00187617	0.0201358	0.0163835	AT2G37130/AT1G01470/AT3G23820/AT5G47910/AT5G42980/AT1G45145/AT2G38240/AT4G21980/AT2G34930/AT3G55970/AT4G23100/AT4G20830/AT1G59870/AT5G05600/AT2G43510/AT5G02500/AT3G50970	17
GO:0046390	ribose phosphate biosynthetic process	11/643	133/21869	0.00192833	0.0205509	0.0167212	AT4G22570/AT1G80050/AT2G07671/AT1G51650/AT1G09430/ATMG00640/AT1G59900/AT5G47030/AT3G52300/AT2G07698/AT5G47435	11
GO:0031407	oxylipin metabolic process	4/643	19/21869	0.00201804	0.0213576	0.0173775	AT1G72520/AT1G17420/AT2G06050/AT1G67560	4
GO:0009067	aspartate family amino acid biosynthetic process	6/643	46/21869	0.002174	0.022693	0.0184641	AT2G44160/AT3G03780/AT4G14710/AT3G01120/AT5G17920/AT4G38800	6
GO:0009144	purine nucleoside triphosphate metabolic process	6/643	46/21869	0.002174	0.022693	0.0184641	AT2G07671/AT1G51650/ATMG00640/AT5G47030/AT3G52300/AT2G07698	6
GO:0010200	response to chitin	5/643	32/21869	0.0022561	0.0233898	0.0190311	AT3G15356/AT3G16530/AT3G53600/AT1G59870/AT3G45640	5
GO:0055065	metal ion homeostasis	14/643	199/21869	0.00235644	0.0242649	0.0197431	AT4G34600/AT1G51070/AT4G22220/AT3G56240/AT5G54680/AT1G59870/AT3G07700/AT4G30996/AT4G14410/AT1G14040/AT4G32060/AT4G33520/AT5G13740/AT5G20650	14
GO:0009651	response to salt stress	26/643	483/21869	0.00241224	0.0246728	0.020075	AT1G13930/AT2G39770/AT2G47190/AT2G28190/AT1G74920/AT1G12610/AT1G61660/AT5G01410/AT5G02020/AT1G66280/AT1G35720/AT3G25910/AT2G45960/AT1G59870/AT3G51920/AT5G58670/AT3G48680/AT4G30996/AT4G12720/AT3G08720/AT5G14800/AT1G49300/AT2G37760/AT4G32150/AT1G69700/AT1G08920	26
GO:0006099	tricarboxylic acid cycle	6/643	47/21869	0.00243128	0.0247018	0.0200986	AT5G51040/AT1G47420/AT5G62575/AT5G66760/AT5G43330/AT5G03290	6
GO:0005996	monosaccharide metabolic process	11/643	138/21869	0.00257925	0.0259104	0.021082	AT5G65690/AT4G37870/AT2G39770/AT3G55440/AT3G59480/AT2G21170/AT2G01140/AT1G79550/AT1G13440/AT3G20770/AT3G01850	11
GO:0006098	pentose-phosphate shunt	5/643	33/21869	0.00259558	0.0259104	0.021082	AT3G02360/AT5G13420/AT2G01140/AT5G11670/AT3G01850	5
GO:0019400	alditol metabolic process	3/643	10/21869	0.00260124	0.0259104	0.021082	AT5G51970/AT3G55440/AT2G21170	3
GO:0050801	ion homeostasis	18/643	293/21869	0.00276281	0.0273411	0.022246	AT2G33770/AT4G34600/AT1G51070/AT2G18960/AT4G22220/AT3G56240/AT5G54680/AT3G25910/AT1G59870/AT3G07700/AT4G30996/AT4G14410/AT3G57330/AT1G14040/AT4G32060/AT4G33520/AT5G13740/AT5G20650	18
GO:0009165	nucleotide biosynthetic process	12/643	163/21869	0.00325357	0.0319899	0.0260286	AT4G22570/AT1G80050/AT3G21070/AT2G07671/AT1G51650/AT1G09430/ATMG00640/AT1G59900/AT5G47030/AT3G52300/AT2G07698/AT5G47435	12
GO:0006740	NADPH regeneration	5/643	35/21869	0.00338319	0.0330048	0.0268543	AT3G02360/AT5G13420/AT2G01140/AT5G11670/AT3G01850	5
GO:1901615	organic hydroxy compound metabolic process	20/643	347/21869	0.00344993	0.0330048	0.0268543	AT2G37040/AT5G54770/AT1G13930/AT5G10170/AT3G50440/AT5G54160/AT5G51970/AT1G65930/AT1G11840/AT3G09830/AT5G01410/AT3G55440/AT2G21170/AT1G08110/AT2G19800/AT3G14990/AT1G74340/AT4G39800/AT1G02860/AT5G03290	20
GO:1990542	mitochondrial transmembrane transport	7/643	67/21869	0.00347239	0.0330048	0.0268543	AT5G20090/AT1G51650/AT1G17530/AT4G22310/AT2G37410/AT4G32060/AT3G54110	7
GO:0070534	protein K63-linked ubiquitination	3/643	11/21869	0.00349901	0.0330048	0.0268543	AT1G23260/AT2G36060/AT1G16890	3
GO:0080086	stamen filament development	3/643	11/21869	0.00349901	0.0330048	0.0268543	AT3G15540/AT1G72520/AT1G17420	3
GO:0003013	circulatory system process	4/643	22/21869	0.00355169	0.0330048	0.0268543	AT5G62680/AT3G47960/AT1G18880/AT1G35720	4
GO:0003018	vascular process in circulatory system	4/643	22/21869	0.00355169	0.0330048	0.0268543	AT5G62680/AT3G47960/AT1G18880/AT1G35720	4
GO:0010232	vascular transport	4/643	22/21869	0.00355169	0.0330048	0.0268543	AT5G62680/AT3G47960/AT1G18880/AT1G35720	4
GO:0010233	phloem transport	4/643	22/21869	0.00355169	0.0330048	0.0268543	AT5G62680/AT3G47960/AT1G18880/AT1G35720	4
GO:0071470	cellular response to osmotic stress	6/643	51/21869	0.00369435	0.0341223	0.0277636	AT2G28190/AT1G64060/AT5G47910/AT1G61660/AT1G66280/AT3G25910	6
GO:1901293	nucleoside phosphate biosynthetic process	12/643	166/21869	0.00377139	0.0346241	0.0281718	AT4G22570/AT1G80050/AT3G21070/AT2G07671/AT1G51650/AT1G09430/ATMG00640/AT1G59900/AT5G47030/AT3G52300/AT2G07698/AT5G47435	12
GO:0006995	cellular response to nitrogen starvation	5/643	36/21869	0.00383542	0.0350011	0.0284786	AT1G20620/AT4G21980/AT4G04620/AT2G05630/AT1G62040	5
GO:0000103	sulfate assimilation	4/643	23/21869	0.00420072	0.0381065	0.0310053	AT5G43780/AT5G39950/AT5G04590/AT5G40850	4
GO:0009411	response to UV	10/643	127/21869	0.0043322	0.0390667	0.0317865	AT2G37040/AT3G53600/AT2G28190/AT1G51680/AT5G01410/AT2G02760/AT3G50000/AT5G67380/AT3G45640/AT3G21240	10
GO:0009199	ribonucleoside triphosphate metabolic process	6/643	53/21869	0.00448288	0.0399526	0.0325074	AT2G07671/AT1G51650/ATMG00640/AT5G47030/AT3G52300/AT2G07698	6
GO:0009201	ribonucleoside triphosphate biosynthetic process	6/643	53/21869	0.00448288	0.0399526	0.0325074	AT2G07671/AT1G51650/ATMG00640/AT5G47030/AT3G52300/AT2G07698	6
GO:0019430	removal of superoxide radicals	3/643	12/21869	0.00456415	0.0399757	0.0325261	AT4G25100/AT2G28190/AT3G10920	3
GO:0071450	cellular response to oxygen radical	3/643	12/21869	0.00456415	0.0399757	0.0325261	AT4G25100/AT2G28190/AT3G10920	3
GO:0071451	cellular response to superoxide	3/643	12/21869	0.00456415	0.0399757	0.0325261	AT4G25100/AT2G28190/AT3G10920	3
GO:0043648	dicarboxylic acid metabolic process	8/643	89/21869	0.00467495	0.0407121	0.0331254	AT1G22410/AT1G48850/AT5G66120/AT4G39980/AT1G65960/AT5G11670/AT2G45300/AT5G43330	8
GO:0043244	regulation of protein-containing complex disassembly	4/643	24/21869	0.00492526	0.0426483	0.0347007	AT1G69410/AT3G16640/AT1G26630/AT1G76030	4
GO:0019318	hexose metabolic process	8/643	90/21869	0.00500239	0.0430714	0.035045	AT5G65690/AT4G37870/AT3G55440/AT3G59480/AT2G21170/AT2G01140/AT1G79550/AT1G13440	8
GO:0048878	chemical homeostasis	23/643	434/21869	0.00503102	0.0430746	0.0350476	AT2G33770/AT4G34600/AT1G51070/AT2G18960/AT1G64060/AT5G47910/AT3G16640/AT4G22220/AT3G56240/AT5G54680/AT3G25910/AT1G59870/AT3G07700/AT4G30996/AT4G14410/AT3G57330/AT5G48930/AT1G76030/AT1G14040/AT4G32060/AT4G33520/AT5G13740/AT5G20650	23
GO:0012501	programmed cell death	11/643	151/21869	0.00512615	0.0434014	0.0353135	AT5G64530/AT1G64060/AT5G47910/AT3G54420/AT4G34180/AT5G13190/AT1G59870/AT1G26630/AT4G12720/AT3G57330/AT1G02860	11
GO:0042180	cellular ketone metabolic process	11/643	151/21869	0.00512615	0.0434014	0.0353135	AT1G13930/AT2G30490/AT1G12610/AT1G61660/AT1G11840/AT3G09830/AT4G34180/AT1G08110/AT1G32640/AT1G02860/AT3G20770	11
GO:0042743	hydrogen peroxide metabolic process	6/643	55/21869	0.00538889	0.0453739	0.0369184	AT1G20620/AT4G20860/AT1G64060/AT3G52880/AT3G06050/AT1G65980	6
GO:0006122	mitochondrial electron transport, ubiquinol to cytochrome c	3/643	13/21869	0.00580489	0.0478198	0.0389085	AT4G32470/AT3G10860/AT1G15120	3
GO:0009094	L-phenylalanine biosynthetic process	3/643	13/21869	0.00580489	0.0478198	0.0389085	AT5G22630/AT2G22250/AT3G44720	3
GO:0044003	modulation by symbiont of host process	3/643	13/21869	0.00580489	0.0478198	0.0389085	AT2G43535/AT2G43520/AT2G43510	3
GO:1902223	erythrose 4-phosphate/phosphoenolpyruvate family amino acid biosynthetic process	3/643	13/21869	0.00580489	0.0478198	0.0389085	AT5G22630/AT2G22250/AT3G44720	3
GO:0060548	negative regulation of cell death	5/643	40/21869	0.00608105	0.0498254	0.0405403	AT1G64060/AT5G47910/AT4G34180/AT5G13190/AT3G57330	5

## Sheet: cluster6_GO
ID	Description	GeneRatio	BgRatio	pvalue	p.adjust	qvalue	geneID	Count
GO:0022613	ribonucleoprotein complex biogenesis	128/1380	434/21869	9.92299e-52	1.80102e-48	1.55634e-48	AT3G09200/AT5G16130/AT1G72370/AT2G01250/AT5G39740/AT3G25520/AT2G39460/AT2G43460/AT5G61170/AT5G20290/AT3G11510/AT4G27090/AT1G18080/AT5G47930/AT1G08360/AT1G41880/AT1G69620/AT3G55750/AT4G12600/AT3G02560/AT2G27530/AT5G09510/AT3G55280/AT1G14320/AT2G36160/AT2G37270/AT1G43170/AT5G64140/AT1G74270/AT3G53890/AT3G09500/AT5G22440/AT1G48830/AT3G61110/AT3G11940/AT2G20490/AT1G26880/AT5G27700/AT1G04270/AT1G29250…	128
GO:0042254	ribosome biogenesis	108/1380	356/21869	5.48219e-45	4.97509e-42	4.29919e-42	AT3G09200/AT5G16130/AT1G72370/AT2G01250/AT5G39740/AT3G25520/AT2G39460/AT5G61170/AT5G20290/AT3G11510/AT4G27090/AT1G18080/AT5G47930/AT1G08360/AT1G41880/AT1G69620/AT3G55750/AT4G12600/AT3G02560/AT2G27530/AT5G09510/AT3G55280/AT1G14320/AT2G36160/AT2G37270/AT1G43170/AT5G64140/AT1G74270/AT3G53890/AT3G09500/AT5G22440/AT1G48830/AT3G61110/AT3G11940/AT2G20490/AT1G26880/AT5G27700/AT1G04270/AT1G29250/AT3G62870…	108
GO:0002181	cytoplasmic translation	55/1380	89/21869	1.96734e-43	1.19024e-40	1.02854e-40	AT3G09200/AT4G17390/AT2G18020/AT1G72370/AT3G53020/AT3G53740/AT2G27710/AT1G27400/AT1G67430/AT3G06700/AT5G56710/AT1G41880/AT5G47700/AT4G16720/AT3G55750/AT1G33140/AT2G36620/AT5G27770/AT3G05560/AT4G00810/AT5G02450/AT2G27720/AT4G26230/AT1G01100/AT1G74270/AT4G36130/AT1G18540/AT1G74050/AT2G19740/AT2G37600/AT2G46280/AT4G10450/AT3G49910/AT1G15270/AT1G74060/AT3G06680/AT5G20920/AT3G13920/AT3G02200/AT3G11250…	55
GO:0042273	ribosomal large subunit biogenesis	51/1380	95/21869	4.39397e-36	1.99376e-33	1.7229e-33	AT3G09200/AT2G01250/AT5G39740/AT3G25520/AT2G39460/AT4G27090/AT1G08360/AT1G41880/AT3G55750/AT4G12600/AT2G27530/AT3G55280/AT1G14320/AT1G43170/AT1G74270/AT3G09500/AT5G22440/AT3G62870/AT2G44120/AT1G18540/AT5G02610/AT1G74050/AT2G47610/AT2G39390/AT5G08180/AT2G44860/AT3G49910/AT5G06360/AT1G74060/AT3G55170/AT2G20450/AT1G25260/AT1G02870/AT5G20160/AT1G52930/AT3G11250/AT4G15770/AT5G04600/AT1G80750/AT5G67510…	51
GO:0022618	ribonucleoprotein complex assembly	57/1380	145/21869	6.36019e-31	2.30875e-28	1.99509e-28	AT3G09200/AT1G72370/AT5G39740/AT3G25520/AT2G39460/AT2G43460/AT5G61170/AT3G11510/AT5G47930/AT5G09510/AT3G55280/AT1G14320/AT2G36160/AT2G37270/AT1G43170/AT5G64140/AT3G61110/AT3G11940/AT1G04270/AT1G18540/AT1G74050/AT1G20580/AT3G02080/AT4G30220/AT4G02840/AT2G23930/AT3G52580/AT3G10090/AT1G74060/AT1G25260/AT2G18740/AT5G15520/AT5G20920/AT2G45710/AT4G30330/AT1G52930/AT3G11250/AT2G47640/AT3G07590/AT5G27720…	57
GO:0071826	ribonucleoprotein complex subunit organization	57/1380	148/21869	2.30396e-30	6.96949e-28	6.02264e-28	AT3G09200/AT1G72370/AT5G39740/AT3G25520/AT2G39460/AT2G43460/AT5G61170/AT3G11510/AT5G47930/AT5G09510/AT3G55280/AT1G14320/AT2G36160/AT2G37270/AT1G43170/AT5G64140/AT3G61110/AT3G11940/AT1G04270/AT1G18540/AT1G74050/AT1G20580/AT3G02080/AT4G30220/AT4G02840/AT2G23930/AT3G52580/AT3G10090/AT1G74060/AT1G25260/AT2G18740/AT5G15520/AT5G20920/AT2G45710/AT4G30330/AT1G52930/AT3G11250/AT2G47640/AT3G07590/AT5G27720…	57
GO:0042255	ribosome assembly	36/1380	71/21869	1.04828e-24	2.71804e-22	2.34878e-22	AT3G09200/AT1G72370/AT5G39740/AT3G25520/AT2G39460/AT5G61170/AT3G11510/AT5G47930/AT5G09510/AT3G55280/AT1G14320/AT2G36160/AT2G37270/AT1G43170/AT5G64140/AT3G61110/AT3G11940/AT1G04270/AT1G18540/AT1G74050/AT3G02080/AT3G52580/AT3G10090/AT1G74060/AT1G25260/AT5G15520/AT2G45710/AT1G52930/AT3G11250/AT4G15770/AT3G23620/AT2G40010/AT1G16740/AT3G56510/AT5G47320/AT2G07696	36
GO:0009060	aerobic respiration	44/1380	116/21869	2.03423e-23	4.61515e-21	3.98815e-21	AT1G65290/AT1G04410/AT1G15120/AT4G34700/AT5G13450/AT2G20420/AT3G10860/AT1G22840/AT1G08480/AT3G52730/AT5G08690/AT1G51650/AT3G07480/AT4G37830/AT1G79010/AT5G18800/AT4G02580/AT4G32470/AT3G27240/AT3G03070/AT5G15090/AT2G44620/AT1G47420/AT5G11770/AT3G15640/AT4G01100/AT2G46505/AT5G23250/AT5G08300/AT1G16700/AT3G06310/AT2G46390/AT4G35260/AT1G80230/AT5G08530/AT5G40810/AT5G67490/AT5G03290/AT1G17350/AT5G66760…	44
GO:0045333	cellular respiration	47/1380	142/21869	5.4596e-22	1.10102e-19	9.51439e-20	AT1G65290/AT1G04410/AT1G15120/AT4G34700/AT5G13450/AT2G20420/AT3G10860/AT1G22840/AT1G08480/AT5G52840/AT3G52730/AT5G08690/AT1G51650/AT3G07480/AT4G37830/ATMG00270/AT1G79010/AT5G18800/AT4G02580/AT4G32470/AT3G27240/AT3G03070/AT5G15090/AT2G44620/AT1G47420/AT5G11770/AT3G15640/AT4G01100/AT2G46505/AT5G23250/AT5G08300/AT1G16700/AT3G06310/AT2G46390/AT4G35260/AT1G80230/AT5G08530/AT5G40810/AT5G67490/AT5G03290…	47
GO:0046034	ATP metabolic process	47/1380	148/21869	3.91748e-21	6.62982e-19	5.72912e-19	AT1G65290/AT1G15120/AT4G34700/AT5G13450/AT5G47030/AT3G52300/AT2G36530/AT3G10860/AT1G22840/AT3G52930/AT2G33040/AT3G52730/AT5G08690/AT1G51650/AT3G07480/AT4G37830/AT4G29480/AT2G07671/AT1G79010/AT2G01140/AT5G18800/AT4G02580/AT4G32470/AT1G79550/AT3G27240/AT3G03070/AT3G55440/AT2G44620/AT3G15640/AT2G46505/AT2G21170/AT1G13440/AT1G16700/AT3G06310/AT3G22960/AT1G80230/AT4G38510/AT2G19680/AT5G08530/AT5G40810…	47
GO:0042274	ribosomal small subunit biogenesis	36/1380	86/21869	4.01807e-21	6.62982e-19	5.72912e-19	AT5G16130/AT1G72370/AT5G61170/AT5G20290/AT3G11510/AT5G47930/AT4G12600/AT3G02560/AT5G09510/AT2G36160/AT2G37270/AT5G64140/AT3G53890/AT1G48830/AT3G61110/AT3G11940/AT5G27700/AT1G04270/AT5G18380/AT2G09990/AT3G02080/AT3G52580/AT3G10090/AT5G15520/AT2G45710/AT5G20160/AT2G43810/AT5G27990/AT3G04230/AT3G56510/AT5G47320/AT4G22380/AT2G43650/AT1G12650/AT2G07696/AT3G51270	36
GO:0006364	rRNA processing	63/1380	258/21869	4.53886e-21	6.86503e-19	5.93238e-19	AT5G16130/AT2G01250/AT5G20290/AT3G11510/AT1G08360/AT4G12600/AT3G02560/AT2G27530/AT2G36160/AT5G64140/AT3G53890/AT3G09500/AT5G22440/AT1G48830/AT2G20490/AT5G27700/AT1G29250/AT3G62870/AT2G44120/AT5G52470/AT5G02610/AT2G47610/AT3G03920/AT5G18380/AT2G39390/AT2G09990/AT5G08180/AT3G52580/AT3G10090/AT5G06360/AT3G55170/AT1G25260/AT1G22270/AT5G20160/AT4G25630/AT1G52930/AT1G26550/AT2G43810/AT4G24770/AT5G04600…	63
GO:0016072	rRNA metabolic process	64/1380	270/21869	1.18522e-20	1.65475e-18	1.42995e-18	AT5G16130/AT2G01250/AT5G20290/AT3G11510/AT1G08360/AT4G12600/AT3G02560/AT2G27530/AT2G36160/AT5G64140/AT3G53890/AT3G09500/AT5G22440/AT1G48830/AT2G20490/AT5G27700/AT1G29250/AT3G62870/AT2G44120/AT5G52470/AT5G02610/AT2G47610/AT3G03920/AT5G18380/AT2G39390/AT2G09990/AT5G08180/AT3G52580/AT3G10090/AT5G06360/AT3G55170/AT1G25260/AT1G22270/AT5G20160/AT4G25630/AT1G52930/AT1G26550/AT2G43810/AT4G24770/AT5G04600…	64
GO:0015980	energy derivation by oxidation of organic compounds	47/1380	157/21869	6.11891e-20	7.93273e-18	6.85502e-18	AT1G65290/AT1G04410/AT1G15120/AT4G34700/AT5G13450/AT2G20420/AT3G10860/AT1G22840/AT1G08480/AT5G52840/AT3G52730/AT5G08690/AT1G51650/AT3G07480/AT4G37830/ATMG00270/AT1G79010/AT5G18800/AT4G02580/AT4G32470/AT3G27240/AT3G03070/AT5G15090/AT2G44620/AT1G47420/AT5G11770/AT3G15640/AT4G01100/AT2G46505/AT5G23250/AT5G08300/AT1G16700/AT3G06310/AT2G46390/AT4G35260/AT1G80230/AT5G08530/AT5G40810/AT5G67490/AT5G03290…	47
GO:0019646	aerobic electron transport chain	25/1380	42/21869	7.31744e-20	8.85411e-18	7.65122e-18	AT1G65290/AT1G15120/AT4G34700/AT3G10860/AT1G22840/AT3G52730/AT3G07480/AT4G37830/AT1G79010/AT5G18800/AT4G02580/AT4G32470/AT3G27240/AT3G03070/AT2G44620/AT3G15640/AT2G46505/AT1G16700/AT3G06310/AT1G80230/AT5G08530/AT5G40810/AT1G17350/AT5G66760/AT5G05370	25
GO:0042775	mitochondrial ATP synthesis coupled electron transport	25/1380	43/21869	1.64389e-19	1.86479e-17	1.61144e-17	AT1G65290/AT1G15120/AT4G34700/AT3G10860/AT1G22840/AT3G52730/AT3G07480/AT4G37830/AT1G79010/AT5G18800/AT4G02580/AT4G32470/AT3G27240/AT3G03070/AT2G44620/AT3G15640/AT2G46505/AT1G16700/AT3G06310/AT1G80230/AT5G08530/AT5G40810/AT1G17350/AT5G66760/AT5G05370	25
GO:0006119	oxidative phosphorylation	29/1380	61/21869	3.65723e-19	3.90463e-17	3.37416e-17	AT1G65290/AT1G15120/AT4G34700/AT5G13450/AT3G10860/AT1G22840/AT3G52730/AT5G08690/AT1G51650/AT3G07480/AT4G37830/AT1G79010/AT5G18800/AT4G02580/AT4G32470/AT3G27240/AT3G03070/AT2G44620/AT3G15640/AT2G46505/AT1G16700/AT3G06310/AT1G80230/AT5G08530/AT5G40810/AT1G17350/AT5G66760/AT5G37510/AT5G05370	29
GO:0042773	ATP synthesis coupled electron transport	26/1380	53/21869	9.37371e-18	9.45183e-16	8.16774e-16	AT1G65290/AT1G15120/AT4G34700/AT3G10860/AT1G22840/AT3G52730/AT3G07480/AT4G37830/AT1G79010/AT5G18800/AT4G02580/AT4G32470/AT3G27240/AT3G03070/AT2G44620/AT3G15640/AT2G46505/AT1G16700/AT3G06310/AT1G80230/AT5G08530/AT5G40810/AT1G17350/AT5G66760/AT5G37510/AT5G05370	26
GO:0140694	non-membrane-bounded organelle assembly	43/1380	149/21869	1.07208e-17	1.02412e-15	8.84985e-16	AT3G09200/AT1G72370/AT5G39740/AT3G25520/AT2G39460/AT5G61170/AT3G11510/AT5G47930/AT5G09510/AT3G55280/AT1G14320/AT2G36160/AT2G37270/AT1G43170/AT5G64140/AT3G61110/AT3G11940/AT1G04270/AT1G18540/AT1G74050/AT3G02080/AT3G52580/AT3G10090/AT1G74060/AT1G25260/AT5G15520/AT2G45710/AT1G52930/AT3G11250/AT4G15770/AT5G27720/AT4G09550/AT3G23620/AT1G76860/AT2G40010/AT3G19130/AT1G16740/AT3G56510/AT4G27180/AT1G01510…	43
GO:0022904	respiratory electron transport chain	27/1380	59/21869	2.1214e-17	1.92517e-15	1.66362e-15	AT1G65290/AT1G15120/AT4G34700/AT3G10860/AT1G22840/AT5G52840/AT3G52730/AT3G07480/AT4G37830/AT1G79010/AT5G18800/AT4G02580/AT4G32470/AT3G27240/AT3G03070/AT2G44620/AT3G15640/AT2G46505/AT1G16700/AT3G06310/AT1G80230/AT5G08530/AT5G40810/AT1G17350/AT5G66760/AT5G37510/AT5G05370	27
GO:0000470	maturation of LSU-rRNA	24/1380	46/21869	2.69022e-17	2.32512e-15	2.00923e-15	AT2G01250/AT1G08360/AT4G12600/AT2G27530/AT3G09500/AT5G22440/AT3G62870/AT2G44120/AT5G02610/AT2G47610/AT2G39390/AT5G08180/AT5G06360/AT3G55170/AT5G20160/AT5G04600/AT1G80750/AT2G40360/AT3G13580/AT5G14520/AT3G23620/AT3G55620/AT4G25730/AT4G22380	24
GO:0034660	ncRNA metabolic process	81/1380	470/21869	1.00045e-16	8.25374e-15	7.13242e-15	AT5G16130/AT2G01250/AT5G20290/AT3G11510/AT1G08360/AT4G12600/AT3G02560/AT2G27530/AT2G36160/AT5G64140/AT3G53890/AT3G09500/AT5G22440/AT1G48830/AT2G20490/AT5G27700/AT1G29250/AT3G62870/AT2G44120/AT5G52470/AT5G02610/AT2G47610/AT3G03920/AT5G18380/AT2G39390/AT2G09990/AT5G08180/AT3G52580/AT3G10090/AT5G06360/AT3G55170/AT1G25260/AT1G22270/AT5G20160/AT5G27470/AT4G25630/AT1G52930/AT1G26550/AT2G43810/AT4G24770…	81
GO:0034470	ncRNA processing	71/1380	390/21869	4.39826e-16	3.4708e-14	2.99927e-14	AT5G16130/AT2G01250/AT5G20290/AT3G11510/AT1G08360/AT4G12600/AT3G02560/AT2G27530/AT2G36160/AT5G64140/AT3G53890/AT3G09500/AT5G22440/AT1G48830/AT2G20490/AT5G27700/AT1G29250/AT3G62870/AT2G44120/AT5G52470/AT5G02610/AT2G47610/AT3G03920/AT5G18380/AT2G39390/AT2G09990/AT5G08180/AT3G52580/AT3G10090/AT5G06360/AT3G55170/AT1G25260/AT1G22270/AT5G20160/AT4G25630/AT1G52930/AT1G26550/AT2G43810/AT4G24770/AT5G04600…	71
GO:0000028	ribosomal small subunit assembly	19/1380	34/21869	1.05158e-14	7.95258e-13	6.87217e-13	AT1G72370/AT5G61170/AT3G11510/AT5G47930/AT5G09510/AT2G36160/AT2G37270/AT5G64140/AT3G61110/AT3G11940/AT1G04270/AT3G02080/AT3G52580/AT3G10090/AT5G15520/AT2G45710/AT3G56510/AT5G47320/AT2G07696	19
GO:0070925	organelle assembly	43/1380	182/21869	2.89187e-14	2.0995e-12	1.81427e-12	AT3G09200/AT1G72370/AT5G39740/AT3G25520/AT2G39460/AT5G61170/AT3G11510/AT5G47930/AT5G09510/AT3G55280/AT1G14320/AT2G36160/AT2G37270/AT1G43170/AT5G64140/AT3G61110/AT3G11940/AT1G04270/AT1G18540/AT1G74050/AT3G02080/AT3G52580/AT3G10090/AT1G74060/AT1G25260/AT5G15520/AT2G45710/AT1G52930/AT3G11250/AT4G15770/AT5G27720/AT4G09550/AT3G23620/AT1G76860/AT2G40010/AT3G19130/AT1G16740/AT3G56510/AT4G27180/AT1G01510…	43
GO:0006414	translational elongation	22/1380	50/21869	5.44791e-14	3.80306e-12	3.28639e-12	AT2G27710/AT5G60390/AT1G18080/AT5G57290/AT5G47700/AT4G00810/AT2G27720/AT1G26630/AT1G01100/AT5G19510/AT1G48630/AT1G30230/AT4G25890/AT3G18130/AT1G56070/AT1G07920/AT1G07940/AT4G02930/AT1G07930/AT3G44590/AT2G18110/AT3G11800	22
GO:0006413	translational initiation	24/1380	62/21869	1.23958e-13	8.33275e-12	7.2007e-12	AT1G22780/AT1G26630/AT2G46280/AT3G11400/AT1G10840/AT4G33250/AT4G34110/AT3G57290/AT2G39990/AT5G20920/AT3G13920/AT3G02200/AT5G35620/AT1G48920/AT5G15610/AT1G04170/AT4G18040/AT5G27640/AT4G11420/AT1G09150/AT3G56150/AT4G27130/AT1G54270/AT5G09920	24
GO:0009853	photorespiration	21/1380	47/21869	1.40335e-13	9.09672e-12	7.86087e-12	AT4G16450/AT4G34700/AT2G31490/AT4G00585/AT2G27730/AT5G52840/AT3G18410/AT1G67350/AT5G66510/AT1G14450/AT2G02050/AT2G47690/AT1G49140/AT5G63510/AT1G47260/AT2G33220/AT1G04630/AT3G48680/AT3G54110/AT1G19580/AT5G37510	21
GO:0006120	mitochondrial electron transport, NADH to ubiquinone	12/1380	14/21869	3.07925e-13	1.92718e-11	1.66536e-11	AT1G65290/AT4G34700/AT3G07480/AT1G79010/AT5G18800/AT4G02580/AT3G03070/AT2G44620/AT1G16700/AT3G06310/AT5G08530/AT1G17350	12
GO:0006457	protein folding	43/1380	195/21869	3.72082e-13	2.25109e-11	1.94527e-11	AT5G58710/AT4G02450/AT4G34870/AT5G64350/AT2G16600/AT1G14980/AT5G20890/AT5G26360/AT5G02500/AT1G24510/AT5G23290/AT2G29960/AT2G30410/AT3G11830/AT4G24190/AT5G62390/AT5G48580/AT2G07340/AT3G18190/AT4G22670/AT3G56070/AT5G20720/AT1G29990/AT2G36130/AT3G62030/AT3G22480/AT5G49510/AT4G37910/AT5G16070/AT2G44650/AT3G03960/AT2G33210/AT3G20050/AT2G18390/AT3G02530/AT1G56340/AT3G25220/AT3G23990/AT5G13120/AT1G08780…	43
GO:0000027	ribosomal large subunit assembly	16/1380	28/21869	8.57566e-13	5.02091e-11	4.33879e-11	AT3G09200/AT5G39740/AT3G25520/AT2G39460/AT3G55280/AT1G14320/AT1G43170/AT1G18540/AT1G74050/AT1G74060/AT1G25260/AT1G52930/AT3G11250/AT3G23620/AT2G40010/AT1G16740	16
GO:0043094	cellular metabolic compound salvage	26/1380	82/21869	2.68946e-12	1.52543e-10	1.31819e-10	AT1G27450/AT4G16450/AT4G34700/AT2G31490/AT4G00585/AT2G27730/AT5G52840/AT3G18410/AT1G67350/AT5G66510/AT1G14450/AT2G02050/AT2G47690/AT1G49140/AT5G63510/AT1G47260/AT4G38800/AT2G33220/AT1G04630/AT3G48680/AT3G09820/AT3G54110/AT1G19580/AT3G24030/AT5G37510/AT5G03300	26
GO:0000463	maturation of LSU-rRNA from tricistronic rRNA transcript (SSU-rRNA, 5.8S rRNA, LSU-rRNA)	13/1380	19/21869	4.52129e-12	2.48671e-10	2.14887e-10	AT2G01250/AT3G09500/AT2G44120/AT5G02610/AT2G39390/AT3G55170/AT5G04600/AT1G80750/AT2G40360/AT3G13580/AT5G14520/AT3G23620/AT4G25730	13
GO:0006091	generation of precursor metabolites and energy	63/1380	401/21869	1.76811e-11	9.43861e-10	8.15631e-10	AT1G65290/AT5G24420/AT1G04410/AT1G15120/AT4G34700/AT5G13450/AT2G36530/AT2G20420/AT3G10860/AT1G22840/AT3G52930/AT1G08480/AT5G52840/AT3G52730/AT5G08690/AT1G51650/AT3G07480/AT4G37830/AT1G14450/ATMG00270/AT2G02510/AT1G79010/AT2G01140/AT5G18800/AT4G02580/AT5G43940/AT4G32470/AT1G79550/AT3G27240/AT3G03070/AT3G55440/AT5G15090/AT2G44620/AT1G47420/AT5G11770/AT3G15640/AT4G01100/AT2G46505/AT2G21170/AT5G23250…	63
GO:1902600	proton transmembrane transport	27/1380	95/21869	1.83554e-11	9.51859e-10	8.22543e-10	AT5G13450/AT5G47030/AT3G52300/AT2G33040/AT5G08690/AT1G51650/AT4G38920/AT4G29480/AT2G07671/AT4G02620/AT1G15690/AT5G11770/AT1G75630/AT4G11150/AT4G32530/AT1G12840/AT4G26710/AT5G55290/AT4G38510/AT2G19680/AT1G78900/AT4G34720/AT1G20260/AT4G23710/AT3G42050/AT2G16510/AT2G25610	27
GO:0030490	maturation of SSU-rRNA	20/1380	53/21869	2.37984e-11	1.19984e-09	1.03683e-09	AT5G20290/AT3G11510/AT4G12600/AT2G36160/AT5G64140/AT3G53890/AT5G27700/AT5G18380/AT2G09990/AT3G52580/AT3G10090/AT5G20160/AT2G43810/AT5G27990/AT3G04230/AT3G56510/AT4G22380/AT2G43650/AT1G12650/AT3G51270	20
GO:0022900	electron transport chain	31/1380	129/21869	7.04488e-11	3.4558e-09	2.98631e-09	AT1G65290/AT1G15120/AT4G34700/AT3G10860/AT1G22840/AT5G52840/AT3G52730/AT3G07480/AT4G37830/AT1G14450/AT2G02510/AT1G79010/AT5G18800/AT4G02580/AT4G32470/AT3G27240/AT3G03070/AT2G44620/AT3G15640/AT2G46505/AT1G60950/AT1G16700/AT3G06310/AT1G80230/AT5G17770/AT5G08530/AT5G40810/AT1G17350/AT5G66760/AT5G37510/AT5G05370	31
GO:0000398	mRNA splicing, via spliceosome	44/1380	236/21869	7.85201e-11	3.75037e-09	3.24086e-09	AT4G12600/AT4G39260/AT2G21660/AT1G20580/AT4G30220/AT4G02840/AT2G23930/AT2G18740/AT4G31580/AT2G03870/AT5G20160/AT4G30330/AT1G65700/AT2G43810/AT2G47640/AT5G08290/AT3G07590/AT5G27720/AT5G48870/AT4G20440/AT3G11500/AT5G62290/AT3G13570/AT3G55460/AT3G53500/AT1G76860/AT4G25500/AT1G09760/AT1G03330/AT2G33340/AT1G16610/AT2G30260/AT2G37340/AT1G76300/AT5G42820/AT1G23860/AT4G14342/AT4G22380/AT1G21190/AT5G44200…	44
GO:0000375	RNA splicing, via transesterification reactions	45/1380	262/21869	7.76177e-10	3.5219e-08	3.04343e-08	AT4G12600/AT4G39260/AT2G21660/AT1G20580/AT4G30220/AT4G02840/AT2G23930/AT2G18740/AT4G31580/AT2G03870/AT5G20160/AT4G30330/AT1G65700/AT2G43810/AT2G47640/AT5G08290/AT3G07590/AT5G27720/AT5G48870/AT4G20440/AT3G11500/AT5G62290/AT3G13570/AT3G55460/AT3G53500/AT1G76860/AT4G25500/AT3G23990/AT1G09760/AT1G03330/AT2G33340/AT1G16610/AT2G30260/AT2G37340/AT1G76300/AT5G42820/AT1G23860/AT4G14342/AT4G22380/AT1G21190…	45
GO:0000377	RNA splicing, via transesterification reactions with bulged adenosine as nucleophile	45/1380	262/21869	7.76177e-10	3.5219e-08	3.04343e-08	AT4G12600/AT4G39260/AT2G21660/AT1G20580/AT4G30220/AT4G02840/AT2G23930/AT2G18740/AT4G31580/AT2G03870/AT5G20160/AT4G30330/AT1G65700/AT2G43810/AT2G47640/AT5G08290/AT3G07590/AT5G27720/AT5G48870/AT4G20440/AT3G11500/AT5G62290/AT3G13570/AT3G55460/AT3G53500/AT1G76860/AT4G25500/AT3G23990/AT1G09760/AT1G03330/AT2G33340/AT1G16610/AT2G30260/AT2G37340/AT1G76300/AT5G42820/AT1G23860/AT4G14342/AT4G22380/AT1G21190…	45
GO:0008380	RNA splicing	49/1380	318/21869	6.00642e-09	2.65894e-07	2.29771e-07	AT4G12600/AT4G39260/AT2G21660/AT1G20580/AT4G30220/AT4G02840/AT2G23930/AT1G02140/AT2G18740/AT4G31580/AT2G03870/AT5G20160/AT1G51510/AT4G30330/AT1G65700/AT2G43810/AT2G47640/AT5G08290/AT3G07590/AT5G04430/AT5G27720/AT5G48870/AT4G20440/AT3G11500/AT5G62290/AT3G13570/AT3G55460/ATCG00040/AT3G53500/AT1G76860/AT4G25500/AT3G23990/AT1G09760/AT1G03330/AT2G33340/AT1G16610/AT2G30260/AT2G37340/AT1G76300/AT5G42820…	49
GO:0006397	mRNA processing	50/1380	329/21869	6.73124e-09	2.90886e-07	2.51367e-07	AT4G12600/AT4G39260/AT2G21660/AT1G20580/AT4G30220/AT4G02840/AT2G23930/AT2G18740/AT4G31580/AT2G03870/AT5G20160/AT4G30330/AT1G65700/AT2G43810/AT2G47640/AT5G08290/AT3G07590/AT5G27720/AT5G48870/AT4G20440/AT3G11500/AT5G63670/AT5G63150/AT5G62290/AT3G13570/AT4G25550/AT3G55460/AT3G53500/AT1G76860/AT4G25500/AT1G09760/AT1G03330/AT2G33340/AT1G16610/AT2G30260/AT2G37340/AT3G19760/AT1G76300/AT5G42820/AT1G23860…	50
GO:0072521	purine-containing compound metabolic process	38/1380	225/21869	2.54304e-08	1.0734e-06	9.27571e-07	AT4G09320/AT1G27450/AT5G13450/AT5G47030/AT3G52300/AT2G36530/AT2G20420/AT3G52930/AT2G33040/AT5G08690/AT1G51650/AT3G56490/AT4G29480/AT2G07671/AT4G11010/AT2G01140/AT2G42910/AT5G63310/AT2G34590/AT1G79550/AT3G55440/AT2G21170/AT5G35360/AT1G10670/AT5G28050/AT1G13440/AT3G22960/AT3G57610/AT2G19680/AT1G63660/AT5G47680/AT3G09820/AT5G52920/AT1G30120/AT3G12780/AT1G05620/AT5G58220/AT5G03300	38
GO:0010043	response to zinc ion	15/1380	43/21869	2.62199e-08	1.08157e-06	9.34632e-07	AT3G09200/AT4G39260/AT2G21660/AT1G04410/AT4G31300/AT3G10920/AT1G57720/AT2G30860/AT5G35590/AT5G17920/AT3G55440/AT1G16470/AT1G65930/AT3G02530/AT1G19570	15
GO:0055086	nucleobase-containing small molecule metabolic process	52/1380	379/21869	1.07072e-07	4.31857e-06	3.73187e-06	AT4G09320/AT3G02230/AT1G27450/AT3G29360/AT5G13450/AT5G47030/AT3G52300/AT2G36530/AT1G63000/AT2G20420/AT3G52930/AT2G33040/AT5G08690/AT1G51650/AT3G56490/AT4G29480/AT2G07671/AT4G11010/AT2G01140/AT2G42910/AT5G63310/AT2G34590/AT1G79550/AT3G14990/AT3G55440/AT1G53000/AT4G38800/AT2G45790/AT1G08200/AT2G21170/AT5G39320/AT5G35360/AT2G27860/AT1G10670/AT5G28050/AT1G13440/AT4G13720/AT3G10620/AT3G22960/AT3G57610…	52
GO:0019693	ribose phosphate metabolic process	37/1380	228/21869	1.11786e-07	4.4107e-06	3.81148e-06	AT4G09320/AT1G27450/AT5G13450/AT5G47030/AT3G52300/AT2G36530/AT2G20420/AT3G52930/AT2G33040/AT5G08690/AT1G51650/AT3G56490/AT4G29480/AT2G07671/AT4G11010/AT2G01140/AT2G42910/AT5G63310/AT2G34590/AT1G79550/AT3G55440/AT2G21170/AT5G35360/AT1G10670/AT1G13440/AT3G10620/AT3G22960/AT3G57610/AT2G19680/AT3G54470/AT1G63660/AT3G09820/AT5G52920/AT3G27740/AT1G30120/AT3G12780/AT5G03300	37
GO:0000387	spliceosomal snRNP assembly	11/1380	25/21869	1.18805e-07	4.58791e-06	3.96462e-06	AT1G20580/AT4G30220/AT4G02840/AT2G23930/AT2G18740/AT4G30330/AT2G47640/AT3G07590/AT5G27720/AT5G62290/AT1G76300	11
GO:0016071	mRNA metabolic process	62/1380	489/21869	1.2388e-07	4.68421e-06	4.04783e-06	AT4G12600/AT4G39260/AT2G21660/AT1G20580/AT4G30220/AT4G02840/AT2G23930/AT3G15000/AT1G25260/AT4G34110/AT2G18740/AT4G31580/AT2G03870/AT2G31160/AT2G35240/AT5G20160/AT4G30330/AT5G54580/AT1G65700/AT2G43810/AT2G47640/AT5G08290/AT3G07590/AT5G28490/AT3G23290/AT5G27720/AT5G48870/AT4G20440/AT3G11500/AT5G63670/AT5G63150/AT5G61020/AT5G62290/AT3G13570/AT4G25550/AT3G55460/AT3G53500/AT1G76860/AT4G25500/AT3G57150…	62
GO:0006163	purine nucleotide metabolic process	34/1380	201/21869	1.30855e-07	4.84699e-06	4.1885e-06	AT4G09320/AT1G27450/AT5G13450/AT5G47030/AT3G52300/AT2G36530/AT2G20420/AT3G52930/AT2G33040/AT5G08690/AT1G51650/AT3G56490/AT4G29480/AT2G07671/AT4G11010/AT2G01140/AT2G42910/AT5G63310/AT2G34590/AT1G79550/AT3G55440/AT2G21170/AT5G35360/AT1G10670/AT1G13440/AT3G22960/AT3G57610/AT2G19680/AT1G63660/AT3G09820/AT5G52920/AT1G30120/AT3G12780/AT5G03300	34
GO:0009150	purine ribonucleotide metabolic process	33/1380	193/21869	1.53656e-07	5.5777e-06	4.81993e-06	AT4G09320/AT1G27450/AT5G13450/AT5G47030/AT3G52300/AT2G36530/AT2G20420/AT3G52930/AT2G33040/AT5G08690/AT1G51650/AT3G56490/AT4G29480/AT2G07671/AT4G11010/AT2G01140/AT5G63310/AT2G34590/AT1G79550/AT3G55440/AT2G21170/AT5G35360/AT1G10670/AT1G13440/AT3G22960/AT3G57610/AT2G19680/AT1G63660/AT3G09820/AT5G52920/AT1G30120/AT3G12780/AT5G03300	33
GO:0002183	cytoplasmic translational initiation	10/1380	21/21869	1.79911e-07	6.40272e-06	5.53287e-06	AT2G46280/AT5G20920/AT3G13920/AT3G02200/AT1G48920/AT5G15610/AT1G04170/AT4G11420/AT1G09150/AT1G54270	10
GO:0000462	maturation of SSU-rRNA from tricistronic rRNA transcript (SSU-rRNA, 5.8S rRNA, LSU-rRNA)	13/1380	37/21869	2.03161e-07	7.07742e-06	6.11591e-06	AT5G20290/AT3G11510/AT2G36160/AT3G53890/AT5G27700/AT5G18380/AT2G09990/AT3G52580/AT5G27990/AT3G04230/AT3G56510/AT2G43650/AT1G12650	13
GO:0006888	endoplasmic reticulum to Golgi vesicle-mediated transport	21/1380	92/21869	2.06669e-07	7.07742e-06	6.11591e-06	AT1G56330/AT1G30630/AT5G05010/AT3G03160/AT1G02130/AT2G20930/AT5G54750/AT1G48440/AT3G07680/AT4G02080/AT1G51160/AT3G05000/AT3G01340/AT2G30050/AT3G25040/AT1G69460/AT2G45200/AT5G58030/AT4G31480/AT3G62560/AT3G17780	21
GO:0006122	mitochondrial electron transport, ubiquinol to cytochrome c	8/1380	13/21869	2.38363e-07	8.01165e-06	6.92322e-06	AT1G15120/AT3G10860/AT1G22840/AT3G52730/AT4G32470/AT3G27240/AT5G40810/AT5G05370	8
GO:0009259	ribonucleotide metabolic process	35/1380	219/21869	3.56415e-07	1.17617e-05	1.01638e-05	AT4G09320/AT1G27450/AT5G13450/AT5G47030/AT3G52300/AT2G36530/AT2G20420/AT3G52930/AT2G33040/AT5G08690/AT1G51650/AT3G56490/AT4G29480/AT2G07671/AT4G11010/AT2G01140/AT5G63310/AT2G34590/AT1G79550/AT3G55440/AT2G21170/AT5G35360/AT1G10670/AT1G13440/AT3G22960/AT3G57610/AT2G19680/AT3G54470/AT1G63660/AT3G09820/AT5G52920/AT3G27740/AT1G30120/AT3G12780/AT5G03300	35
GO:0000413	protein peptidyl-prolyl isomerization	13/1380	39/21869	4.11342e-07	1.33319e-05	1.15207e-05	AT5G58710/AT4G34870/AT5G64350/AT2G16600/AT2G29960/AT2G47320/AT5G48580/AT3G56070/AT2G36130/AT3G62030/AT3G25220/AT5G13120/AT1G01940	13
GO:0044272	sulfur compound biosynthetic process	28/1380	158/21869	6.22211e-07	1.98125e-05	1.71209e-05	AT1G74100/AT3G17390/AT4G29840/AT5G17920/AT2G34590/AT3G62030/AT3G01120/AT3G56400/AT1G73500/AT4G38800/AT2G36880/AT3G13110/AT5G35360/AT4G14680/AT3G57050/AT2G43090/AT1G10670/AT4G13430/AT4G01850/AT1G02500/AT1G32640/AT3G04940/AT1G30120/AT3G63250/AT1G19920/AT3G24030/AT3G59970/AT3G03780	28
GO:0006099	tricarboxylic acid cycle	14/1380	47/21869	7.072e-07	2.21305e-05	1.91239e-05	AT1G04410/AT2G20420/AT1G08480/AT1G47420/AT2G46505/AT5G23250/AT5G08300/AT2G46390/AT4G35260/AT5G67490/AT5G03290/AT5G66760/AT2G47510/AT2G44350	14
GO:0006164	purine nucleotide biosynthetic process	22/1380	110/21869	1.2075e-06	3.71461e-05	3.20996e-05	AT4G09320/AT1G27450/AT5G13450/AT5G47030/AT3G52300/AT2G33040/AT5G08690/AT1G51650/AT4G29480/AT2G07671/AT4G11010/AT2G42910/AT5G63310/AT2G34590/AT5G35360/AT1G10670/AT3G57610/AT2G19680/AT1G63660/AT3G09820/AT1G30120/AT5G03300	22
GO:0009152	purine ribonucleotide biosynthetic process	21/1380	104/21869	1.7817e-06	5.38963e-05	4.65742e-05	AT4G09320/AT1G27450/AT5G13450/AT5G47030/AT3G52300/AT2G33040/AT5G08690/AT1G51650/AT4G29480/AT2G07671/AT4G11010/AT5G63310/AT2G34590/AT5G35360/AT1G10670/AT3G57610/AT2G19680/AT1G63660/AT3G09820/AT1G30120/AT5G03300	21
GO:0046390	ribose phosphate biosynthetic process	24/1380	133/21869	2.77769e-06	8.20396e-05	7.0894e-05	AT4G09320/AT1G27450/AT5G13450/AT5G47030/AT3G52300/AT2G33040/AT5G08690/AT1G51650/AT4G29480/AT2G07671/AT4G11010/AT2G42910/AT5G63310/AT2G34590/AT5G35360/AT1G10670/AT3G57610/AT2G19680/AT3G54470/AT1G63660/AT3G09820/AT3G27740/AT1G30120/AT5G03300	24
GO:0006753	nucleoside phosphate metabolic process	39/1380	280/21869	2.80245e-06	8.20396e-05	7.0894e-05	AT4G09320/AT1G27450/AT5G13450/AT5G47030/AT3G52300/AT2G36530/AT2G20420/AT3G52930/AT2G33040/AT5G08690/AT1G51650/AT3G56490/AT4G29480/AT2G07671/AT4G11010/AT2G01140/AT2G42910/AT5G63310/AT2G34590/AT1G79550/AT3G14990/AT3G55440/AT2G21170/AT5G35360/AT1G10670/AT1G13440/AT4G13720/AT3G10620/AT3G22960/AT3G57610/AT2G19680/AT3G54470/AT1G63660/AT3G09820/AT5G52920/AT3G27740/AT1G30120/AT3G12780/AT5G03300	39
GO:0072522	purine-containing compound biosynthetic process	22/1380	117/21869	3.54428e-06	0.000102109	8.82369e-05	AT4G09320/AT1G27450/AT5G13450/AT5G47030/AT3G52300/AT2G33040/AT5G08690/AT1G51650/AT4G29480/AT2G07671/AT4G11010/AT2G42910/AT5G63310/AT2G34590/AT5G35360/AT1G10670/AT3G57610/AT2G19680/AT1G63660/AT3G09820/AT1G30120/AT5G03300	22
GO:0046394	carboxylic acid biosynthetic process	57/1380	485/21869	4.46023e-06	0.000126489	0.000109305	AT1G65290/AT1G13930/AT3G29360/AT4G13930/AT1G54630/AT1G54580/AT3G58610/AT2G06050/AT4G29840/AT5G40770/AT5G17920/AT2G05990/AT3G62030/AT4G34200/AT3G14990/AT3G01120/AT2G44620/AT4G38800/AT1G24360/AT5G16390/AT5G14800/AT4G24830/AT2G45790/AT4G39980/AT5G39320/AT3G13110/AT5G35360/AT3G53580/AT3G56130/AT2G37250/AT3G57050/AT2G43090/AT1G10670/AT4G35630/AT4G13430/AT2G22230/AT2G31360/AT1G14810/AT1G25220/AT5G45550…	57
GO:0009260	ribonucleotide biosynthetic process	23/1380	128/21869	4.79016e-06	0.000133756	0.000115585	AT4G09320/AT1G27450/AT5G13450/AT5G47030/AT3G52300/AT2G33040/AT5G08690/AT1G51650/AT4G29480/AT2G07671/AT4G11010/AT5G63310/AT2G34590/AT5G35360/AT1G10670/AT3G57610/AT2G19680/AT3G54470/AT1G63660/AT3G09820/AT3G27740/AT1G30120/AT5G03300	23
GO:0009205	purine ribonucleoside triphosphate metabolic process	12/1380	42/21869	7.13637e-06	0.000193321	0.000167057	AT4G09320/AT5G13450/AT5G47030/AT3G52300/AT2G33040/AT5G08690/AT1G51650/AT4G29480/AT2G07671/AT4G11010/AT5G63310/AT2G19680	12
GO:0009206	purine ribonucleoside triphosphate biosynthetic process	12/1380	42/21869	7.13637e-06	0.000193321	0.000167057	AT4G09320/AT5G13450/AT5G47030/AT3G52300/AT2G33040/AT5G08690/AT1G51650/AT4G29480/AT2G07671/AT4G11010/AT5G63310/AT2G19680	12
GO:0009117	nucleotide metabolic process	37/1380	270/21869	7.29861e-06	0.000194808	0.000168342	AT4G09320/AT1G27450/AT5G13450/AT5G47030/AT3G52300/AT2G36530/AT2G20420/AT3G52930/AT2G33040/AT5G08690/AT1G51650/AT3G56490/AT4G29480/AT2G07671/AT4G11010/AT2G01140/AT2G42910/AT5G63310/AT2G34590/AT1G79550/AT3G14990/AT3G55440/AT2G21170/AT5G35360/AT1G10670/AT1G13440/AT3G22960/AT3G57610/AT2G19680/AT3G54470/AT1G63660/AT3G09820/AT5G52920/AT3G27740/AT1G30120/AT3G12780/AT5G03300	37
GO:0006833	water transport	10/1380	30/21869	9.07523e-06	0.000235308	0.00020334	AT2G36830/AT3G53420/AT4G35100/AT1G01620/AT2G37180/AT2G37170/AT3G16240/AT2G45960/AT4G00430/AT3G61430	10
GO:0042044	fluid transport	10/1380	30/21869	9.07523e-06	0.000235308	0.00020334	AT2G36830/AT3G53420/AT4G35100/AT1G01620/AT2G37180/AT2G37170/AT3G16240/AT2G45960/AT4G00430/AT3G61430	10
GO:0009145	purine nucleoside triphosphate biosynthetic process	12/1380	43/21869	9.33324e-06	0.000238589	0.000206175	AT4G09320/AT5G13450/AT5G47030/AT3G52300/AT2G33040/AT5G08690/AT1G51650/AT4G29480/AT2G07671/AT4G11010/AT5G63310/AT2G19680	12
GO:0008652	cellular amino acid biosynthetic process	29/1380	192/21869	1.08277e-05	0.000272949	0.000235868	AT4G13930/AT3G58610/AT4G29840/AT5G17920/AT3G62030/AT4G34200/AT3G01120/AT4G38800/AT5G14800/AT4G24830/AT3G13110/AT3G53580/AT2G37250/AT3G57050/AT2G43090/AT4G35630/AT4G13430/AT1G14810/AT1G25220/AT3G59890/AT3G04940/AT1G75330/AT3G27740/AT4G32520/AT3G63250/AT1G17745/AT3G59970/AT3G03780/AT1G18640	29
GO:1901607	alpha-amino acid biosynthetic process	26/1380	165/21869	1.4202e-05	0.000353105	0.000305133	AT4G13930/AT3G58610/AT4G29840/AT5G17920/AT3G62030/AT4G34200/AT3G01120/AT4G38800/AT5G14800/AT4G24830/AT3G13110/AT3G53580/AT3G57050/AT4G35630/AT1G14810/AT1G25220/AT3G59890/AT3G04940/AT1G75330/AT3G27740/AT4G32520/AT3G63250/AT1G17745/AT3G59970/AT3G03780/AT1G18640	26
GO:0009069	serine family amino acid metabolic process	14/1380	60/21869	1.65793e-05	0.000406642	0.000351397	AT4G13930/AT4G29840/AT2G35120/AT3G62030/AT4G34200/AT3G01120/AT3G13110/AT3G57050/AT4G35630/AT1G11860/AT3G04940/AT4G32520/AT1G17745/AT1G18640	14
GO:0009144	purine nucleoside triphosphate metabolic process	12/1380	46/21869	1.98484e-05	0.00048033	0.000415074	AT4G09320/AT5G13450/AT5G47030/AT3G52300/AT2G33040/AT5G08690/AT1G51650/AT4G29480/AT2G07671/AT4G11010/AT5G63310/AT2G19680	12
GO:0000096	sulfur amino acid metabolic process	14/1380	61/21869	2.0279e-05	0.000484294	0.0004185	AT3G17390/AT4G29840/AT5G17920/AT3G62030/AT4G34200/AT3G01120/AT4G38800/AT3G13110/AT3G57050/AT3G04940/AT3G63250/AT3G59970/AT3G03780/AT1G18640	14
GO:0007005	mitochondrion organization	27/1380	179/21869	2.20347e-05	0.00051939	0.000448828	AT2G29530/AT3G46560/AT5G41685/AT1G14450/AT5G43970/AT2G02510/AT1G79010/AT3G62790/AT2G47690/AT5G40770/AT2G20530/AT1G61570/AT2G42210/AT3G20000/AT3G07910/AT5G11770/AT2G35795/AT1G03860/AT1G16700/AT3G23990/AT3G27280/AT5G11630/AT5G67490/AT1G17350/AT5G23395/AT4G27585/AT5G62270	27
GO:0000097	sulfur amino acid biosynthetic process	11/1380	41/21869	3.29891e-05	0.000767632	0.000663344	AT4G29840/AT5G17920/AT3G62030/AT3G01120/AT4G38800/AT3G13110/AT3G57050/AT3G04940/AT3G63250/AT3G59970/AT3G03780	11
GO:1901605	alpha-amino acid metabolic process	33/1380	246/21869	3.45185e-05	0.000793052	0.000685311	AT4G13930/AT1G75500/AT3G17390/AT3G58610/AT4G29840/AT5G17920/AT2G35120/AT3G62030/AT4G34200/AT5G17330/AT3G01120/AT4G38800/AT5G14800/AT4G24830/AT3G13110/AT3G53580/AT3G57050/AT4G35630/AT1G11860/AT1G14810/AT1G25220/AT1G32640/AT1G65960/AT3G59890/AT3G04940/AT1G75330/AT3G27740/AT4G32520/AT3G63250/AT1G17745/AT3G59970/AT3G03780/AT1G18640	33
GO:0007010	cytoskeleton organization	38/1380	303/21869	4.18909e-05	0.000950399	0.000821282	AT4G14960/AT3G02180/AT2G03680/AT5G59880/AT4G29350/AT1G69230/AT5G09810/AT5G12250/AT5G44340/AT3G46010/AT5G62690/AT3G53750/AT1G20010/AT2G39900/AT1G50010/AT1G29990/AT5G19780/AT4G34490/AT4G20890/AT2G29550/AT2G19760/AT1G10200/AT3G12110/AT4G09550/AT2G18390/AT5G59890/AT5G23860/AT4G38510/AT3G55770/AT4G32330/AT3G23090/AT4G27180/AT1G01510/AT1G20260/AT2G37620/AT3G55005/AT1G68060/AT5G56600	38
GO:0010038	response to metal ion	29/1380	207/21869	4.55232e-05	0.00102006	0.000881475	AT3G09200/AT3G43810/AT4G39260/AT2G21660/AT1G04410/AT4G31300/AT4G14800/AT3G10920/AT1G57720/AT2G30860/AT5G37780/AT5G35590/AT5G11170/AT5G17920/AT5G37770/AT4G02930/AT3G55440/AT3G56090/AT1G16470/AT1G65930/AT3G02530/AT2G28190/AT1G13440/AT5G09830/AT1G19570/AT4G25100/AT3G12780/AT4G26570/AT1G44810	29
GO:0046939	nucleotide phosphorylation	14/1380	66/21869	5.1857e-05	0.00114781	0.000991874	AT4G09320/AT2G36530/AT3G52930/AT4G11010/AT2G01140/AT5G63310/AT1G79550/AT3G14890/AT3G55440/AT2G21170/AT1G13440/AT3G22960/AT5G52920/AT3G12780	14
GO:0006520	cellular amino acid metabolic process	47/1380	413/21869	6.67463e-05	0.00145957	0.00126128	AT4G13930/AT1G75500/AT3G17390/AT3G58610/AT4G29840/AT5G17920/AT2G35120/AT3G62030/AT4G34200/AT5G27470/AT3G20390/AT5G17330/AT3G01120/AT4G38800/AT5G14800/AT4G24830/AT3G11710/AT4G39980/AT3G62120/AT3G13110/AT3G53580/AT4G31180/AT2G37250/AT3G57050/AT2G43090/AT4G35630/AT4G13430/AT5G56680/AT1G11860/AT1G14810/AT1G25220/AT1G32640/AT1G65960/AT3G59890/AT2G33840/AT3G04940/AT1G75330/AT3G27740/AT4G32520/AT4G26870…	47
GO:0032981	mitochondrial respiratory chain complex I assembly	8/1380	24/21869	7.27895e-05	0.00157277	0.0013591	AT1G14450/AT2G02510/AT1G79010/AT3G62790/AT2G47690/AT5G11770/AT1G16700/AT1G17350	8
GO:0048193	Golgi vesicle transport	26/1380	182/21869	7.93633e-05	0.00169464	0.00146441	AT1G56330/AT5G09810/AT1G30630/AT5G05010/AT3G03160/AT1G02130/AT2G44610/AT4G08520/AT2G20930/AT5G54750/AT1G15370/AT1G48440/AT3G07680/AT4G02080/AT1G51160/AT3G05000/AT3G01340/AT2G30050/AT3G25040/AT1G69460/AT2G45200/AT5G58030/AT4G31480/AT4G39220/AT3G62560/AT3G17780	26
GO:0009070	serine family amino acid biosynthetic process	11/1380	45/21869	8.39478e-05	0.00177169	0.00153099	AT4G13930/AT4G29840/AT3G62030/AT4G34200/AT3G13110/AT3G57050/AT4G35630/AT3G04940/AT4G32520/AT1G17745/AT1G18640	11
GO:0009199	ribonucleoside triphosphate metabolic process	12/1380	53/21869	9.02643e-05	0.0018359	0.00158648	AT4G09320/AT5G13450/AT5G47030/AT3G52300/AT2G33040/AT5G08690/AT1G51650/AT4G29480/AT2G07671/AT4G11010/AT5G63310/AT2G19680	12
GO:0009201	ribonucleoside triphosphate biosynthetic process	12/1380	53/21869	9.02643e-05	0.0018359	0.00158648	AT4G09320/AT5G13450/AT5G47030/AT3G52300/AT2G33040/AT5G08690/AT1G51650/AT4G29480/AT2G07671/AT4G11010/AT5G63310/AT2G19680	12
GO:0018208	peptidyl-proline modification	13/1380	61/21869	9.05865e-05	0.0018359	0.00158648	AT5G58710/AT4G34870/AT5G64350/AT2G16600/AT2G29960/AT2G47320/AT5G48580/AT3G56070/AT2G36130/AT3G62030/AT3G25220/AT5G13120/AT1G01940	13
GO:0009165	nucleotide biosynthetic process	24/1380	163/21869	9.10364e-05	0.0018359	0.00158648	AT4G09320/AT1G27450/AT5G13450/AT5G47030/AT3G52300/AT2G33040/AT5G08690/AT1G51650/AT4G29480/AT2G07671/AT4G11010/AT2G42910/AT5G63310/AT2G34590/AT5G35360/AT1G10670/AT3G57610/AT2G19680/AT3G54470/AT1G63660/AT3G09820/AT3G27740/AT1G30120/AT5G03300	24
GO:0009067	aspartate family amino acid biosynthetic process	11/1380	46/21869	0.000104093	0.00207615	0.00179409	AT4G29840/AT5G17920/AT3G01120/AT4G38800/AT3G53580/AT3G57050/AT1G14810/AT3G59890/AT3G63250/AT3G59970/AT3G03780	11
GO:0006165	nucleoside diphosphate phosphorylation	13/1380	62/21869	0.00010807	0.00210911	0.00182258	AT4G09320/AT2G36530/AT3G52930/AT4G11010/AT2G01140/AT5G63310/AT1G79550/AT3G55440/AT2G21170/AT1G13440/AT3G22960/AT5G52920/AT3G12780	13
GO:0070972	protein localization to endoplasmic reticulum	13/1380	62/21869	0.00010807	0.00210911	0.00182258	AT2G22425/AT3G03160/AT1G48160/AT1G48440/AT2G43640/AT2G39960/AT5G05670/AT2G45070/AT3G25040/AT4G39220/AT5G61970/AT1G01910/AT3G17780	13
GO:0043248	proteasome assembly	6/1380	14/21869	0.00012074	0.00232445	0.00200866	AT1G67250/AT1G64520/AT1G64750/AT4G29040/AT4G38630/AT3G18940	6
GO:1901293	nucleoside phosphate biosynthetic process	24/1380	166/21869	0.000121665	0.00232445	0.00200866	AT4G09320/AT1G27450/AT5G13450/AT5G47030/AT3G52300/AT2G33040/AT5G08690/AT1G51650/AT4G29480/AT2G07671/AT4G11010/AT2G42910/AT5G63310/AT2G34590/AT5G35360/AT1G10670/AT3G57610/AT2G19680/AT3G54470/AT1G63660/AT3G09820/AT3G27740/AT1G30120/AT5G03300	24
GO:0009409	response to cold	45/1380	400/21869	0.000123452	0.00233402	0.00201693	AT2G39460/AT2G27710/AT3G55280/AT4G15910/AT4G39260/AT2G21660/AT4G13850/AT5G38480/AT5G65430/AT2G36530/AT1G53240/AT5G12250/AT3G23830/AT1G56070/AT3G17390/AT1G31812/AT3G11630/AT5G62390/AT5G50720/AT5G37770/AT5G20720/AT5G52310/AT5G15090/AT4G24770/AT1G20450/AT4G11150/AT3G23000/AT1G49480/AT5G38470/AT1G35720/AT3G48750/AT5G12140/AT2G20990/AT2G37220/AT3G47520/AT5G52370/AT1G71730/AT4G02380/AT1G19120/AT3G02870…	45
GO:0006555	methionine metabolic process	8/1380	26/21869	0.000138051	0.00258312	0.00223219	AT3G17390/AT5G17920/AT3G01120/AT4G38800/AT3G57050/AT3G63250/AT3G59970/AT3G03780	8
GO:0006417	regulation of translation	20/1380	128/21869	0.000150442	0.00278519	0.00240681	AT3G07110/AT1G18080/AT5G15200/AT1G26630/AT3G24830/AT4G13170/AT5G48760/AT1G48630/AT3G18130/AT1G10840/AT4G33250/AT4G34110/AT3G01790/AT5G61020/AT5G39850/AT1G04170/AT1G78630/AT1G19120/AT3G11800/AT5G09920	20
GO:0009141	nucleoside triphosphate metabolic process	13/1380	64/21869	0.00015192	0.00278519	0.00240681	AT4G09320/AT5G13450/AT5G47030/AT3G52300/AT2G33040/AT5G08690/AT1G51650/AT4G29480/AT2G07671/AT4G11010/AT5G63310/AT4G13720/AT2G19680	13
GO:0051668	localization within membrane	24/1380	169/21869	0.000161141	0.0029247	0.00252737	AT4G10480/AT2G29530/AT3G12390/AT5G13850/AT5G09810/AT1G33040/AT2G45820/AT1G61570/AT2G42210/AT3G07910/AT2G47170/AT5G07960/AT3G09740/AT1G48160/AT3G49470/AT2G43640/AT2G20990/AT2G45070/AT1G04750/AT4G39990/AT1G10950/AT4G12650/AT5G61970/AT1G01910	24
GO:0006754	ATP biosynthetic process	9/1380	34/21869	0.000192077	0.00338465	0.00292483	AT5G13450/AT5G47030/AT3G52300/AT2G33040/AT5G08690/AT1G51650/AT4G29480/AT2G07671/AT2G19680	9
GO:0015985	energy coupled proton transport, down electrochemical gradient	9/1380	34/21869	0.000192077	0.00338465	0.00292483	AT5G13450/AT5G47030/AT3G52300/AT2G33040/AT5G08690/AT1G51650/AT4G29480/AT2G07671/AT2G19680	9
GO:0015986	ATP synthesis coupled proton transport	9/1380	34/21869	0.000192077	0.00338465	0.00292483	AT5G13450/AT5G47030/AT3G52300/AT2G33040/AT5G08690/AT1G51650/AT4G29480/AT2G07671/AT2G19680	9
GO:0034248	regulation of cellular amide metabolic process	20/1380	132/21869	0.000230192	0.0040173	0.00347152	AT3G07110/AT1G18080/AT5G15200/AT1G26630/AT3G24830/AT4G13170/AT5G48760/AT1G48630/AT3G18130/AT1G10840/AT4G33250/AT4G34110/AT3G01790/AT5G61020/AT5G39850/AT1G04170/AT1G78630/AT1G19120/AT3G11800/AT5G09920	20
GO:0009142	nucleoside triphosphate biosynthetic process	12/1380	59/21869	0.0002667	0.00461011	0.00398379	AT4G09320/AT5G13450/AT5G47030/AT3G52300/AT2G33040/AT5G08690/AT1G51650/AT4G29480/AT2G07671/AT4G11010/AT5G63310/AT2G19680	12
GO:0009086	methionine biosynthetic process	7/1380	22/21869	0.000288562	0.00494094	0.00426969	AT5G17920/AT3G01120/AT4G38800/AT3G57050/AT3G63250/AT3G59970/AT3G03780	7
GO:0006605	protein targeting	30/1380	241/21869	0.000293307	0.00497526	0.00429934	AT4G10480/AT2G29530/AT3G12390/AT5G13850/AT1G33040/AT5G50460/AT5G41685/AT2G22425/AT5G43970/AT1G61570/AT2G42210/AT3G20000/AT3G07910/ATCG01130/AT3G09740/AT1G48160/AT2G17390/AT3G49470/AT2G43640/AT2G20990/AT2G35795/AT2G39960/AT5G05670/AT2G45070/AT3G47520/AT4G38490/AT3G47810/AT5G23395/AT5G61970/AT1G01910	30
GO:0098662	inorganic cation transmembrane transport	29/1380	232/21869	0.000342162	0.00575022	0.00496902	AT5G13450/AT5G47030/AT3G52300/AT2G33040/AT5G08690/AT1G51650/AT4G38920/AT4G29480/AT2G07671/AT4G02620/AT1G15690/AT5G11770/AT1G75630/AT4G11150/AT1G35720/AT4G32530/AT1G12840/AT4G26710/AT5G55290/AT4G38510/AT2G19680/AT1G78900/AT5G20650/AT4G34720/AT1G20260/AT4G23710/AT3G42050/AT2G16510/AT2G25610	29
GO:0034220	ion transmembrane transport	38/1380	336/21869	0.000361328	0.00601661	0.00519922	AT3G08580/AT3G01280/AT5G13450/AT5G47030/AT3G52300/AT2G33040/AT5G08690/AT1G51650/AT5G14040/AT4G38920/AT4G29480/AT2G07671/AT4G02620/AT5G15090/AT1G15690/AT5G11770/AT4G22310/AT1G75630/AT4G11150/AT1G35720/AT4G23650/AT4G32530/AT1G12840/AT4G26710/AT5G67500/AT5G55290/AT4G38510/AT2G19680/AT1G78900/AT5G20650/AT4G34720/AT1G06890/AT1G20260/AT5G33320/AT4G23710/AT3G42050/AT2G16510/AT2G25610	38
GO:0009651	response to salt stress	50/1380	483/21869	0.000403737	0.00666167	0.00575664	AT1G72370/AT1G52400/AT1G09950/AT1G13930/AT2G21660/AT2G03680/AT4G13850/AT1G30580/AT3G23830/AT5G14040/AT4G24190/AT5G50720/AT5G40770/AT3G62030/AT5G52310/AT2G45640/AT5G60920/AT1G15690/AT1G73500/AT1G08920/AT5G63510/AT1G69700/AT5G14800/AT1G16920/AT4G30996/AT1G35720/AT4G38630/AT4G23650/AT4G12720/AT1G16370/AT2G28190/AT3G61890/AT4G16830/AT4G28190/AT2G45960/AT3G48680/AT1G16850/AT3G23490/AT1G05850/AT1G71730…	50
GO:0006563	L-serine metabolic process	8/1380	30/21869	0.000412544	0.00674565	0.00582922	AT4G13930/AT4G34200/AT3G13110/AT4G35630/AT3G04940/AT4G32520/AT1G17745/AT1G18640	8
GO:0009066	aspartate family amino acid metabolic process	12/1380	62/21869	0.000432001	0.00700072	0.00604963	AT3G17390/AT4G29840/AT5G17920/AT3G01120/AT4G38800/AT3G53580/AT3G57050/AT1G14810/AT3G59890/AT3G63250/AT3G59970/AT3G03780	12
GO:0006094	gluconeogenesis	7/1380	24/21869	0.000523917	0.00841513	0.00727188	AT3G52930/AT2G01140/AT1G79550/AT3G55440/AT2G21170/AT1G13440/AT3G12780	7
GO:0010498	proteasomal protein catabolic process	37/1380	333/21869	0.000600447	0.00955974	0.00826099	AT4G31300/AT4G14800/AT1G13060/AT3G14290/AT2G27020/AT5G05780/AT5G35590/AT1G21720/AT3G51260/AT3G22110/AT5G42790/AT5G09900/AT3G60820/AT1G64520/AT5G23540/AT1G45000/AT5G19990/AT5G66140/AT1G56450/AT1G16470/AT4G29040/AT5G38470/AT1G53850/AT4G38630/AT5G40580/AT1G56340/AT5G42190/AT1G79210/AT5G43010/AT1G14400/AT3G22630/AT4G24820/AT1G77440/AT2G05840/AT1G53750/AT1G47250/AT2G20140	37
GO:0072657	protein localization to membrane	20/1380	143/21869	0.000667175	0.0105298	0.00909923	AT4G10480/AT2G29530/AT3G12390/AT5G13850/AT1G33040/AT1G61570/AT2G42210/AT3G07910/AT5G07960/AT3G09740/AT1G48160/AT3G49470/AT2G43640/AT2G20990/AT2G45070/AT1G04750/AT1G10950/AT4G12650/AT5G61970/AT1G01910	20
GO:0098655	cation transmembrane transport	29/1380	242/21869	0.000685952	0.0106779	0.00922726	AT5G13450/AT5G47030/AT3G52300/AT2G33040/AT5G08690/AT1G51650/AT4G38920/AT4G29480/AT2G07671/AT4G02620/AT1G15690/AT5G11770/AT1G75630/AT4G11150/AT1G35720/AT4G32530/AT1G12840/AT4G26710/AT5G55290/AT4G38510/AT2G19680/AT1G78900/AT5G20650/AT4G34720/AT1G20260/AT4G23710/AT3G42050/AT2G16510/AT2G25610	29
GO:0032543	mitochondrial translation	7/1380	25/21869	0.000688329	0.0106779	0.00922726	AT4G02930/AT1G07830/ATMG00080/AT2G44065/AT1G47278/AT3G59650/AT4G39880	7
GO:0006790	sulfur compound metabolic process	44/1380	423/21869	0.000790754	0.0120854	0.0104436	AT1G52400/AT1G74100/AT1G27130/AT2G20420/AT3G17390/AT4G13940/AT1G57720/AT1G09640/AT2G30860/AT2G30870/AT3G56490/AT4G29840/AT5G17920/AT2G34590/AT3G62030/AT4G34200/AT3G01120/AT3G56400/AT1G73500/AT4G38800/AT2G36880/AT3G13110/AT5G35360/AT4G14680/AT3G23810/AT3G57050/AT2G43090/AT1G10670/AT4G13430/AT4G01850/AT1G02500/AT1G32640/AT1G19570/AT5G39950/AT3G04940/AT1G30120/AT5G63980/AT3G63250/AT1G19920/AT3G24030…	44
GO:0090150	establishment of protein localization to membrane	17/1380	114/21869	0.000792378	0.0120854	0.0104436	AT4G10480/AT2G29530/AT3G12390/AT5G13850/AT1G33040/AT1G61570/AT2G42210/AT3G07910/AT5G07960/AT3G09740/AT1G48160/AT3G49470/AT2G43640/AT2G20990/AT2G45070/AT5G61970/AT1G01910	17
GO:0010257	NADH dehydrogenase complex assembly	8/1380	33/21869	0.000826437	0.0124999	0.0108017	AT1G14450/AT2G02510/AT1G79010/AT3G62790/AT2G47690/AT5G11770/AT1G16700/AT1G17350	8
GO:0030837	negative regulation of actin filament polymerization	5/1380	13/21869	0.000833511	0.0125027	0.0108041	AT4G29350/AT2G19760/AT4G38510/AT1G20260/AT5G56600	5
GO:0098660	inorganic ion transmembrane transport	30/1380	257/21869	0.000862377	0.0128296	0.0110866	AT5G13450/AT5G47030/AT3G52300/AT2G33040/AT5G08690/AT1G51650/AT5G14040/AT4G38920/AT4G29480/AT2G07671/AT4G02620/AT1G15690/AT5G11770/AT1G75630/AT4G11150/AT1G35720/AT4G32530/AT1G12840/AT4G26710/AT5G55290/AT4G38510/AT2G19680/AT1G78900/AT5G20650/AT4G34720/AT1G20260/AT4G23710/AT3G42050/AT2G16510/AT2G25610	30
GO:0009132	nucleoside diphosphate metabolic process	13/1380	76/21869	0.000874111	0.0128985	0.0111461	AT4G09320/AT2G36530/AT3G52930/AT4G11010/AT2G01140/AT5G63310/AT1G79550/AT3G55440/AT2G21170/AT1G13440/AT3G22960/AT5G52920/AT3G12780	13
GO:1990542	mitochondrial transmembrane transport	12/1380	67/21869	0.000896443	0.0131213	0.0113387	AT3G08580/AT5G13450/AT5G08690/AT5G41685/AT1G51650/AT5G14040/AT3G20000/AT3G07910/AT4G22310/AT2G35795/AT3G54110/AT5G23395	12
GO:1901137	carbohydrate derivative biosynthetic process	47/1380	466/21869	0.00103337	0.0150046	0.0129661	AT4G09320/AT1G27450/AT3G29360/AT1G74100/AT5G13450/AT5G47030/AT3G52300/AT1G32210/AT1G63000/AT2G33040/AT5G08690/AT1G51650/AT4G29480/AT2G07671/AT4G11010/AT2G42910/AT1G61790/AT5G63310/AT5G66680/AT2G34590/AT3G55440/AT3G56400/AT1G53000/AT2G45790/AT1G08200/AT2G21170/AT5G39320/AT5G35360/AT4G29870/AT2G27860/AT2G43090/AT1G10670/AT2G35520/AT4G13430/AT3G57610/AT1G77350/AT1G16560/AT2G19680/AT3G54470/AT1G32640…	47
GO:0006839	mitochondrial transport	16/1380	107/21869	0.00108263	0.0155572	0.0134437	AT3G08580/AT2G29530/AT5G13450/AT5G08690/AT5G41685/AT1G51650/AT5G14040/AT5G43970/AT1G61570/AT2G42210/AT3G20000/AT3G07910/AT4G22310/AT2G35795/AT3G54110/AT5G23395	16
GO:0006633	fatty acid biosynthetic process	19/1380	138/21869	0.00108858	0.0155572	0.0134437	AT1G65290/AT1G54630/AT1G54580/AT2G05990/AT2G44620/AT1G24360/AT5G16390/AT5G35360/AT3G56130/AT1G10670/AT2G22230/AT2G31360/AT5G45550/AT5G52920/AT1G30120/AT5G63980/AT5G46290/AT5G60620/AT1G67730	19
GO:0019319	hexose biosynthetic process	7/1380	27/21869	0.00113805	0.0161372	0.0139449	AT3G52930/AT2G01140/AT1G79550/AT3G55440/AT2G21170/AT1G13440/AT3G12780	7
GO:0043254	regulation of protein-containing complex assembly	11/1380	60/21869	0.00118795	0.0167141	0.0144434	AT4G29350/AT1G56330/AT2G19760/AT1G45000/AT2G18390/AT4G02080/AT5G43010/AT4G38510/AT1G20260/AT5G56600/AT3G62560	11
GO:0033108	mitochondrial respiratory chain complex assembly	9/1380	44/21869	0.00146881	0.0205069	0.0177209	AT1G14450/AT2G02510/AT1G79010/AT3G62790/AT2G47690/AT5G11770/AT1G16700/AT5G67490/AT1G17350	9
GO:0009612	response to mechanical stimulus	6/1380	21/21869	0.00148861	0.0206247	0.0178227	AT2G06850/AT5G37780/AT5G37770/AT2G20990/AT2G41100/AT1G54990	6
GO:0006333	chromatin assembly or disassembly	11/1380	62/21869	0.00156994	0.0215867	0.018654	AT1G74560/AT4G26110/AT2G17560/AT2G19480/AT1G20696/AT1G18800/AT4G09550/AT5G56950/AT1G20693/AT3G51880/AT5G38110	11
GO:0031333	negative regulation of protein-containing complex assembly	5/1380	15/21869	0.00174899	0.0236897	0.0204713	AT4G29350/AT2G19760/AT4G38510/AT1G20260/AT5G56600	5
GO:0032272	negative regulation of protein polymerization	5/1380	15/21869	0.00174899	0.0236897	0.0204713	AT4G29350/AT2G19760/AT4G38510/AT1G20260/AT5G56600	5
GO:0006096	glycolytic process	10/1380	54/21869	0.00181242	0.0241878	0.0209018	AT2G36530/AT3G52930/AT2G01140/AT1G79550/AT3G55440/AT2G21170/AT1G13440/AT3G22960/AT5G52920/AT3G12780	10
GO:0006757	ATP generation from ADP	10/1380	54/21869	0.00181242	0.0241878	0.0209018	AT2G36530/AT3G52930/AT2G01140/AT1G79550/AT3G55440/AT2G21170/AT1G13440/AT3G22960/AT5G52920/AT3G12780	10
GO:0007017	microtubule-based process	27/1380	236/21869	0.00203901	0.0268349	0.0231892	AT4G14960/AT1G04820/AT3G02180/AT2G03680/AT5G62700/AT1G69230/AT5G12250/AT5G44340/AT5G19770/AT5G62690/AT1G20010/AT1G50010/AT1G29990/AT5G19780/AT4G20890/AT5G49510/AT2G29550/AT4G15930/AT4G09550/AT2G18390/AT5G23860/AT1G23220/AT4G32330/AT3G23090/AT4G27180/AT1G01510/AT3G55005	27
GO:0009414	response to water deprivation	41/1380	406/21869	0.00204034	0.0268349	0.0231892	AT1G52400/AT4G15910/AT2G21660/AT3G53420/AT2G16600/AT4G13850/AT3G23830/AT1G01620/AT2G30870/AT5G13780/AT2G47780/AT4G24190/AT2G37180/AT5G50720/AT5G52310/AT3G56400/AT1G15690/AT1G08920/AT2G37170/AT1G20450/AT1G69700/AT5G48870/AT1G35720/AT5G12140/AT2G44060/AT1G16370/AT3G61890/AT2G46400/AT2G45960/AT1G05850/AT4G00430/AT1G32640/AT3G61430/AT1G33560/AT4G02380/AT1G19120/AT5G63980/AT1G74920/AT3G50500/AT1G80410…	41
GO:0033365	protein localization to organelle	35/1380	332/21869	0.00206322	0.0269406	0.0232806	AT2G29530/AT5G55190/AT1G27310/AT5G41685/AT2G22425/AT5G43970/AT1G61570/AT3G03160/AT2G42210/AT3G20000/AT3G07910/ATCG01130/AT3G06720/AT5G07960/AT5G58590/AT1G48160/AT2G17390/AT1G48440/AT2G43640/AT2G35795/AT2G39960/AT3G16310/AT3G01340/AT5G05670/AT2G30050/AT2G45070/AT3G47520/AT3G25040/AT3G47810/AT4G39220/AT5G23395/AT4G16143/AT5G61970/AT1G01910/AT3G17780	35
GO:0006612	protein targeting to membrane	12/1380	74/21869	0.00218534	0.0283314	0.0244824	AT4G10480/AT3G12390/AT5G13850/AT1G33040/AT3G09740/AT1G48160/AT3G49470/AT2G43640/AT2G20990/AT2G45070/AT5G61970/AT1G01910	12
GO:0009135	purine nucleoside diphosphate metabolic process	10/1380	56/21869	0.00240555	0.030292	0.0261767	AT2G36530/AT3G52930/AT2G01140/AT1G79550/AT3G55440/AT2G21170/AT1G13440/AT3G22960/AT5G52920/AT3G12780	10
GO:0009179	purine ribonucleoside diphosphate metabolic process	10/1380	56/21869	0.00240555	0.030292	0.0261767	AT2G36530/AT3G52930/AT2G01140/AT1G79550/AT3G55440/AT2G21170/AT1G13440/AT3G22960/AT5G52920/AT3G12780	10
GO:0046031	ADP metabolic process	10/1380	56/21869	0.00240555	0.030292	0.0261767	AT2G36530/AT3G52930/AT2G01140/AT1G79550/AT3G55440/AT2G21170/AT1G13440/AT3G22960/AT5G52920/AT3G12780	10
GO:0042278	purine nucleoside metabolic process	5/1380	16/21869	0.00241283	0.030292	0.0261767	AT5G28050/AT5G47680/AT3G09820/AT1G05620/AT5G03300	5
GO:0006167	AMP biosynthetic process	4/1380	10/21869	0.00243672	0.030292	0.0261767	AT1G27450/AT3G57610/AT3G09820/AT5G03300	4
GO:0031118	rRNA pseudouridine synthesis	4/1380	10/21869	0.00243672	0.030292	0.0261767	AT2G20490/AT3G03920/AT5G08180/AT3G57150	4
GO:0045047	protein targeting to ER	8/1380	39/21869	0.0026154	0.032074	0.0277166	AT2G22425/AT1G48160/AT2G43640/AT2G39960/AT5G05670/AT2G45070/AT5G61970/AT1G01910	8
GO:0072599	establishment of protein localization to endoplasmic reticulum	8/1380	39/21869	0.0026154	0.032074	0.0277166	AT2G22425/AT1G48160/AT2G43640/AT2G39960/AT5G05670/AT2G45070/AT5G61970/AT1G01910	8
GO:0010628	positive regulation of gene expression	12/1380	76/21869	0.00275174	0.0335195	0.0289657	AT5G15200/AT1G26630/AT4G02450/AT1G10840/AT1G02140/AT1G51510/AT5G39850/AT1G04170/AT5G46030/AT1G71730/AT5G09920/AT4G35785	12
GO:0000154	rRNA modification	8/1380	40/21869	0.00309148	0.0374069	0.0323249	AT2G20490/AT5G52470/AT3G03920/AT5G08180/AT1G22270/AT4G25630/AT3G57150/AT4G25730	8
GO:0045727	positive regulation of translation	6/1380	24/21869	0.00313787	0.0377168	0.0325928	AT5G15200/AT1G26630/AT1G10840/AT5G39850/AT1G04170/AT5G09920	6
GO:0009415	response to water	41/1380	416/21869	0.00316598	0.0378043	0.0326684	AT1G52400/AT4G15910/AT2G21660/AT3G53420/AT2G16600/AT4G13850/AT3G23830/AT1G01620/AT2G30870/AT5G13780/AT2G47780/AT4G24190/AT2G37180/AT5G50720/AT5G52310/AT3G56400/AT1G15690/AT1G08920/AT2G37170/AT1G20450/AT1G69700/AT5G48870/AT1G35720/AT5G12140/AT2G44060/AT1G16370/AT3G61890/AT2G46400/AT2G45960/AT1G05850/AT4G00430/AT1G32640/AT3G61430/AT1G33560/AT4G02380/AT1G19120/AT5G63980/AT1G74920/AT3G50500/AT1G80410…	41
GO:0051494	negative regulation of cytoskeleton organization	5/1380	17/21869	0.00324225	0.0382123	0.0330209	AT4G29350/AT2G19760/AT4G38510/AT1G20260/AT5G56600	5
GO:1902904	negative regulation of supramolecular fiber organization	5/1380	17/21869	0.00324225	0.0382123	0.0330209	AT4G29350/AT2G19760/AT4G38510/AT1G20260/AT5G56600	5
GO:0043628	ncRNA 3'-end processing	7/1380	32/21869	0.0032722	0.0383164	0.0331109	AT3G53890/AT5G27700/AT5G52470/AT4G25630/AT3G57150/AT4G07950/AT4G27490	7
GO:0000226	microtubule cytoskeleton organization	21/1380	175/21869	0.00347317	0.040409	0.0349192	AT4G14960/AT3G02180/AT2G03680/AT1G69230/AT5G12250/AT5G44340/AT5G62690/AT1G20010/AT1G50010/AT1G29990/AT5G19780/AT4G20890/AT2G29550/AT4G09550/AT2G18390/AT5G23860/AT4G32330/AT3G23090/AT4G27180/AT1G01510/AT3G55005	21
GO:0009955	adaxial/abaxial pattern specification	8/1380	41/21869	0.00363227	0.0419909	0.0362862	AT5G39740/AT3G25520/AT2G19730/AT3G53020/AT1G33140/AT2G27530/AT5G22650/AT3G52770	8
GO:0010193	response to ozone	7/1380	33/21869	0.00393067	0.045153	0.0390187	AT2G06050/AT4G12720/AT4G00860/AT2G28190/AT1G19570/AT1G11650/AT4G25100	7
GO:0061077	chaperone-mediated protein folding	11/1380	70/21869	0.00421971	0.0481684	0.0416244	AT4G02450/AT5G64350/AT1G14980/AT5G02500/AT5G48580/AT4G22670/AT5G20720/AT4G37910/AT2G44650/AT3G25220/AT3G60210	11

## Sheet: cluster7_GO
ID	Description	GeneRatio	BgRatio	pvalue	p.adjust	qvalue	geneID	Count
GO:0009409	response to cold	32/261	400/21869	1.8019e-17	1.85235e-14	1.48514e-14	AT5G15960/AT1G77120/AT5G15970/AT5G52310/AT1G20440/AT3G17390/AT1G20450/AT2G17840/AT3G50970/AT2G42540/AT4G17090/AT3G23000/AT1G76180/AT4G34150/AT1G35720/AT3G11170/AT5G58670/AT3G17020/AT1G15950/AT4G20260/AT4G24960/AT5G50720/AT1G29395/AT1G20620/AT4G34710/AT5G58070/AT4G39730/AT2G28900/AT1G22190/AT5G12250/AT5G20230/AT2G47730	32
GO:0009414	response to water deprivation	31/261	406/21869	2.2019e-16	1.13178e-13	9.07414e-14	AT5G15960/AT1G73330/AT1G77120/AT5G15970/AT5G52310/AT1G20440/AT2G30870/AT2G37040/AT1G20450/AT2G17840/AT3G50970/AT2G42540/AT1G10370/AT1G01470/AT1G05850/AT1G76180/AT1G35720/AT5G58670/AT3G16640/AT1G74920/AT1G78380/AT1G56280/AT4G20260/AT4G24960/AT5G50720/AT1G29395/AT2G37180/AT5G58070/AT4G39730/AT1G22190/AT2G21620	31
GO:0009415	response to water	31/261	416/21869	4.34374e-16	1.48845e-13	1.19339e-13	AT5G15960/AT1G73330/AT1G77120/AT5G15970/AT5G52310/AT1G20440/AT2G30870/AT2G37040/AT1G20450/AT2G17840/AT3G50970/AT2G42540/AT1G10370/AT1G01470/AT1G05850/AT1G76180/AT1G35720/AT5G58670/AT3G16640/AT1G74920/AT1G78380/AT1G56280/AT4G20260/AT4G24960/AT5G50720/AT1G29395/AT2G37180/AT5G58070/AT4G39730/AT1G22190/AT2G21620	31
GO:0001101	response to acid chemical	31/261	448/21869	3.36949e-15	8.6596e-13	6.94293e-13	AT5G15960/AT1G73330/AT1G77120/AT5G15970/AT5G52310/AT1G20440/AT2G30870/AT2G37040/AT1G20450/AT2G17840/AT3G50970/AT2G42540/AT1G10370/AT1G01470/AT1G05850/AT1G76180/AT1G35720/AT5G58670/AT3G16640/AT1G74920/AT1G78380/AT1G56280/AT4G20260/AT4G24960/AT5G50720/AT1G29395/AT2G37180/AT5G58070/AT4G39730/AT1G22190/AT2G21620	31
GO:0019748	secondary metabolic process	27/261	367/21869	5.22545e-14	1.07435e-11	8.61374e-12	AT2G30860/AT4G34050/AT2G30490/AT1G78370/AT4G30530/AT3G17390/AT2G30870/AT2G40890/AT2G37040/AT3G21240/AT3G16400/AT1G10370/AT1G05850/AT1G63030/AT1G07890/AT5G54160/AT1G78380/AT1G15950/AT5G48930/AT3G53260/AT2G29460/AT4G34230/AT4G30210/AT5G20230/AT5G05170/AT1G51680/AT2G47730	27
GO:0009698	phenylpropanoid metabolic process	17/261	136/21869	6.23976e-13	1.06908e-10	8.57146e-11	AT4G34050/AT2G30490/AT3G17390/AT2G40890/AT2G37040/AT3G21240/AT1G05850/AT1G07890/AT5G54160/AT1G15950/AT5G48930/AT3G53260/AT4G34230/AT4G30210/AT5G20230/AT5G05170/AT1G51680	17
GO:0009808	lignin metabolic process	13/261	68/21869	1.29349e-12	1.89959e-10	1.52301e-10	AT4G34050/AT2G30490/AT3G17390/AT2G40890/AT2G37040/AT1G05850/AT1G07890/AT5G54160/AT1G15950/AT5G48930/AT4G34230/AT5G20230/AT5G05170	13
GO:0009699	phenylpropanoid biosynthetic process	14/261	104/21869	2.56541e-11	3.29656e-09	2.64305e-09	AT4G34050/AT2G30490/AT3G17390/AT2G40890/AT2G37040/AT1G05850/AT1G07890/AT5G54160/AT1G15950/AT5G48930/AT3G53260/AT4G34230/AT5G20230/AT5G05170	14
GO:0009809	lignin biosynthetic process	11/261	55/21869	4.265e-11	4.87157e-09	3.90584e-09	AT4G34050/AT3G17390/AT2G40890/AT1G05850/AT1G07890/AT5G54160/AT1G15950/AT5G48930/AT4G34230/AT5G20230/AT5G05170	11
GO:0098754	detoxification	16/261	155/21869	5.80408e-11	5.96659e-09	4.78378e-09	AT1G77120/AT2G30860/AT1G78370/AT1G19570/AT2G30870/AT4G25100/AT1G10370/AT3G61440/AT1G78380/AT5G43940/AT3G29200/AT1G66760/AT2G29460/AT1G08830/AT2G47730/AT4G11600	16
GO:0006520	cellular amino acid metabolic process	24/261	413/21869	1.95887e-10	1.83065e-08	1.46775e-08	AT3G17810/AT3G17390/AT2G37040/AT4G14880/AT5G17920/AT1G22410/AT1G65960/AT4G39980/AT5G17460/AT1G48850/AT3G61440/AT3G44720/AT2G24850/AT3G20390/AT5G19550/AT3G53260/AT1G17290/AT1G17745/AT3G29200/AT4G34710/AT5G56760/AT5G54810/AT4G35630/AT5G36160	24
GO:0006790	sulfur compound metabolic process	24/261	423/21869	3.18128e-10	2.7253e-08	2.18504e-08	AT5G07010/AT2G30860/AT1G78370/AT4G30530/AT2G36880/AT3G17390/AT1G19570/AT2G30870/AT4G14880/AT4G13940/AT5G17920/AT3G16400/AT3G22890/AT1G10370/AT3G61440/AT1G78380/AT3G23810/AT3G24170/AT1G76490/AT4G01850/AT5G56760/AT2G29460/AT2G34590/AT2G47730	24
GO:0009636	response to toxic substance	16/261	178/21869	4.6292e-10	3.66063e-08	2.93495e-08	AT1G77120/AT2G30860/AT1G78370/AT1G19570/AT2G30870/AT4G25100/AT1G10370/AT3G61440/AT1G78380/AT5G43940/AT3G29200/AT1G66760/AT2G29460/AT1G08830/AT2G47730/AT4G11600	16
GO:0001666	response to hypoxia	19/261	268/21869	6.18248e-10	4.53971e-08	3.63976e-08	AT1G77120/AT4G33070/AT1G78850/AT2G16060/AT3G03270/AT4G34150/AT4G27450/AT1G19530/AT5G19550/AT1G17290/AT3G14230/AT1G19020/AT5G58070/AT1G78070/AT5G64260/AT5G20230/AT2G22500/AT2G47730/AT1G07135	19
GO:0036293	response to decreased oxygen levels	19/261	272/21869	7.92953e-10	5.07152e-08	4.06615e-08	AT1G77120/AT4G33070/AT1G78850/AT2G16060/AT3G03270/AT4G34150/AT4G27450/AT1G19530/AT5G19550/AT1G17290/AT3G14230/AT1G19020/AT5G58070/AT1G78070/AT5G64260/AT5G20230/AT2G22500/AT2G47730/AT1G07135	19
GO:0071456	cellular response to hypoxia	18/261	242/21869	8.21132e-10	5.07152e-08	4.06615e-08	AT1G77120/AT4G33070/AT1G78850/AT2G16060/AT3G03270/AT4G34150/AT4G27450/AT1G19530/AT5G19550/AT1G17290/AT1G19020/AT5G58070/AT1G78070/AT5G64260/AT5G20230/AT2G22500/AT2G47730/AT1G07135	18
GO:0070482	response to oxygen levels	19/261	273/21869	8.43271e-10	5.07152e-08	4.06615e-08	AT1G77120/AT4G33070/AT1G78850/AT2G16060/AT3G03270/AT4G34150/AT4G27450/AT1G19530/AT5G19550/AT1G17290/AT3G14230/AT1G19020/AT5G58070/AT1G78070/AT5G64260/AT5G20230/AT2G22500/AT2G47730/AT1G07135	19
GO:0036294	cellular response to decreased oxygen levels	18/261	244/21869	9.37342e-10	5.07152e-08	4.06615e-08	AT1G77120/AT4G33070/AT1G78850/AT2G16060/AT3G03270/AT4G34150/AT4G27450/AT1G19530/AT5G19550/AT1G17290/AT1G19020/AT5G58070/AT1G78070/AT5G64260/AT5G20230/AT2G22500/AT2G47730/AT1G07135	18
GO:0071453	cellular response to oxygen levels	18/261	244/21869	9.37342e-10	5.07152e-08	4.06615e-08	AT1G77120/AT4G33070/AT1G78850/AT2G16060/AT3G03270/AT4G34150/AT4G27450/AT1G19530/AT5G19550/AT1G17290/AT1G19020/AT5G58070/AT1G78070/AT5G64260/AT5G20230/AT2G22500/AT2G47730/AT1G07135	18
GO:0006979	response to oxidative stress	24/261	451/21869	1.14908e-09	5.90625e-08	4.7354e-08	AT1G77120/AT5G52310/AT4G21960/AT1G19570/AT2G37040/AT4G25100/AT1G07890/AT1G35720/AT1G78380/AT5G06720/AT2G47060/AT2G39770/AT3G53260/AT1G20620/AT1G19020/AT4G34710/AT5G58070/AT5G54810/AT3G49120/AT1G08830/AT5G20230/AT1G52760/AT5G07460/AT4G11600	24
GO:0044550	secondary metabolite biosynthetic process	15/261	174/21869	2.92278e-09	1.43077e-07	1.14714e-07	AT4G34050/AT2G30490/AT4G30530/AT3G17390/AT2G40890/AT2G37040/AT1G05850/AT1G07890/AT5G54160/AT1G15950/AT5G48930/AT3G53260/AT4G34230/AT5G20230/AT5G05170	15
GO:0009651	response to salt stress	24/261	483/21869	4.42631e-09	2.0683e-07	1.65828e-07	AT1G77120/AT5G52310/AT1G53210/AT2G17840/AT2G42540/AT1G10370/AT1G05850/AT4G32150/AT1G35720/AT5G58670/AT1G16850/AT1G74920/AT4G23650/AT4G20260/AT4G24960/AT3G28600/AT5G50720/AT2G39770/AT4G34710/AT5G58070/AT4G39730/AT4G22330/AT1G08830/AT3G23490	24
GO:1901605	alpha-amino acid metabolic process	17/261	246/21869	7.43367e-09	3.32253e-07	2.66387e-07	AT3G17390/AT2G37040/AT4G14880/AT5G17920/AT1G65960/AT5G17460/AT3G61440/AT3G44720/AT5G19550/AT3G53260/AT1G17290/AT1G17745/AT4G34710/AT5G56760/AT5G54810/AT4G35630/AT5G36160	17
GO:0009611	response to wounding	16/261	243/21869	4.08744e-08	1.75079e-06	1.40371e-06	AT2G30490/AT5G52310/AT2G37040/AT3G21240/AT4G39980/AT1G01470/AT2G24850/AT4G24220/AT3G53260/AT1G19020/AT4G34710/AT2G28900/AT1G66760/AT5G20230/AT3G16470/AT1G51680	16
GO:0006749	glutathione metabolic process	9/261	77/21869	3.40301e-07	1.39932e-05	1.12192e-05	AT2G30860/AT1G78370/AT1G19570/AT2G30870/AT1G10370/AT1G78380/AT3G24170/AT2G29460/AT2G47730	9
GO:0046394	carboxylic acid biosynthetic process	21/261	485/21869	4.23303e-07	1.59975e-05	1.28262e-05	AT3G17810/AT2G37040/AT4G14880/AT5G17920/AT1G22410/AT4G39980/AT1G48850/AT3G11170/AT3G61440/AT3G44720/AT2G39770/AT3G53260/AT3G05020/AT1G17745/AT3G29200/AT5G56760/AT5G54810/AT3G06350/AT4G35630/AT3G12120/AT5G39320	21
GO:0009072	aromatic amino acid family metabolic process	9/261	79/21869	4.25229e-07	1.59975e-05	1.28262e-05	AT2G37040/AT1G22410/AT4G39980/AT1G48850/AT3G44720/AT3G53260/AT3G29200/AT5G54810/AT5G36160	9
GO:0006575	cellular modified amino acid metabolic process	11/261	129/21869	4.35729e-07	1.59975e-05	1.28262e-05	AT2G30860/AT1G78370/AT1G19570/AT2G30870/AT1G10370/AT1G74920/AT1G78380/AT3G24170/AT4G39800/AT2G29460/AT2G47730	11
GO:0009404	toxin metabolic process	8/261	61/21869	6.3042e-07	2.17476e-05	1.74364e-05	AT2G30860/AT1G78370/AT4G30530/AT2G30870/AT1G10370/AT1G78380/AT2G29460/AT2G47730	8
GO:0046417	chorismate metabolic process	5/261	15/21869	6.34657e-07	2.17476e-05	1.74364e-05	AT1G22410/AT4G39980/AT1G48850/AT3G29200/AT3G06350	5
GO:1990748	cellular detoxification	7/261	44/21869	8.36517e-07	2.774e-05	2.22409e-05	AT1G77120/AT1G19570/AT4G25100/AT5G43940/AT3G29200/AT1G08830/AT4G11600	7
GO:0097237	cellular response to toxic substance	7/261	45/21869	9.8059e-07	3.15015e-05	2.52566e-05	AT1G77120/AT1G19570/AT4G25100/AT5G43940/AT3G29200/AT1G08830/AT4G11600	7
GO:0009407	toxin catabolic process	7/261	46/21869	1.14489e-06	3.56651e-05	2.85949e-05	AT2G30860/AT1G78370/AT2G30870/AT1G10370/AT1G78380/AT2G29460/AT2G47730	7
GO:0010038	response to metal ion	13/261	207/21869	1.32902e-06	4.01833e-05	3.22175e-05	AT2G30860/AT1G19570/AT4G25100/AT3G55440/AT4G14880/AT5G17920/AT3G22890/AT4G20260/AT1G17290/AT1G13440/AT1G08830/AT1G52760/ATCG00490	13
GO:0046686	response to cadmium ion	8/261	75/21869	3.12754e-06	9.18602e-05	7.36499e-05	AT2G30860/AT4G25100/AT4G14880/AT3G22890/AT1G17290/AT1G13440/AT1G52760/ATCG00490	8
GO:0000302	response to reactive oxygen species	11/261	162/21869	4.13836e-06	0.000118173	9.47467e-05	AT1G77120/AT5G52310/AT1G19570/AT4G25100/AT1G07890/AT2G39770/AT1G20620/AT1G19020/AT5G58070/AT1G08830/AT1G52760	11
GO:0009423	chorismate biosynthetic process	4/261	11/21869	6.12577e-06	0.000170197	0.000136457	AT1G22410/AT4G39980/AT1G48850/AT3G06350	4
GO:0009631	cold acclimation	7/261	59/21869	6.39447e-06	0.000172987	0.000138694	AT5G15960/AT1G20440/AT1G20450/AT3G50970/AT2G42540/AT1G76180/AT1G29395	7
GO:0032787	monocarboxylic acid metabolic process	19/261	489/21869	7.31521e-06	0.000192821	0.000154597	AT5G07010/AT2G37040/AT3G55440/AT1G05850/AT2G01140/AT2G23610/AT3G11170/AT3G02360/AT3G15730/AT1G11840/AT3G53260/AT3G05020/AT1G13440/AT3G52930/AT5G54810/AT3G06350/AT3G12120/AT2G34590/AT1G08110	19
GO:0006094	gluconeogenesis	5/261	24/21869	8.22662e-06	0.000201356	0.00016144	AT3G55440/AT2G01140/AT4G37870/AT1G13440/AT3G52930	5
GO:0009269	response to desiccation	5/261	24/21869	8.22662e-06	0.000201356	0.00016144	AT5G52310/AT1G01470/AT1G76180/AT2G37180/AT2G21620	5
GO:0043650	dicarboxylic acid biosynthetic process	5/261	24/21869	8.22662e-06	0.000201356	0.00016144	AT1G22410/AT4G39980/AT1G48850/AT3G29200/AT3G06350	5
GO:0006006	glucose metabolic process	6/261	45/21869	1.50423e-05	0.000354532	0.00028425	AT3G55440/AT2G01140/AT4G37870/AT1G13440/AT3G52930/AT5G40760	6
GO:0019319	hexose biosynthetic process	5/261	27/21869	1.51745e-05	0.000354532	0.00028425	AT3G55440/AT2G01140/AT4G37870/AT1G13440/AT3G52930	5
GO:0044272	sulfur compound biosynthetic process	10/261	158/21869	2.0987e-05	0.000479437	0.000384394	AT4G30530/AT2G36880/AT3G17390/AT4G14880/AT5G17920/AT3G22890/AT3G61440/AT4G01850/AT5G56760/AT2G34590	10
GO:0006563	L-serine metabolic process	5/261	30/21869	2.60143e-05	0.000568994	0.000456197	AT4G14880/AT3G61440/AT1G17745/AT5G56760/AT4G35630	5
GO:0098869	cellular oxidant detoxification	5/261	30/21869	2.60143e-05	0.000568994	0.000456197	AT1G19570/AT4G25100/AT3G29200/AT1G08830/AT4G11600	5
GO:0009073	aromatic amino acid family biosynthetic process	6/261	51/21869	3.13282e-05	0.000670946	0.000537938	AT1G22410/AT4G39980/AT1G48850/AT3G44720/AT3G29200/AT5G54810	6
GO:0005996	monosaccharide metabolic process	9/261	138/21869	4.29884e-05	0.000883911	0.000708685	AT1G19570/AT2G31390/AT3G55440/AT2G01140/AT4G37870/AT2G39770/AT1G13440/AT3G52930/AT5G40760	9
GO:0044282	small molecule catabolic process	12/261	246/21869	4.29918e-05	0.000883911	0.000708685	AT1G77120/AT2G37040/AT3G55440/AT1G65960/AT3G02360/AT5G43940/AT1G11840/AT3G53260/AT1G17290/AT4G34710/AT5G36160/AT1G08110	12
GO:0046364	monosaccharide biosynthetic process	6/261	55/21869	4.84586e-05	0.000976774	0.000783139	AT3G55440/AT2G01140/AT4G37870/AT2G39770/AT1G13440/AT3G52930	6
GO:0046185	aldehyde catabolic process	4/261	19/21869	6.67315e-05	0.00131923	0.00105771	AT1G77120/AT5G43940/AT1G11840/AT1G08110	4
GO:0043648	dicarboxylic acid metabolic process	7/261	89/21869	9.53136e-05	0.00184872	0.00148223	AT1G22410/AT1G65960/AT4G39980/AT1G48850/AT5G19550/AT3G29200/AT3G06350	7
GO:0019318	hexose metabolic process	7/261	90/21869	0.000102313	0.00194774	0.00156162	AT2G31390/AT3G55440/AT2G01140/AT4G37870/AT1G13440/AT3G52930/AT5G40760	7
GO:0016051	carbohydrate biosynthetic process	14/261	358/21869	0.000110803	0.00207102	0.00166046	AT2G31390/AT3G55440/AT4G17090/AT1G05850/AT2G01140/AT4G37870/AT2G39770/AT1G13440/AT4G39800/AT3G52930/AT4G39350/AT3G25140/AT5G05170/AT5G09870	14
GO:0010043	response to zinc ion	5/261	43/21869	0.000154846	0.00284253	0.00227903	AT2G30860/AT1G19570/AT3G55440/AT5G17920/AT1G52760	5
GO:1901606	alpha-amino acid catabolic process	6/261	68/21869	0.000160769	0.00289948	0.00232469	AT2G37040/AT1G65960/AT3G53260/AT1G17290/AT4G34710/AT5G36160	6
GO:0009070	serine family amino acid biosynthetic process	5/261	45/21869	0.000192756	0.00341643	0.00273916	AT4G14880/AT3G61440/AT1G17745/AT5G56760/AT4G35630	5
GO:0006739	NADP metabolic process	5/261	46/21869	0.000214174	0.00373171	0.00299194	AT2G01140/AT3G02360/AT3G52930/AT5G20070/AT5G40760	5
GO:0006558	L-phenylalanine metabolic process	4/261	26/21869	0.000241022	0.00406181	0.0032566	AT2G37040/AT3G44720/AT3G53260/AT5G36160	4
GO:1902221	erythrose 4-phosphate/phosphoenolpyruvate family amino acid metabolic process	4/261	26/21869	0.000241022	0.00406181	0.0032566	AT2G37040/AT3G44720/AT3G53260/AT5G36160	4
GO:0006559	L-phenylalanine catabolic process	3/261	12/21869	0.000341385	0.00539914	0.00432882	AT2G37040/AT3G53260/AT5G36160	3
GO:0009608	response to symbiont	3/261	12/21869	0.000341385	0.00539914	0.00432882	AT5G52310/AT1G19570/AT1G37130	3
GO:0009819	drought recovery	3/261	12/21869	0.000341385	0.00539914	0.00432882	AT2G37040/AT2G42540/AT3G16640	3
GO:1902222	erythrose 4-phosphate/phosphoenolpyruvate family amino acid catabolic process	3/261	12/21869	0.000341385	0.00539914	0.00432882	AT2G37040/AT3G53260/AT5G36160	3
GO:0006081	cellular aldehyde metabolic process	5/261	52/21869	0.000383126	0.00596748	0.0047845	AT1G77120/AT3G55440/AT5G43940/AT1G11840/AT1G08110	5
GO:0006833	water transport	4/261	30/21869	0.000425574	0.00643368	0.00515828	AT2G39010/AT3G16240/AT2G36830/AT2G37180	4
GO:0042044	fluid transport	4/261	30/21869	0.000425574	0.00643368	0.00515828	AT2G39010/AT3G16240/AT2G36830/AT2G37180	4
GO:0008652	cellular amino acid biosynthetic process	9/261	192/21869	0.000519606	0.00774137	0.00620673	AT3G17810/AT4G14880/AT5G17920/AT3G61440/AT3G44720/AT1G17745/AT5G56760/AT5G54810/AT4G35630	9
GO:0006098	pentose-phosphate shunt	4/261	33/21869	0.000617867	0.00894602	0.00717258	AT2G01140/AT3G02360/AT3G52930/AT5G40760	4
GO:0010193	response to ozone	4/261	33/21869	0.000617867	0.00894602	0.00717258	AT1G19570/AT4G25100/AT2G39770/AT1G08830	4
GO:0006535	cysteine biosynthetic process from serine	3/261	15/21869	0.000687572	0.00968936	0.00776856	AT4G14880/AT3G61440/AT5G56760	3
GO:0010286	heat acclimation	5/261	59/21869	0.000689675	0.00968936	0.00776856	AT1G20440/AT3G16770/AT2G42540/AT5G43940/AT5G58070	5
GO:0062197	cellular response to chemical stress	7/261	123/21869	0.000697483	0.00968936	0.00776856	AT1G19570/AT1G53210/AT4G25100/AT1G07890/AT4G20260/AT1G08830/AT5G07460	7
GO:0009069	serine family amino acid metabolic process	5/261	60/21869	0.000745134	0.0102133	0.00818863	AT4G14880/AT3G61440/AT1G17745/AT5G56760/AT4G35630	5
GO:0006740	NADPH regeneration	4/261	35/21869	0.000775967	0.010496	0.00841527	AT2G01140/AT3G02360/AT3G52930/AT5G40760	4
GO:0000096	sulfur amino acid metabolic process	5/261	61/21869	0.000803858	0.010732	0.00860452	AT3G17390/AT4G14880/AT5G17920/AT3G61440/AT5G56760	5
GO:1901607	alpha-amino acid biosynthetic process	8/261	165/21869	0.00084744	0.0111688	0.00895473	AT4G14880/AT5G17920/AT3G61440/AT3G44720/AT1G17745/AT5G56760/AT5G54810/AT4G35630	8
GO:0070542	response to fatty acid	9/261	208/21869	0.000919772	0.0119687	0.00959602	AT5G07010/AT2G19590/AT1G19570/AT3G16770/AT2G24850/AT2G39770/AT4G34710/AT2G28900/AT3G16470	9
GO:0009063	cellular amino acid catabolic process	6/261	95/21869	0.000976999	0.0125045	0.0100256	AT2G37040/AT1G65960/AT3G53260/AT1G17290/AT4G34710/AT5G36160	6
GO:0017014	protein nitrosylation	3/261	17/21869	0.0010096	0.0125045	0.0100256	AT3G55440/AT1G20620/ATCG00490	3
GO:0018119	peptidyl-cysteine S-nitrosylation	3/261	17/21869	0.0010096	0.0125045	0.0100256	AT3G55440/AT1G20620/ATCG00490	3
GO:0046688	response to copper ion	3/261	17/21869	0.0010096	0.0125045	0.0100256	AT4G25100/AT4G20260/AT1G08830	3
GO:0030244	cellulose biosynthetic process	5/261	65/21869	0.00107379	0.0131412	0.0105361	AT1G05850/AT2G39770/AT4G39350/AT5G05170/AT5G09870	5
GO:0009408	response to heat	10/261	257/21869	0.0010924	0.0132117	0.0105926	AT1G20440/AT3G16770/AT2G42540/AT1G05850/AT1G07890/AT1G35720/AT5G43940/AT2G39770/AT5G58070/AT3G19130	10
GO:0009620	response to fungus	12/261	353/21869	0.00116347	0.0139075	0.0111505	AT1G20440/AT1G19570/AT1G51090/AT3G21240/AT3G50970/AT1G01470/AT4G30650/AT1G37130/AT1G22190/AT4G22330/AT3G49120/AT1G51680	12
GO:0000097	sulfur amino acid biosynthetic process	4/261	41/21869	0.0014191	0.0165777	0.0132914	AT4G14880/AT5G17920/AT3G61440/AT5G56760	4
GO:0051156	glucose 6-phosphate metabolic process	4/261	41/21869	0.0014191	0.0165777	0.0132914	AT2G01140/AT3G02360/AT3G52930/AT5G40760	4
GO:0006073	cellular glucan metabolic process	9/261	222/21869	0.00144835	0.0167292	0.0134128	AT2G31390/AT4G17090/AT1G05850/AT2G39770/AT4G15210/AT4G25810/AT4G39350/AT5G05170/AT5G09870	9
GO:0030243	cellulose metabolic process	5/261	70/21869	0.00149933	0.0171256	0.0137307	AT1G05850/AT2G39770/AT4G39350/AT5G05170/AT5G09870	5
GO:0019344	cysteine biosynthetic process	3/261	20/21869	0.0016484	0.0186215	0.01493	AT4G14880/AT3G61440/AT5G56760	3
GO:0009744	response to sucrose	5/261	72/21869	0.00170019	0.0189978	0.0152317	AT1G77120/AT3G12700/AT2G28900/AT5G20700/AT1G08830	5
GO:0044042	glucan metabolic process	9/261	228/21869	0.0017392	0.0192247	0.0154136	AT2G31390/AT4G17090/AT1G05850/AT2G39770/AT4G15210/AT4G25810/AT4G39350/AT5G05170/AT5G09870	9
GO:0009642	response to light intensity	7/261	146/21869	0.00189042	0.0205614	0.0164853	AT4G25100/AT2G17840/AT2G42540/AT1G01470/AT5G58070/AT1G08830/AT5G20230	7
GO:0009074	aromatic amino acid family catabolic process	3/261	21/21869	0.00190628	0.0205614	0.0164853	AT2G37040/AT3G53260/AT5G36160	3
GO:0034285	response to disaccharide	5/261	74/21869	0.00192013	0.0205614	0.0164853	AT1G77120/AT3G12700/AT2G28900/AT5G20700/AT1G08830	5
GO:0034599	cellular response to oxidative stress	5/261	76/21869	0.00216018	0.0222694	0.0178547	AT1G19570/AT4G25100/AT1G07890/AT1G08830/AT5G07460	5
GO:0006498	N-terminal protein lipidation	4/261	46/21869	0.00218273	0.0222694	0.0178547	AT3G62290/AT4G23650/AT4G20260/AT1G23490	4
GO:0006499	N-terminal protein myristoylation	4/261	46/21869	0.00218273	0.0222694	0.0178547	AT3G62290/AT4G23650/AT4G20260/AT1G23490	4
GO:0044275	cellular carbohydrate catabolic process	4/261	46/21869	0.00218273	0.0222694	0.0178547	AT3G55440/AT4G17090/AT3G02360/AT4G15210	4
GO:0072348	sulfur compound transport	3/261	22/21869	0.00218794	0.0222694	0.0178547	AT3G47960/AT3G51895/AT2G22500	3
GO:0044262	cellular carbohydrate metabolic process	13/261	436/21869	0.00236179	0.0238032	0.0190845	AT2G31390/AT3G55440/AT4G17090/AT1G05850/AT3G02360/AT2G39770/AT4G39800/AT4G15210/AT4G25810/AT4G39350/AT3G25140/AT5G05170/AT5G09870	13
GO:0051274	beta-glucan biosynthetic process	5/261	78/21869	0.00242139	0.0241669	0.0193761	AT1G05850/AT2G39770/AT4G39350/AT5G05170/AT5G09870	5
GO:0034637	cellular carbohydrate biosynthetic process	9/261	241/21869	0.00253032	0.0250113	0.0200531	AT2G31390/AT4G17090/AT1G05850/AT2G39770/AT4G39800/AT4G39350/AT3G25140/AT5G05170/AT5G09870	9
GO:0018377	protein myristoylation	4/261	48/21869	0.00255472	0.0250119	0.0200536	AT3G62290/AT4G23650/AT4G20260/AT1G23490	4
GO:0071214	cellular response to abiotic stimulus	8/261	198/21869	0.00268465	0.0257927	0.0206796	AT5G15960/AT1G53210/AT2G42540/AT1G78380/AT4G20260/AT4G38740/AT1G29395/AT1G08830	8
GO:0104004	cellular response to environmental stimulus	8/261	198/21869	0.00268465	0.0257927	0.0206796	AT5G15960/AT1G53210/AT2G42540/AT1G78380/AT4G20260/AT4G38740/AT1G29395/AT1G08830	8
GO:0009743	response to carbohydrate	7/261	157/21869	0.00284525	0.0270825	0.0217137	AT1G77120/AT5G52310/AT4G20260/AT3G12700/AT2G28900/AT5G20700/AT1G08830	7
GO:0006090	pyruvate metabolic process	5/261	82/21869	0.00301154	0.0284024	0.022772	AT3G55440/AT2G01140/AT1G13440/AT3G52930/AT2G34590	5
GO:0046395	carboxylic acid catabolic process	7/261	159/21869	0.00305266	0.0285285	0.022873	AT2G37040/AT1G65960/AT3G02360/AT3G53260/AT1G17290/AT4G34710/AT5G36160	7
GO:1901615	organic hydroxy compound metabolic process	11/261	347/21869	0.00316517	0.0291325	0.0233573	AT2G37040/AT3G55440/AT1G05850/AT2G23610/AT5G54160/AT5G43940/AT1G11840/AT1G76490/AT4G39800/AT3G06350/AT1G08110	11
GO:0051273	beta-glucan metabolic process	5/261	83/21869	0.00317396	0.0291325	0.0233573	AT1G05850/AT2G39770/AT4G39350/AT5G05170/AT5G09870	5
GO:0009753	response to jasmonic acid	8/261	204/21869	0.00322192	0.0293109	0.0235003	AT5G07010/AT1G19570/AT3G16770/AT2G24850/AT2G39770/AT4G34710/AT2G28900/AT3G16470	8
GO:0006091	generation of precursor metabolites and energy	12/261	401/21869	0.0033355	0.030078	0.0241154	AT1G77120/AT2G27510/AT3G55440/AT2G01140/AT3G02360/AT1G19530/AT5G43940/AT1G13440/ATCG00680/AT3G52930/ATCG00720/AT5G40760	12
GO:0044264	cellular polysaccharide metabolic process	10/261	301/21869	0.00346197	0.030947	0.0248121	AT2G31390/AT4G17090/AT1G05850/AT2G39770/AT4G15210/AT4G25810/AT4G39350/AT3G25140/AT5G05170/AT5G09870	10
GO:0006096	glycolytic process	4/261	54/21869	0.00392729	0.0345064	0.0276659	AT3G55440/AT2G01140/AT1G13440/AT3G52930	4
GO:0006757	ATP generation from ADP	4/261	54/21869	0.00392729	0.0345064	0.0276659	AT3G55440/AT2G01140/AT1G13440/AT3G52930	4
GO:0072593	reactive oxygen species metabolic process	6/261	126/21869	0.00408055	0.0355492	0.0285019	AT1G19570/AT4G25100/AT1G07890/AT1G20620/AT3G49120/AT1G08830	6
GO:0016054	organic acid catabolic process	7/261	168/21869	0.00413256	0.0356998	0.0286227	AT2G37040/AT1G65960/AT3G02360/AT3G53260/AT1G17290/AT4G34710/AT5G36160	7
GO:0006534	cysteine metabolic process	3/261	28/21869	0.00441554	0.0371188	0.0297604	AT4G14880/AT3G61440/AT5G56760	3
GO:0009833	plant-type primary cell wall biogenesis	3/261	28/21869	0.00441554	0.0371188	0.0297604	AT4G39350/AT5G05170/AT5G09870	3
GO:0009135	purine nucleoside diphosphate metabolic process	4/261	56/21869	0.00447736	0.0371188	0.0297604	AT3G55440/AT2G01140/AT1G13440/AT3G52930	4
GO:0009179	purine ribonucleoside diphosphate metabolic process	4/261	56/21869	0.00447736	0.0371188	0.0297604	AT3G55440/AT2G01140/AT1G13440/AT3G52930	4
GO:0046031	ADP metabolic process	4/261	56/21869	0.00447736	0.0371188	0.0297604	AT3G55440/AT2G01140/AT1G13440/AT3G52930	4
GO:0003008	system process	3/261	29/21869	0.00488206	0.0401501	0.0321908	AT3G47960/AT1G35720/AT2G43530	3
GO:0042538	hyperosmotic salinity response	4/261	59/21869	0.00539616	0.0440258	0.0352982	AT5G52310/AT4G24960/AT5G50720/AT5G58070	4
GO:1902600	proton transmembrane transport	5/261	95/21869	0.00564578	0.0456997	0.0366402	AT1G19910/AT4G27500/AT2G22500/AT4G26710/AT4G32530	5
GO:0042744	hydrogen peroxide catabolic process	3/261	31/21869	0.0059015	0.0465996	0.0373617	AT1G19570/AT1G07890/AT1G20620	3
GO:0009610	response to symbiotic fungus	2/261	10/21869	0.0059943	0.0465996	0.0373617	AT1G19570/AT1G37130	2
GO:0046292	formaldehyde metabolic process	2/261	10/21869	0.0059943	0.0465996	0.0373617	AT1G77120/AT5G43940	2
GO:0046294	formaldehyde catabolic process	2/261	10/21869	0.0059943	0.0465996	0.0373617	AT1G77120/AT5G43940	2
GO:0110095	cellular detoxification of aldehyde	2/261	10/21869	0.0059943	0.0465996	0.0373617	AT1G77120/AT5G43940	2
GO:0009185	ribonucleoside diphosphate metabolic process	4/261	61/21869	0.00607396	0.0465996	0.0373617	AT3G55440/AT2G01140/AT1G13440/AT3G52930	4
GO:0055086	nucleobase-containing small molecule metabolic process	11/261	379/21869	0.00608465	0.0465996	0.0373617	AT3G17810/AT1G08200/AT3G55440/AT2G01140/AT2G39770/AT1G13440/AT1G76490/AT3G52930/AT5G20070/AT2G34590/AT5G39320	11
GO:0009991	response to extracellular stimulus	9/261	276/21869	0.00611959	0.0465996	0.0373617	AT2G19590/AT3G17810/AT1G78380/AT4G37870/AT4G20260/AT1G29395/AT1G20620/AT5G20700/AT4G22330	9
GO:0006165	nucleoside diphosphate phosphorylation	4/261	62/21869	0.00643313	0.048272	0.0387026	AT3G55440/AT2G01140/AT1G13440/AT3G52930	4
GO:0031365	N-terminal protein amino acid modification	4/261	62/21869	0.00643313	0.048272	0.0387026	AT3G62290/AT4G23650/AT4G20260/AT1G23490	4

## Sheet: cluster8_GO
ID	Description	GeneRatio	BgRatio	pvalue	p.adjust	qvalue	geneID	Count
GO:0009414	response to water deprivation	19/256	406/21869	3.56096e-07	0.000227831	0.000214349	AT2G20880/AT1G43160/AT4G39090/AT1G52890/AT3G16800/AT1G32230/AT1G47128/AT3G25760/AT4G30960/AT2G22430/AT4G37790/AT5G67300/AT5G13750/AT3G01650/AT2G40880/AT2G37760/AT5G47100/AT3G23920/AT1G20440	19
GO:0009415	response to water	19/256	416/21869	5.14872e-07	0.000227831	0.000214349	AT2G20880/AT1G43160/AT4G39090/AT1G52890/AT3G16800/AT1G32230/AT1G47128/AT3G25760/AT4G30960/AT2G22430/AT4G37790/AT5G67300/AT5G13750/AT3G01650/AT2G40880/AT2G37760/AT5G47100/AT3G23920/AT1G20440	19
GO:0001101	response to acid chemical	19/256	448/21869	1.55507e-06	0.000458745	0.000431599	AT2G20880/AT1G43160/AT4G39090/AT1G52890/AT3G16800/AT1G32230/AT1G47128/AT3G25760/AT4G30960/AT2G22430/AT4G37790/AT5G67300/AT5G13750/AT3G01650/AT2G40880/AT2G37760/AT5G47100/AT3G23920/AT1G20440	19
GO:0009651	response to salt stress	18/256	483/21869	1.71897e-05	0.00380321	0.00357816	AT2G20880/AT1G43160/AT1G60940/AT4G39090/AT5G01410/AT1G32230/AT5G13180/AT4G30960/AT1G10170/AT1G15100/AT5G67300/AT3G05880/AT3G03640/AT5G49450/AT5G49480/AT2G37760/AT2G41130/AT5G62520	18
GO:0071396	cellular response to lipid	16/256	476/21869	0.000167617	0.0250801	0.023596	AT1G32230/AT4G26080/AT5G66070/AT4G01026/AT2G38240/AT2G22430/AT4G37790/AT1G15100/AT5G67300/AT2G33150/AT1G01720/AT5G66730/AT1G68360/AT3G01650/AT1G01360/AT2G32800	16
GO:0006972	hyperosmotic response	6/256	70/21869	0.000170035	0.0250801	0.023596	AT5G01410/AT4G30960/AT3G05880/AT5G49480/AT2G40880/AT2G41130	6
GO:0009738	abscisic acid-activated signaling pathway	10/256	213/21869	0.000217267	0.0274687	0.0258433	AT4G26080/AT5G66070/AT4G01026/AT2G22430/AT4G37790/AT1G15100/AT2G33150/AT1G01720/AT3G01650/AT1G01360	10
GO:0009695	jasmonic acid biosynthetic process	4/256	32/21869	0.000509639	0.0370841	0.0348897	AT3G25770/AT3G25760/AT1G76690/AT2G33150	4
GO:0009966	regulation of signal transduction	12/256	334/21869	0.00060956	0.0370841	0.0348897	AT4G26080/AT5G66070/AT2G38240/AT2G22430/AT1G15100/AT5G67300/AT2G33150/AT1G01720/AT5G66730/AT4G02590/AT3G46110/AT3G01650	12
GO:0042538	hyperosmotic salinity response	5/256	59/21869	0.000632062	0.0370841	0.0348897	AT5G01410/AT4G30960/AT3G05880/AT5G49480/AT2G41130	5
GO:0010540	basipetal auxin transport	3/256	15/21869	0.000650001	0.0370841	0.0348897	AT4G30960/AT1G78100/AT5G13750	3
GO:0071215	cellular response to abscisic acid stimulus	10/256	246/21869	0.000675826	0.0370841	0.0348897	AT4G26080/AT5G66070/AT4G01026/AT2G22430/AT4G37790/AT1G15100/AT2G33150/AT1G01720/AT3G01650/AT1G01360	10
GO:0097306	cellular response to alcohol	10/256	246/21869	0.000675826	0.0370841	0.0348897	AT4G26080/AT5G66070/AT4G01026/AT2G22430/AT4G37790/AT1G15100/AT2G33150/AT1G01720/AT3G01650/AT1G01360	10
GO:0009787	regulation of abscisic acid-activated signaling pathway	7/256	125/21869	0.000685072	0.0370841	0.0348897	AT4G26080/AT5G66070/AT2G22430/AT1G15100/AT2G33150/AT1G01720/AT3G01650	7
GO:1901419	regulation of response to alcohol	7/256	125/21869	0.000685072	0.0370841	0.0348897	AT4G26080/AT5G66070/AT2G22430/AT1G15100/AT2G33150/AT1G01720/AT3G01650	7
GO:1905957	regulation of cellular response to alcohol	7/256	125/21869	0.000685072	0.0370841	0.0348897	AT4G26080/AT5G66070/AT2G22430/AT1G15100/AT2G33150/AT1G01720/AT3G01650	7
GO:0023051	regulation of signaling	12/256	340/21869	0.00071235	0.0370841	0.0348897	AT4G26080/AT5G66070/AT2G38240/AT2G22430/AT1G15100/AT5G67300/AT2G33150/AT1G01720/AT5G66730/AT4G02590/AT3G46110/AT3G01650	12
GO:0010646	regulation of cell communication	12/256	344/21869	0.000788645	0.0387751	0.0364806	AT4G26080/AT5G66070/AT2G38240/AT2G22430/AT1G15100/AT5G67300/AT2G33150/AT1G01720/AT5G66730/AT4G02590/AT3G46110/AT3G01650	12
GO:0009620	response to fungus	12/256	353/21869	0.000985564	0.0459065	0.0431901	AT5G03890/AT2G43510/AT5G39580/AT1G47128/AT3G48990/AT2G38240/AT5G67300/AT3G10985/AT5G64250/AT2G39660/AT4G19700/AT1G20440	12

## Sheet: cluster9_GO
ID	Description	GeneRatio	BgRatio	pvalue	p.adjust	qvalue	geneID	Count
GO:0071456	cellular response to hypoxia	82/578	242/21869	3.12721e-68	2.95398e-65	2.62814e-65	AT3G46090/AT3G46080/AT1G18300/AT3G25250/AT1G68840/AT5G45630/AT2G47520/AT4G34131/AT4G01250/AT5G59820/AT1G27730/AT5G54490/AT4G27280/AT2G36220/AT4G01360/AT1G23710/AT3G23170/AT5G63130/AT2G25735/AT1G76600/AT2G22500/AT2G18670/AT1G15010/AT5G42380/AT1G32928/AT5G05410/AT4G34150/AT1G30040/AT1G57630/AT1G25560/AT3G15210/AT1G25550/AT5G13190/AT2G40140/AT5G27420/AT2G32200/AT2G32210/AT5G35735/AT5G63790/AT1G13360…	82
GO:0036294	cellular response to decreased oxygen levels	82/578	244/21869	6.79076e-68	2.95398e-65	2.62814e-65	AT3G46090/AT3G46080/AT1G18300/AT3G25250/AT1G68840/AT5G45630/AT2G47520/AT4G34131/AT4G01250/AT5G59820/AT1G27730/AT5G54490/AT4G27280/AT2G36220/AT4G01360/AT1G23710/AT3G23170/AT5G63130/AT2G25735/AT1G76600/AT2G22500/AT2G18670/AT1G15010/AT5G42380/AT1G32928/AT5G05410/AT4G34150/AT1G30040/AT1G57630/AT1G25560/AT3G15210/AT1G25550/AT5G13190/AT2G40140/AT5G27420/AT2G32200/AT2G32210/AT5G35735/AT5G63790/AT1G13360…	82
GO:0071453	cellular response to oxygen levels	82/578	244/21869	6.79076e-68	2.95398e-65	2.62814e-65	AT3G46090/AT3G46080/AT1G18300/AT3G25250/AT1G68840/AT5G45630/AT2G47520/AT4G34131/AT4G01250/AT5G59820/AT1G27730/AT5G54490/AT4G27280/AT2G36220/AT4G01360/AT1G23710/AT3G23170/AT5G63130/AT2G25735/AT1G76600/AT2G22500/AT2G18670/AT1G15010/AT5G42380/AT1G32928/AT5G05410/AT4G34150/AT1G30040/AT1G57630/AT1G25560/AT3G15210/AT1G25550/AT5G13190/AT2G40140/AT5G27420/AT2G32200/AT2G32210/AT5G35735/AT5G63790/AT1G13360…	82
GO:0001666	response to hypoxia	82/578	268/21869	4.09712e-64	1.33669e-61	1.18924e-61	AT3G46090/AT3G46080/AT1G18300/AT3G25250/AT1G68840/AT5G45630/AT2G47520/AT4G34131/AT4G01250/AT5G59820/AT1G27730/AT5G54490/AT4G27280/AT2G36220/AT4G01360/AT1G23710/AT3G23170/AT5G63130/AT2G25735/AT1G76600/AT2G22500/AT2G18670/AT1G15010/AT5G42380/AT1G32928/AT5G05410/AT4G34150/AT1G30040/AT1G57630/AT1G25560/AT3G15210/AT1G25550/AT5G13190/AT2G40140/AT5G27420/AT2G32200/AT2G32210/AT5G35735/AT5G63790/AT1G13360…	82
GO:0036293	response to decreased oxygen levels	82/578	272/21869	1.5852e-63	4.13738e-61	3.68101e-61	AT3G46090/AT3G46080/AT1G18300/AT3G25250/AT1G68840/AT5G45630/AT2G47520/AT4G34131/AT4G01250/AT5G59820/AT1G27730/AT5G54490/AT4G27280/AT2G36220/AT4G01360/AT1G23710/AT3G23170/AT5G63130/AT2G25735/AT1G76600/AT2G22500/AT2G18670/AT1G15010/AT5G42380/AT1G32928/AT5G05410/AT4G34150/AT1G30040/AT1G57630/AT1G25560/AT3G15210/AT1G25550/AT5G13190/AT2G40140/AT5G27420/AT2G32200/AT2G32210/AT5G35735/AT5G63790/AT1G13360…	82
GO:0070482	response to oxygen levels	82/578	273/21869	2.21439e-63	4.8163e-61	4.28504e-61	AT3G46090/AT3G46080/AT1G18300/AT3G25250/AT1G68840/AT5G45630/AT2G47520/AT4G34131/AT4G01250/AT5G59820/AT1G27730/AT5G54490/AT4G27280/AT2G36220/AT4G01360/AT1G23710/AT3G23170/AT5G63130/AT2G25735/AT1G76600/AT2G22500/AT2G18670/AT1G15010/AT5G42380/AT1G32928/AT5G05410/AT4G34150/AT1G30040/AT1G57630/AT1G25560/AT3G15210/AT1G25550/AT5G13190/AT2G40140/AT5G27420/AT2G32200/AT2G32210/AT5G35735/AT5G63790/AT1G13360…	82
GO:0009414	response to water deprivation	36/578	406/21869	2.63588e-10	4.91404e-08	4.372e-08	AT3G05500/AT2G40880/AT1G02930/AT2G47520/AT3G12490/AT3G11020/AT2G42540/AT1G07000/AT1G27730/AT1G10370/AT5G06760/AT5G58430/AT3G46620/AT5G05410/AT3G19580/AT5G15960/AT2G17840/AT5G59550/AT1G29395/AT3G27690/AT3G56880/AT5G15970/AT3G23250/AT1G77120/AT1G22810/AT4G17615/AT1G78080/AT3G10500/AT1G08930/AT1G15520/AT5G58070/AT3G46930/AT2G40750/AT5G47120/AT5G45340/AT2G38340	36
GO:0009415	response to water	36/578	416/21869	5.1467e-10	7.46272e-08	6.63955e-08	AT3G05500/AT2G40880/AT1G02930/AT2G47520/AT3G12490/AT3G11020/AT2G42540/AT1G07000/AT1G27730/AT1G10370/AT5G06760/AT5G58430/AT3G46620/AT5G05410/AT3G19580/AT5G15960/AT2G17840/AT5G59550/AT1G29395/AT3G27690/AT3G56880/AT5G15970/AT3G23250/AT1G77120/AT1G22810/AT4G17615/AT1G78080/AT3G10500/AT1G08930/AT1G15520/AT5G58070/AT3G46930/AT2G40750/AT5G47120/AT5G45340/AT2G38340	36
GO:0042742	defense response to bacterium	36/578	416/21869	5.1467e-10	7.46272e-08	6.63955e-08	AT4G28460/AT5G39670/AT3G10525/AT1G07000/AT4G19700/AT3G10930/AT4G31550/AT5G49520/AT5G05300/AT5G58430/AT3G15210/AT2G05940/AT5G27420/AT2G40000/AT3G05200/AT5G14930/AT1G51090/AT5G65210/AT3G44260/AT5G46330/AT4G23190/AT3G21630/AT5G66210/AT4G16890/AT3G20600/AT3G25070/AT5G01560/AT5G22250/AT3G50950/AT5G01540/AT5G25440/AT2G40750/AT4G39030/AT3G56710/AT5G44070/AT4G34390	36
GO:0006979	response to oxidative stress	37/578	451/21869	1.29676e-09	1.69227e-07	1.50561e-07	AT3G46090/AT2G40880/AT3G25250/AT1G02930/AT1G13340/AT3G02840/AT3G12490/AT5G59820/AT1G27730/AT5G39580/AT3G28340/AT3G10930/AT5G05300/AT5G06730/AT5G42380/AT5G05410/AT5G17000/AT2G40000/AT5G06720/AT1G21520/AT1G32870/AT4G23190/AT1G77120/AT5G20230/AT1G15520/AT5G59080/AT5G26030/AT5G19875/AT1G09940/AT1G19020/AT5G58070/AT5G16970/AT3G46930/AT2G40750/AT1G70520/AT4G18880/AT4G17070	37
GO:0001101	response to acid chemical	36/578	448/21869	3.77887e-09	4.48311e-07	3.9886e-07	AT3G05500/AT2G40880/AT1G02930/AT2G47520/AT3G12490/AT3G11020/AT2G42540/AT1G07000/AT1G27730/AT1G10370/AT5G06760/AT5G58430/AT3G46620/AT5G05410/AT3G19580/AT5G15960/AT2G17840/AT5G59550/AT1G29395/AT3G27690/AT3G56880/AT5G15970/AT3G23250/AT1G77120/AT1G22810/AT4G17615/AT1G78080/AT3G10500/AT1G08930/AT1G15520/AT5G58070/AT3G46930/AT2G40750/AT5G47120/AT5G45340/AT2G38340	36
GO:0010200	response to chitin	10/578	32/21869	5.88189e-09	6.39656e-07	5.69099e-07	AT3G46090/AT3G46080/AT3G46070/AT5G59820/AT1G27730/AT3G19580/AT2G40140/AT2G33580/AT3G21630/AT3G55980	10
GO:0080134	regulation of response to stress	32/578	408/21869	4.96417e-08	4.98326e-06	4.43359e-06	AT3G05500/AT1G56060/AT2G31865/AT5G39670/AT3G61190/AT1G07000/AT1G10370/AT3G10930/AT5G05300/AT2G31880/AT3G15210/AT4G02195/AT5G13190/AT5G05190/AT4G01090/AT3G55970/AT5G14930/AT1G51090/AT1G32870/AT1G15100/AT1G77120/AT3G21630/AT5G66210/AT3G52400/AT3G25070/AT5G25440/AT3G18690/AT1G78310/AT5G58070/AT2G40750/AT4G39030/AT1G02660	32
GO:0009409	response to cold	31/578	400/21869	1.05225e-07	9.80845e-06	8.72654e-06	AT4G35985/AT2G40880/AT4G17090/AT1G18740/AT3G61190/AT3G12490/AT2G42540/AT5G59820/AT1G27730/AT5G06760/AT4G34150/AT5G15960/AT2G40140/AT2G17840/AT1G29395/AT5G54470/AT3G27690/AT5G15970/AT3G23250/AT1G77120/AT4G17615/AT1G78080/AT5G20230/AT1G08930/AT2G47730/AT1G15520/AT1G16670/AT5G58070/AT2G24500/AT3G22370/AT2G28900	31
GO:0009620	response to fungus	28/578	353/21869	2.72211e-07	2.36824e-05	2.10701e-05	AT2G31865/AT1G05010/AT2G30020/AT5G17350/AT1G07000/AT5G39580/AT4G19700/AT3G61980/AT1G76600/AT5G58430/AT1G15010/AT1G24140/AT4G02195/AT3G50480/AT2G40140/AT5G05190/AT4G01090/AT3G55970/AT5G64750/AT5G08790/AT1G51090/AT1G22810/AT3G21630/AT3G52400/AT3G01210/AT1G21010/AT4G34460/AT2G40750	28
GO:0031347	regulation of defense response	22/578	275/21869	4.48376e-06	0.000365707	0.000325368	AT5G39670/AT3G61190/AT1G07000/AT5G05300/AT2G31880/AT3G15210/AT4G02195/AT5G13190/AT5G05190/AT4G01090/AT3G55970/AT5G14930/AT1G51090/AT3G21630/AT5G66210/AT3G52400/AT3G25070/AT5G25440/AT3G18690/AT2G40750/AT4G39030/AT1G02660	22
GO:0048585	negative regulation of response to stimulus	20/578	239/21869	6.19997e-06	0.000414371	0.000368664	AT5G39670/AT3G61190/AT1G10370/AT3G10930/AT3G15210/AT5G13190/AT2G25490/AT3G55970/AT5G64750/AT1G51090/AT1G80440/AT5G66210/AT1G19770/AT3G52400/AT4G27310/AT3G25070/AT1G78310/AT4G39030/AT1G07430/AT5G25160	20
GO:0002682	regulation of immune system process	19/578	219/21869	6.26676e-06	0.000414371	0.000368664	AT5G39670/AT1G07000/AT5G05300/AT3G15210/AT4G02195/AT5G13190/AT5G05190/AT4G01090/AT3G55970/AT5G14930/AT1G51090/AT3G21630/AT5G66210/AT3G52400/AT3G25070/AT3G50950/AT5G01540/AT5G25440/AT3G18690	19
GO:0050776	regulation of immune response	19/578	219/21869	6.26676e-06	0.000414371	0.000368664	AT5G39670/AT1G07000/AT5G05300/AT3G15210/AT4G02195/AT5G13190/AT5G05190/AT4G01090/AT3G55970/AT5G14930/AT1G51090/AT3G21630/AT5G66210/AT3G52400/AT3G25070/AT3G50950/AT5G01540/AT5G25440/AT3G18690	19
GO:0050832	defense response to fungus	21/578	260/21869	6.35051e-06	0.000414371	0.000368664	AT2G31865/AT2G30020/AT1G07000/AT5G39580/AT4G19700/AT3G61980/AT5G58430/AT1G15010/AT1G24140/AT4G02195/AT3G50480/AT2G40140/AT5G05190/AT4G01090/AT3G55970/AT5G64750/AT1G51090/AT3G52400/AT3G01210/AT4G34460/AT2G40750	21
GO:0009651	response to salt stress	30/578	483/21869	1.53788e-05	0.000955682	0.000850266	AT4G35985/AT1G56060/AT2G42540/AT5G59820/AT1G27730/AT1G10370/AT3G10930/AT5G05300/AT3G19580/AT2G17840/AT3G56880/AT3G03640/AT1G15100/AT3G23250/AT3G62260/AT1G77120/AT4G17615/AT1G78080/AT5G17640/AT1G27760/AT1G08930/AT1G28380/AT5G49480/AT1G78310/AT5G58070/AT3G46930/AT1G53210/AT3G55610/AT5G49450/AT2G38340	30
GO:0009751	response to salicylic acid	16/578	175/21869	1.74459e-05	0.00103486	0.000920709	AT3G61190/AT1G14780/AT3G50480/AT5G05190/AT2G40000/AT1G76680/AT5G08790/AT5G48485/AT2G29420/AT1G28480/AT4G16890/AT3G52400/AT1G15520/AT1G28380/AT2G40750/AT4G39030	16
GO:0002831	regulation of response to biotic stimulus	17/578	197/21869	2.04614e-05	0.00116096	0.0010329	AT5G39670/AT1G07000/AT5G05300/AT3G15210/AT4G02195/AT5G13190/AT5G05190/AT4G01090/AT3G55970/AT5G14930/AT1G51090/AT3G21630/AT5G66210/AT3G52400/AT3G25070/AT5G25440/AT3G18690	17
GO:0032101	regulation of response to external stimulus	17/578	202/21869	2.82544e-05	0.00151361	0.00134665	AT5G39670/AT1G07000/AT5G05300/AT3G15210/AT4G02195/AT5G13190/AT5G05190/AT4G01090/AT3G55970/AT5G14930/AT1G51090/AT3G21630/AT5G66210/AT3G52400/AT3G25070/AT5G25440/AT3G18690	17
GO:0045087	innate immune response	18/578	223/21869	2.89963e-05	0.00151361	0.00134665	AT4G28460/AT5G47070/AT4G31550/AT5G05300/AT1G14780/AT3G15210/AT5G13190/AT2G33580/AT3G21630/AT3G52400/AT3G20600/AT3G25070/AT1G29340/AT1G28380/AT3G18690/AT1G61360/AT4G39030/AT3G21220	18
GO:0031348	negative regulation of defense response	9/578	75/21869	0.000157355	0.00789799	0.0070268	AT5G39670/AT3G61190/AT5G13190/AT3G55970/AT1G51090/AT5G66210/AT3G52400/AT3G25070/AT4G39030	9
GO:0009407	toxin catabolic process	7/578	46/21869	0.00019006	0.00918624	0.00817296	AT1G78340/AT1G10360/AT1G02930/AT1G10370/AT2G29420/AT2G47730/AT1G17170	7
GO:0009611	response to wounding	17/578	243/21869	0.00027269	0.0127093	0.0113074	AT3G25250/AT2G30020/AT3G61190/AT5G59820/AT1G27730/AT1G32920/AT1G76690/AT1G76680/AT5G08790/AT3G44260/AT1G76650/AT1G78080/AT5G20230/AT3G14050/AT1G71697/AT1G19020/AT2G28900	17
GO:0009626	plant-type hypersensitive response	8/578	65/21869	0.000304351	0.0136958	0.0121851	AT1G14780/AT5G13190/AT3G52400/AT3G20600/AT3G25070/AT1G29340/AT1G28380/AT3G21220	8
GO:0034050	programmed cell death induced by symbiont	8/578	66/21869	0.000338437	0.0143458	0.0127634	AT1G14780/AT5G13190/AT3G52400/AT3G20600/AT3G25070/AT1G29340/AT1G28380/AT3G21220	8
GO:0010243	response to organonitrogen compound	13/578	160/21869	0.000340781	0.0143458	0.0127634	AT3G46090/AT3G46080/AT3G46070/AT5G59820/AT1G27730/AT1G10370/AT3G19580/AT2G40140/AT2G33580/AT1G19310/AT1G77120/AT3G21630/AT3G55980	13
GO:0051702	biological process involved in interaction with symbiont	8/578	67/21869	0.00037557	0.0153162	0.0136268	AT1G14780/AT5G13190/AT3G52400/AT3G20600/AT3G25070/AT1G29340/AT1G28380/AT3G21220	8
GO:0009863	salicylic acid mediated signaling pathway	8/578	70/21869	0.000507301	0.0200615	0.0178486	AT1G14780/AT5G05190/AT5G48485/AT1G28480/AT4G16890/AT3G52400/AT1G28380/AT2G40750	8
GO:1900150	regulation of defense response to fungus	6/578	40/21869	0.000593484	0.0227793	0.0202666	AT1G07000/AT4G02195/AT5G05190/AT4G01090/AT3G55970/AT1G51090	6
GO:0012501	programmed cell death	12/578	151/21869	0.000694469	0.0258938	0.0230376	AT3G25250/AT4G19700/AT1G14780/AT5G13190/AT5G45100/AT3G52400/AT3G20600/AT3G25070/AT1G29340/AT1G28380/AT5G47120/AT3G21220	12
GO:1901698	response to nitrogen compound	15/578	219/21869	0.000762223	0.0273999	0.0243776	AT3G46090/AT3G46080/AT3G46070/AT5G59820/AT1G27730/AT1G10370/AT3G19580/AT2G40140/AT2G33580/AT1G19310/AT1G77120/AT3G21630/AT2G19590/AT3G55980/AT1G69890	15
GO:0014070	response to organic cyclic compound	19/578	315/21869	0.000776855	0.0273999	0.0243776	AT3G61190/AT1G14780/AT3G50480/AT5G05190/AT2G40000/AT1G76680/AT5G08790/AT4G30270/AT5G48485/AT2G29420/AT1G77120/AT1G28480/AT4G16890/AT3G52400/AT1G15520/AT1G28380/AT2G40750/AT4G39030/AT4G30350	19
GO:0071446	cellular response to salicylic acid stimulus	8/578	76/21869	0.00088268	0.029589	0.0263252	AT1G14780/AT5G05190/AT5G48485/AT1G28480/AT4G16890/AT3G52400/AT1G28380/AT2G40750	8
GO:0043069	negative regulation of programmed cell death	5/578	29/21869	0.000889848	0.029589	0.0263252	AT4G19700/AT5G13190/AT3G52400/AT3G25070/AT5G47120	5
GO:0071396	cellular response to lipid	25/578	476/21869	0.00095959	0.029589	0.0263252	AT1G05010/AT2G30020/AT2G40180/AT4G31550/AT5G58430/AT3G15210/AT3G55970/AT3G27690/AT5G64750/AT4G30270/AT1G15100/AT1G28480/AT4G17615/AT3G52400/AT5G01560/AT2G19590/AT1G15520/AT4G36830/AT5G01540/AT1G10560/AT4G34460/AT2G40750/AT1G07430/AT3G21220/AT5G25160	25
GO:0006749	glutathione metabolic process	8/578	77/21869	0.000962655	0.029589	0.0263252	AT1G78340/AT1G10360/AT1G02930/AT1G10370/AT2G29420/AT2G47730/AT4G19880/AT1G17170	8
GO:0006887	exocytosis	7/578	60/21869	0.000997638	0.029589	0.0263252	AT1G07000/AT5G58430/AT4G12120/AT3G09520/AT3G52400/AT3G14090/AT1G12360	7
GO:0051607	defense response to virus	7/578	60/21869	0.000997638	0.029589	0.0263252	AT5G03210/AT5G14930/AT2G21120/AT2G35980/AT2G32940/AT3G11660/AT3G11650	7
GO:0140546	defense response to symbiont	7/578	60/21869	0.000997638	0.029589	0.0263252	AT5G03210/AT5G14930/AT2G21120/AT2G35980/AT2G32940/AT3G11660/AT3G11650	7
GO:0009404	toxin metabolic process	7/578	61/21869	0.00110172	0.0319498	0.0284256	AT1G78340/AT1G10360/AT1G02930/AT1G10370/AT2G29420/AT2G47730/AT1G17170	7
GO:0032940	secretion by cell	8/578	79/21869	0.00113998	0.0320603	0.0285239	AT1G07000/AT5G58430/AT4G02195/AT4G12120/AT3G09520/AT3G52400/AT3G14090/AT1G12360	8
GO:0044403	biological process involved in symbiotic interaction	9/578	98/21869	0.00115466	0.0320603	0.0285239	AT1G14780/AT5G13190/AT5G43980/AT3G52400/AT3G20600/AT3G25070/AT1G29340/AT1G28380/AT3G21220	9
GO:0052545	callose localization	6/578	46/21869	0.00126705	0.0334512	0.0297614	AT5G58430/AT5G46330/AT1G28380/AT3G07160/AT1G70520/AT5G44070	6
GO:0000302	response to reactive oxygen species	12/578	162/21869	0.00128384	0.0334512	0.0297614	AT3G02840/AT3G10930/AT5G05300/AT5G42380/AT5G05410/AT1G77120/AT1G15520/AT1G19020/AT5G58070/AT2G40750/AT1G70520/AT4G18880	12
GO:0010941	regulation of cell death	9/578	100/21869	0.00133253	0.0334512	0.0297614	AT3G25250/AT4G19700/AT2G31880/AT5G13190/AT5G45100/AT3G52400/AT3G20600/AT3G25070/AT5G47120	9
GO:0031349	positive regulation of defense response	9/578	100/21869	0.00133253	0.0334512	0.0297614	AT1G07000/AT2G31880/AT3G15210/AT5G14930/AT3G21630/AT3G25070/AT5G25440/AT3G18690/AT1G02660	9
GO:0070542	response to fatty acid	14/578	208/21869	0.00133292	0.0334512	0.0297614	AT1G05010/AT4G31550/AT3G15210/AT3G50480/AT3G55970/AT5G08790/AT1G28480/AT3G52400/AT2G19590/AT1G15520/AT5G07010/AT4G34460/AT2G40750/AT2G28900	14
GO:0009408	response to heat	16/578	257/21869	0.0014198	0.0349592	0.031103	AT3G61190/AT3G11020/AT2G42540/AT5G59820/AT5G05410/AT2G40340/AT5G07100/AT3G10800/AT1G78080/AT1G15520/AT5G03720/AT4G17230/AT5G58070/AT4G36990/AT4G18880/AT2G38340	16
GO:0048584	positive regulation of response to stimulus	16/578	258/21869	0.00147774	0.035712	0.0317728	AT3G05500/AT1G07000/AT5G58430/AT2G31880/AT3G15210/AT5G14930/AT1G32870/AT1G15100/AT1G77120/AT3G21630/AT3G25070/AT5G25440/AT3G18690/AT5G58070/AT1G07430/AT1G02660	16
GO:0002832	negative regulation of response to biotic stimulus	6/578	49/21869	0.00176958	0.040514	0.0360451	AT5G39670/AT5G13190/AT3G55970/AT1G51090/AT5G66210/AT3G25070	6
GO:0032102	negative regulation of response to external stimulus	6/578	49/21869	0.00176958	0.040514	0.0360451	AT5G39670/AT5G13190/AT3G55970/AT1G51090/AT5G66210/AT3G25070	6
GO:0033037	polysaccharide localization	6/578	49/21869	0.00176958	0.040514	0.0360451	AT5G58430/AT5G46330/AT1G28380/AT3G07160/AT1G70520/AT5G44070	6
GO:0009769	photosynthesis, light harvesting in photosystem II	3/578	10/21869	0.00191851	0.0431666	0.0384051	AT3G27690/AT2G34420/AT5G54270	3
GO:0090333	regulation of stomatal closure	5/578	35/21869	0.0021355	0.0472343	0.0420242	AT1G07000/AT5G58430/AT3G27690/AT2G40750/AT3G21220	5
GO:0046903	secretion	8/578	88/21869	0.00228538	0.0497069	0.044224	AT1G07000/AT5G58430/AT4G02195/AT4G12120/AT3G09520/AT3G52400/AT3G14090/AT1G12360	8
GO:1900424	regulation of defense response to bacterium	6/578	52/21869	0.00241034	0.0499452	0.044436	AT5G39670/AT1G07000/AT5G14930/AT1G51090/AT5G66210/AT5G25440	6
GO:0071215	cellular response to abscisic acid stimulus	15/578	246/21869	0.00241234	0.0499452	0.044436	AT2G30020/AT2G40180/AT5G58430/AT3G27690/AT5G64750/AT1G15100/AT4G17615/AT5G01560/AT1G15520/AT4G36830/AT5G01540/AT1G10560/AT1G07430/AT3G21220/AT5G25160	15
GO:0097306	cellular response to alcohol	15/578	246/21869	0.00241234	0.0499452	0.044436	AT2G30020/AT2G40180/AT5G58430/AT3G27690/AT5G64750/AT1G15100/AT4G17615/AT5G01560/AT1G15520/AT4G36830/AT5G01540/AT1G10560/AT1G07430/AT3G21220/AT5G25160	15
GO:0006972	hyperosmotic response	7/578	70/21869	0.00247001	0.0499452	0.044436	AT2G40880/AT3G12490/AT5G59820/AT3G19580/AT5G49480/AT5G58070/AT3G55610	7
GO:0008219	cell death	13/578	199/21869	0.0025383	0.0499452	0.044436	AT3G25250/AT4G19700/AT2G31880/AT1G14780/AT5G13190/AT5G45100/AT3G52400/AT3G20600/AT3G25070/AT1G29340/AT1G28380/AT5G47120/AT3G21220	13
GO:0008272	sulfate transport	3/578	11/21869	0.00258641	0.0499452	0.044436	AT2G22500/AT3G51895/AT4G24570	3
GO:0002683	negative regulation of immune system process	6/578	53/21869	0.00265847	0.0499452	0.044436	AT5G39670/AT5G13190/AT3G55970/AT1G51090/AT5G66210/AT3G25070	6
GO:0050777	negative regulation of immune response	6/578	53/21869	0.00265847	0.0499452	0.044436	AT5G39670/AT5G13190/AT3G55970/AT1G51090/AT5G66210/AT3G25070	6
GO:0090332	stomatal closure	6/578	53/21869	0.00265847	0.0499452	0.044436	AT1G07000/AT5G58430/AT3G27690/AT1G15520/AT2G40750/AT3G21220	6
GO:0043067	regulation of programmed cell death	7/578	71/21869	0.00267905	0.0499452	0.044436	AT3G25250/AT4G19700/AT5G13190/AT5G45100/AT3G52400/AT3G25070/AT5G47120	7

[truncated: 15 more sheets: cluster10_GO, cluster11_GO, cluster12_GO, cluster13_GO, cluster14_GO, cluster15_GO, cluster16_GO, subcluster17_1_GO, subcluster17_2_GO, cluster18_GO, cluster19_GO, cluster20_GO, cluster21_GO, cluster22_GO, cluster23_GO]
