# Supplementary material for: The dynamic and diverse nature of parenchyma cells in the Arabidopsis root during secondary growth
Source: Nat Plants. 2025 Mar 26;11(4):878–90. doi: 10.1038/s41477-025-01938-6 (PMC12014502; doi:10.1038/s41477-025-01938-6)
Supplement: Supplementary file 6 — Reporter summary. [file 41477_2025_1938_MOESM6_ESM.xlsx]

## Sheet: Legend
Supplementary Table 4: Reporter summary
This table includes all the reporter lines analyzed for cluster annotation and data validation
Table header	Explanation
Our_code	The code of the reporter lines used during cloning and analyzing
Construct_name	The full name of the construct
geneID	The AGI code of the genes invovled in the reporter lines
Forward primer 5'-3'	The forward primer for cloning the transcriptional reporter line
Reverse primer 5'-3'	The reverse primer for cloning the transcriptional reporter line
Peak-expressed cluster ID	the clusters in which the given gene is most highly expressed within the single-cell RNA sequencing data
promoter length	The length of the promoter cloning for the transcriptional reporter line
# of T1 roots with uMAP-predicted expression pattern	The number of T1 individuals that matched the expression pattern predicted by the scRNA seq data versus the whole amount of T1 individuals checked within certain given reporter line. 'No signal' means all the T1 individuals checked didn't show fluorescence signal in mature root.
Expression pattern	The expression pattern of the reporter line that correlates with the scRNA seq data
Origin of the transgenic lines	The origin of the reporter lines, most of them were generated from this study, several of them were recieved from published papers
Available generation	The generation of the reporter line available in seed stock
Additinal information	Other information to be addressed

## Sheet: Reporter_summary
Our_code	Construct_name	geneID	Forward primer 5'-3'	Reverse primer 5'-3'	promoter length	Peak-expressed cluster ID	# of T1 roots with uMAP-predicted expression pattern	Expression pattern	Origin of the transgenic lines	Available generation	Additinal information
LM1	pXYP2:erVenus	AT2G13820	ATAGAAAAGTTGAACGTCCATTTATGATTTACAAC	TGTACAAACTTGCTGTGAATGATGAGTCTCTTTTGGTG	2008	6, 13, 15, 18	23/23	vascular cambium	this study	T2
LM11	pAT3G10080:erVenus	AT3G10080	ATAGAAAAGTTGAAGGTTGCTTTGAAGAACAAATG	TGTACAAACTTGCTTTACTTGAGGTCCATGTGAAG	779	17_1	14/14	Vessel identity cell / Expanding vessel	this study	T2
LM110	pAT5G07080:erVenus	AT5G07080	ATAGAAAAGTTGAACCTGGATTTTTTTAATTGAGTTTAC	TGTACAAACTTGCCTTGATTTCTATATCACATGCAC	1517	11	23/25	Mature xylem parenchyma	this study	T2
LM111	pAT1G11925:erVenus	AT1G11925	ATAGAAAAGTTGAACGAACAATCACTGATCTTCTG	TGTACAAACTTGCTCTTGTTGTTGTGGATCTTCT	2165	11	19/21	Mature xylem parenchyma	this study	T2
LM112	pUBQ11:erVenusus	AT4G05050	ATAGAAAAGTTGAACTAATGGTAATTCAACTTTCAGTAT	TGTACAAACTTGCCTGTTAATCAGAAAAACCGAG	676	1-23	10/10	Ubiquitous and strong	this study	T1
LM114	pRPS8A:erVenusus	ATCG00770	ATAGAAAAGTTGAATAGGTAAAGAAAATATATTTTGGACAC	TGTACAAACTTGCTGTCGCCGATTAGGGT	525	1-23	5/5	Ubiquitous but peak in vascular cambium	this study	T1
LM116	pLAX2:erVenus	AT2G21050	ATAGAAAAGTTGAATCCTTCACTATATGCTCTAGTTAGT	TGTACAAACTTGCCTCTCTTATCTCTCTTTGTGATGA	2192	17_1	20/20	Vessel identity cell / Expanding vessel	this study	T2
LM129	pACL5 :erVenus	AT5G19530	ATAGAAAAGTTGAAGTATCCGAGAGATATGGTGCTA	TGTACAAACTTGCATCCAAGTTGAGGAGAAGATATAGA	2215	17_1	14/14	Vessel identity cell / Expanding vessel	this study	T2
LM13	pPAR2:erVenus	AT3G58850	ATAGAAAAGTTGAATCCCAAAAGATCAACCGTCGT	TGTACAAACTTGCTGACGGAGGGAGAGAAGATGT	2537	17_1	16/17	Vessel identity cell / Expanding vessel	this study	T2
LM136	pATLP-1:erVenus	AT1G18250	GGGGACAACTTTGTATAGAAAAGTTGAACAATTGATAATCGTTTTCGTCATTG	GGGGACTGCTTTTTTGTACAAACTTGCTGATGGGAGCTCTACTGAG	1040	6, 13, 15, 18	14/14	Vascular cambium	this study	T1
LM137	pAT1G26800:erVenus	AT1G26800	GGGGACAACTTTGTATAGAAAAGTTGAAAACGTGAACGCACATATTTCAA	GGGGACTGCTTTTTTGTACAAACTTGCCGCAAACAAACTATTGTTTTGAAGA	671	4,12,20	13/13	Broad but disontinous	this study	T1
LM14	pTET5:erVenus	AT4G23410	ATAGAAAAGTTGAAAGTTTCCTACATATTCTCTG	TGTACAAACTTGCTTTCCTTCTCTCTCCTTTTTT	1938	2, 21	19/19	Conductive phloem-associated parenchyma (CPP)	this study	T2
LM144	pAT1G12080:erVenus	AT1G12080	GGGGACAACTTTGTATAGAAAAGTTGAATGATGTACTTTAGGGTCCACATT	GGGGACTGCTTTTTTGTACAAACTTGCTTCGAAATGAAAAAGCTAAAGAGGA	1695	2, 6, 13, 15, 18, 21	15/15	Vascular cambium	this study	T1
LM145	pVSP1:erVenus	AT5G24780	GGGGACAACTTTGTATAGAAAAGTTGAACATGCAATATGCACGTATCT	GGGGACTGCTTTTTTGTACAAACTTGCATTTTTTTGTATGGTTTATTGTTTAGTT	1850	3, 12	16/16	Periderm	this study	T1
LM16	pWRKY63:erVenus	AT1G66600	ATAGAAAAGTTGAAGTCCCGGTATAAAACACCTT	TGTACAAACTTGCTTTCTGGTTTAGATTCTGAAATCTT	2556	2, 21	12/12	Conductive phloem-associated parenchyma (CPP)	this study	T2	weak
LM17	pCLE25:erVenus	AT3G28455	ATAGAAAAGTTGAAAGCCACAGTGATTGTCGACAGTTA	TGTACAAACTTGCACTGAAACCTATGTCCCTACAGC	1741	2, 15, 18, 21	10/20	Conductive phloem-associated parenchyma (CPP), differentiating sieve element	this study	T2	weak
LM18	pCEL3:erVenus	AT1G71380	ATAGAAAAGTTGAACTCCGGCAACATACACAGATTTC	TGTACAAACTTGCCTTGAAGACAGAGAGCTAAATTGCT	2345	2, 8, 13, 15, 17_1, 18,	20/20	Vessel identity cell / Expanding vessel, young xylem parenchyma, vascular cambium	this study	T2
LM2	pPBP1:erVenus	AT3G16420	ATAGAAAAGTTGAAGGTGGAGTAGAACCTATGCGG	TGTACAAACTTGCTCCTTGTGCTTCCACCTTTTGG	2112	3, 12	24/24	Periderm	this study	T3
LM20	pGSTU18:erVenus	AT1G10360	ATAGAAAAGTTGAATTGTTGGTGGACTAGGTTTTGT	TGTACAAACTTGCTTTATCCCGGAGATTAAGAACCG	466	1, 3, 7, 9, 10, 12	14/14	Mature phloem parenchyma, periderm	this study	T2
LM22	pAT1G55450:erVenus	AT1G55450	ATAGAAAAGTTGAAGGGTTTCTCAGGTAACAACC	TGTACAAACTTGCTGTTTTTTTCTCTGTTTTCTTGTTCT	688	1, 2, 3, 5, 7, 9, 10, 11, 12	18/18	Periderm&adjacent 2-3 layer phloem parenchyma ,weak in xpp xylem parenchyma	this study	T2
LM25	pAT1G62500:erVenus	AT1G62500	ATAGAAAAGTTGAAGATCAGAGTATTGGGCC	TGTACAAACTTGCTATCGTTATTAACTAGGGTTC	647	1, 7, 9, 10	15/15	Mature phloem parenchyma	this study	T2
LM28	pGSTU20:erVenus	AT1G78370	ATAGAAAAGTTGAACTCTTGTCATATGGTTCGGACT	TGTACAAACTTGCTGCTATAGGATCTCTGAAGTTCAC	1446	1, 2, 7, 9, 10, 19	21/21	Phloem parenchyma, companion cell, weak in periderm	this study	T2
LM3	pDOT1:erVenus	AT2G36120	ATAGAAAAGTTGAATCTCTTGGAACACTGCTGACC	TGTACAAACTTGCTCGTCTAGCAGAACATAACCC	2429	5, 11	23/23	Mature and maturing xylem parenchyma	this study	T2
LM31	pCOR15A:erVenus	AT2G42540	ATAGAAAAGTTGAACTTCGGAACAACAACAAGAGT	TGTACAAACTTGCGAGAGAGATCTTTAAGATGT	1229	1, 2, 3, 7, 9, 10,12, 13	17/19	Mature phloam parenchyma, phelloderm, weak in xpp xylem parenchyma	this study	T1
LM34	pAT3G26450:erVenus	AT3G26450	ATAGAAAAGTTGAAATCACCATCATCCCTATATGT	TGTACAAACTTGCTTCTCTCTCTCTTTTTTAATTTTGT	748	3, 12	12/12	Periderm	this study	T1
LM36	pPER49:erVenus	AT4G36430	ATAGAAAAGTTGAAAAGAGGTACTGTTTCAAGCC	TGTACAAACTTGCTACTTTCAACAAGAAGATGAGGA	1277	3, 12	14/15	Phellogen&phellem	this study	T3
LM38	pAT1G14120:erVenus	AT1G14120	ATAGAAAAGTTGAATGGCATTTTAAGATGGTAGCG	TGTACAAACTTGCTATCTTCAATGAAAAGGCTTTTCTC	1201	3, 12	16/16	Periderm	this study	T1
LM39	pMLP28:erVenus	AT1G70830	ATAGAAAAGTTGAATGTATGTTATGAAGCACGCAT	TGTACAAACTTGCAACTGCTGCTTTGATTTTCTTG	1736	5, 8, 11	13/16	Xylem parenchyma	this study	T2
LM4	pBGLU23:erVenus	AT3G09260	ATAGAAAAGTTGAAATGCTGTGGTGTGGGTGTAAG	TGTACAAACTTGCAAGCAGCCCAATGAGAGGAAG	1551	3, 12	17/25	Periderm	this study	T2
LM41	pUGT72D1:erVenus	AT2G18570	ATAGAAAAGTTGAACCACAGGGTATTTGGAGACA	TGTACAAACTTGCGATCGATGGTCGACCACT	2369	5	11/16	Maturing xylem parenchyma	this study	T2
LM42	pMIZ1:erVenus	AT2G41660	ATAGAAAAGTTGAACTGGAAACGAAGAGGAGATT	TGTACAAACTTGCTGTTACTTATGATATATGTCTCAATGG	2734	8, 17_1, 17_2	13/14	Young xylem parenchyma, differentiating vessel	this study	T2
LM44	pIAA12:erVenus	AT1G04550	ATAGAAAAGTTGAATTAAGGATCTGAGCTGATGAA	TGTACAAACTTGCGTCAATAACAAAACCCTAGACT	1465	6, 13, 15, 16, 17_1, 18	13/13	xylem side of vascular cambium	this study	T2
LM45	pRACK1C:erVenus	AT3G18130	ATAGAAAAGTTGAATTGTTGTGCTGTGGGAATCA	TGTACAAACTTGCGGTTTGAGGTTTTCGGGTTTC	1458	3, 6, 12, 13, 15, 16, 17_1, 18	17/19	vascular cambium, weak in periderm	this study	T2
LM46	pAGP4:erVenus	AT5G10430	ATAGAAAAGTTGAAGCCTGGTAATATTTGATAAAAGCG	TGTACAAACTTGCTTCTCTCTCTTTCTCTTTGGA	2275	3, 6, 12, 15, 17_1, 18	16/17	In dividing cells, peak in vascular cambium	this study	T1
LM47	pFAF3:erVenus	AT5G19260	ATAGAAAAGTTGAAACCGAATATTGAAACGTGTCTTG	TGTACAAACTTGCAGTTTAAAGATGATAGAAGAAAAACTG	2507	2, 3, 6, 12, 13, 15, 16, 17_1, 18, 19, 21	10/10	Broad in vascular cambium &weak in periderm	this study	T2
LM5	pBGLU26:erVenus	AT2G44490	ATAGAAAAGTTGAAATATTGGGCCGTGGTTCTAGG	TGTACAAACTTGCCTTTGGTTGCTTTTCTCTTGTCTTG	1719	1, 3, 9, 12	20/20	Periderm&adjacent 1-2 layer mature phloem parenchyma	this study	T2
LM55	pTGG2:erVenus	AT5G25980	ATAGAAAAGTTGAATATCCGAACTAACCGATACTAAACGC	TGTACAAACTTGCGGAAGCCTTGTGCCAATCTAG	1434	22	26/26	Myrosin idioblast (MI)	this study	T2
LM57	pROPGEF4:erVenus	AT2G45890	ATAGAAAAGTTGAAACTTCTCTTATAACCCAACCAC	TGTACAAACTTGCCACGATTGTGTATAATGATCAATGT	1714	17_2	13/15	Late differentiating vessel	this study	T2
LM59	pAT4G09760:erVenus	AT4G09760	ATAGAAAAGTTGAAACAGCAAATCCATTGCCTCTC	TGTACAAACTTGCCAAAGATTCCTACCGCCATCTA	2443	8	8/10	Young xylem parenchyma	this study	T1	weak
LM6	pPRE5:erVenus	AT3G28857	ATAGAAAAGTTGAAGCGCGGATAAAAGACCGTAA	TGTACAAACTTGCTTTCTTGTTTTTACTTTGTGATTAGG	2672	17_1	15/15	Vessel identity cell / Expanding vessel	this study	T2
LM60	pORTH2:erVenus	AT1G57820	ATAGAAAAGTTGAACTTGAAACCCTAATTGTTGTCCG	TGTACAAACTTGCTTTTGGGGGAAAAAAGATCAGAGAG	2349	13, 15, 18	14/14	In dividing cells, peak in vascular cambium	this study	T1
LM62	pRTFL6:erVenus	AT4G35783	ATAGAAAAGTTGAATTCTTCGATCCTAAATCCACA	TGTACAAACTTGCAATTGTTCTCTTCTCTTTGATTACT	2136	8, 17_1, 17_2	17/18	Young xylem parenchyma, weak in differentiating vessel	this study	T3
LM63	pAT1G03620:erVenus	AT1G03620	ATAGAAAAGTTGAACGGAACTGAAGGTGCTAGAG	TGTACAAACTTGCCCTCCTCTACCTGCAAACG	1678	8	10/11	Young xylem parenchyma	this study	T3
LM65	pDIR1:erVenus	AT5G42510	ATAGAAAAGTTGAATGGTGTTTTCCTTTGTTTGTTT	TGTACAAACTTGCTGCTTTCTTGCTCGCCAT	1318	1, 9, 10	14/14	Mature phloem parenchyma	this study	T2
LM67	pCLE20:erVenus	AT1G05065	ATAGAAAAGTTGAAAACCACTCGTGTAATTGTTT	TGTACAAACTTGCAAGAATACAAAAATCTTTTCTTGAAG	1916	3, 8, 11, 12	6/12	Xylem parenchyma, periderm	this study	T1
LM68	pAT5G48060:erVenus	AT5G48060	ATAGAAAAGTTGAACAAAACAGAAAGGTGGAAAGAA	TGTACAAACTTGCTGTGGGGTTTTCTTGGTTTC	1523	21	10/10	Sieve element	this study	T1
LM69	pSYTD:erVenus	AT5G11100	ATAGAAAAGTTGAAGGCTATGGCACAATTTCAGTT	TGTACAAACTTGCTTTTGTTCACACTTCTCGAAGG	2253	21	13/13	Sieve element	this study	T1
LM7	pAGAL2:erVenus	AT5G08370	ATAGAAAAGTTGAAGAGAGTTAGTGTGGCTACGTCA	TGTACAAACTTGCTGCTTGATCAAGCTTTTTTCTTGT	1392	1, 9, 10, 17_1, 17_2,	13/13	differentiating vessel and mature phloem parenchyma	this study	T1
LM70	pMAPKKK20:erVenus	AT3G50310	ATAGAAAAGTTGAAAGTGACGGCTAAGGAATTTA	TGTACAAACTTGCTGAAATTGAAACAAAAGCTTTTAAG	2263	21	16/16	Sieve element	this study	T1
LM72	pERF14:erVenus	AT1G04370	ATAGAAAAGTTGAATTTGTTCATAGACTCGGTTT	TGTACAAACTTGCATATCTGTGTATGTGTATATACTGT	2450	19	13/13	Companion cells	this study	T1
LM73	pENODL15:erVenus	AT4G31840	ATAGAAAAGTTGAAGCTTATGCCTTCTTCAGTAT	TGTACAAACTTGCTGATTAGAATCTAAAACCTTAAAAGT	692	15, 18	10/11	In dividing cells, peak in vascular cambium	this study	T1
LM74	pMAD2:erVenus	AT3G25980	ATAGAAAAGTTGAATGTTTCTCTGTGTTCATATGATGT	TGTACAAACTTGCGGAGTCTAAGGATCGGTGA	1005	15, 18	15/15	In dividing cells, peak in vascular cambium	this study	T1
LM8	pLAC6:erVenus	AT2G46570	ATAGAAAAGTTGAATGGGCCTCCTTATTGTATGTG	TGTACAAACTTGCCTTGAATGGAAAGAGACAAGGAG	998	17_1	12/12	Vessel identity cell / Expanding vessel	this study	T2
LM9	pIAA6:erVenus	AT1G52830	ATAGAAAAGTTGAATTTCTTCCCTCAAATATCTAGC	TGTACAAACTTGCTTATTTCTTCTCTTTTTTCTTTTTG	980	17_1, 17_2	18/19	Vessel identity cell / Expanding vessel, late differentiating vessel	this study	T1
Y101	pAT1G48750:erVenus	AT1G48750	TTCAGAGGTCTCTTGCCGTCATGATGAGAGGTGTGG	AGCGTGGGTCTCGTTGCTTTTCTTCTTCGTTGATTCTCTG	1372	5	14/15	Maturing xylem parenchyma	this study	T2
Y61	pAT4G34600:erVenus	AT4G34600	TTCAGAGGTCTCTTGCCCAGCAACACACGTTCATACC	AGCGTGGGTCTCGTTGCCCCATCTTCTTTCTCCTTTC	1531	5	11/16	Maturing xylem parenchyma	this study	T1
Y63	pAT4G21650:erVenus	AT4G21650	TTCAGAGGTCTCTTGCCTTGTCCGAGTACTTTCAGCG	AGCGTGGGTCTCGTTGCTTTCTTAAGTGAGAAGTGTGTGG	1336	5, 8, 14, 16	20/20	Young xylem parenchyma, maturing xylem parenchyma, fiber	this study	T2
Y90	pAT1G80690:erVenus	AT1G80690	TTCAGAGGTCTCTTGCCGATCTGACCGTACCGTACC	AGCGTGGGTCTCGTTGCTTTCCTTTCTTTCAAATTCTTCCTC	1431	2, 5, 6, 13, 15, 21	13/13	Phloem side of vascular cambium, conductive phloem-associated parenchyma (CPP), formative division phloem	this study	T2
Y91	pAT2G39900:erVenus	AT2G39900	TTCAGAGGTCTCTTGCCGTATCCTTTATTCTTAGGCAGG	AGCGTGGGTCTCGTTGCCGTTTTTGAGATCTTCTTTCTACC	911	2, 3, 5, 6, 12, 13, 14, 15, 16, 17_1, 17_2, 18	14/14	Broad in vascular cambium, including young parenchyma cells, and periderm	this study	T2
Y92	pAT2G47780:erVenus	AT2G47780	TTCAGAGGTCTCTTGCCGATGATGTTTGTAGAGTCTGAG	AGCGTGGGTCTCGTTGCTGTCAAAGACTTGGTGCCG	780	6, 13, 15	16/27	Vascular cambium	this study	T2
y95	pAT5G58770:erVenus	AT5G58770	TTCAGAGGTCTCTTGCCCGGTAAAAATCTCACGACCC	AGCGTGGGTCTCGTTGCCTTAAGAGAATCGATTTTACTCTAGG	789	4, 12, 20	12/14	Broad but disontinous	this study	T1
y96	pAT5G12110:erVenus	AT5G12110	TTCAGAGGTCTCTTGCCCCTTTGACTCCTGGTTCAC	AGCGTGGGTCTCGTTGCTGATGCAGCTCAAGTTAAGTTTC	640	4, 12, 20	12/14	Broad but disontinous	this study	T1
Y99	pCLE46:erVenus	AT5G59305	TTCAGAGGTCTCTTGCCGAACACATGGAAAGAGCTGG	AGCGTGGGTCTCGTTGCATTTCTTATGTAGAGAATTAGCTAATTAATTG	1935	5, 14, 16	10/23	peak in fiber	this study	T2
	pFAMA:GUS	AT3G24140				22	10/10	Myrosin idioblast	this study	Homozygous
	pAT4G27435:erVenus	AT5G18240				17_2, 19	10/10	Companion cells, peak in late differentiating vessel	Otero et al.2022	Homozygous	pAT4G27435:VENUSer
	pAT3G16330:erVenus	AT3G16330				2	10/10	Conductive phloem-associated parenchyma (CPP)	Otero et al.2022	Homozygous
	pROPGEF5:erVenusus	AT5G05940				15	10/10	Formative division phloem	Rosak et al.2021	Homozygous
	pMEE47:H2B-YFP	AT4G00950				15	10/10	Formative division phloem	Miyashima et al. 2019	Homozygous
	pROPGEF3:erVenusus	AT4G00460				15	10/10	Formative division phloem	Rosak et al.2021	Homozygous
	pROPGEF2:erVenusus	AT1G01700				15	10/10	Formative division phloem	Rosak et al.2021	Homozygous
	pNAC086:erRFP	AT5G17260				21	10/10	Sieve element	Furuta et al.2014	Homozygous
	CALS7::H2B-YFP	AT1G06490				21	10/10	Sieve element	Furuta et al.2014	Homozygous
	pIPT3:GFP	AT3G63110				19	10/10	Companion cells	Takei et al.2004	Homozygous	AtIPT3::GFP
	pSBT24.12:YFPer	AT5G59090				19	10/10	Companion cells	Otero et al.2022	Homozygous
	DOF6::erVenusUS	AT3G45610				19, 21	10/10	Sieve element, companion cells	Miyashima et al. 2019	Homozygous
	pOBP2::erVenusUS	AT1G07640				2, 15, 19, 21	10/10	Conductive phloem-associated parenchyma (CPP), formative division phloem, sieve element, companion cells	Miyashima et al. 2019	Homozygous
	pHCA2::erRFP	AT5G62940				19, 21	10/10	Sieve element, companion cells	Miyashima et al. 2019	Homozygous
	pAT2G48090:erYFP	AT2G48090				19	6/6	Companion cells	Otero et al.2022	Homozygous
	pLOG7::2xYpet-N7	AT5G06300				5, 11, 17_2	6/6	Peak in mature xylem parenchyma	Chickarmane et al. 2012	Homozygous
	pTMO5:n3GFP	AT3G25710				5, 8, 11, 17_1, 17_2	6/6	Peak in young xylem parenchyma	Schlereth et al. 2010	Homozygous
	pT5L1-ntdTOM	AT1G68810				17_1, 17_2	6/6	Vessel identity cell / Expanding vessel, late differentiating vessel	De Rybel et al. 2013	Homozygous
LM133	pAT2G31560:erVenus	AT2G31560	GGGGACAACTTTGTATAGAAAAGTTGAATGTTGTTGTGATGAAGAGAGTT	GGGGACTGCTTTTTTGTACAAACTTGCTGGTTTTTCTCTCTGTGATTGT	1467	1, 9	15/15	Phloem parenchyma cells	this study	T1	partially match
LM141	pAT1G80760:erVenus	AT1G80760	GGGGACAACTTTGTATAGAAAAGTTGAAAGACTCAACGAACACAGTGA	GGGGACTGCTTTTTTGTACAAACTTGCGTCGAGGGTAGAGATAGATGAG	2002	5, 14, 16	12/12	xylem parenchyma	this study	T1	partially match
LM27	pGSTU22:erVenus	AT1G78340	ATAGAAAAGTTGAATTCAGAAAACGAATTGAAGCA	TGTACAAACTTGCTATTGTGAAAAGGAACTCTTCTTTG	1116	in the middlestand throughout the Umap	9/14	in some random cells lineage	this study	T1	partially match
LM30	pPIP2-6:erVenus	AT2G39010	ATAGAAAAGTTGAATTGATGTCGCTTGAATTGTCA	TGTACAAACTTGCTCTTTCAGACTTAGCCTTCAC	2560	1, 3, 7, 9, 10, 12, 13, 15, 21	16/16	Sieve element & old phloem parenchyma	this study	T1	partially match
LM32	pIBH1:erVenus	AT2G43060	ATAGAAAAGTTGAAATATGCTTGAGTCATGGTTTG	TGTACAAACTTGCTGTTTGGGTTTTTTAGAGAAGAG	2545	1, 9	14/14	Xylem, phloem parenchyma & phellem	this study	T2	partially match
LM33	pGAPA1:erVenus	AT3G26650	ATAGAAAAGTTGAACAGATTTCTGTTGGATACTTGGA	TGTACAAACTTGCGGTGACCAGAAAGAATCCAAG	899	1, 3, 5, 7, 9, 10, 12	18/18	Broad	this study	T1	partially match
LM43	pFLA1:erVenus	AT5G55730	ATAGAAAAGTTGAAGAGAAGCTTTGTGATTACTGTTG	TGTACAAACTTGCTGTTGGAGAGAGTGAAGAGTT	1490	2, 6, 12, 13, 15, 18, 21	4/30	Phloem side of vascular cambium	this study	T2	partially match
LM48	pXYP1:erVenus	AT5G64080	ATAGAAAAGTTGAAGGGAATTGAGTCTGACTTGAGAG	TGTACAAACTTGCTGTGTGGGATTTTGATTCTTCTTC	1430	2, 6, 12, 13, 15, 18, 21	3/12	Vascular cambium &periderm	this study	T1	partially match
LM49	pWRKY70:erVenus	AT3G56400	ATAGAAAAGTTGAATTCCCCATTGACAGTTTCTCA	TGTACAAACTTGCTTGTTAGTTTTGAGGAAGTTTTTGG	2313	2, 6, 12, 13, 15, 18, 19	5/14	Xylem parenchyma & vascular cambium	this study	T1	partially match
LM64	pFBA2:erVenus	AT4G38970	ATAGAAAAGTTGAAGACATCACAAACTCTCTTTTGCT	TGTACAAACTTGCGAGGAGTGAGGTTGATGCCAT	1236	1, 7, 9, 10	10/15	Phelloderm &peak in old phloem parenchyma ,weak in xpp xylem parenchyma	this study	T2	partially match
Y102	pAT5G05960:erVenus	AT5G05960	TTCAGAGGTCTCTTGCCGACATGGTTTTTGATTCCATGG	AGCGTGGGTCTCGTTGCTCTTGAGTGATGAGTTGATGC	913	5, 8, 14, 19	16/16	Periderm& xylem side cambium	this study	T1	partially match
LM29	pGRP3S:erVenus	AT2G05380	ATAGAAAAGTTGAAATGAGTCCTAGCAATGAAAG	TGTACAAACTTGCTTTCTTACAAATACTGCTTAAAAC	2448	1, 9, 3	8/13	Broad	this study	T1	partially match
LM127	pPIP1:erVenus	AT4G28460	ATAGAAAAGTTGAATGCTTAATACTACAAAAAGGTCAC	TGTACAAACTTGCCGTATTTTACTTTCTCTTCTTTATGTTG	1500		no signal		this study	T1
LM128	pCLE14:erVenus	AT1G63245	ATAGAAAAGTTGAACACATGCATCTAGTTCAACCTAATC	TGTACAAACTTGCTTTGTTTTGAATGTTTTCTCTCCGT	2110		no signal		this study	T1
LM10	pANAC084:erVenus	AT5G14000	ATAGAAAAGTTGAAGAGGAAGGAGAGATTCATGT	TGTACAAACTTGCGTCTTCTCTTTTCTTTTCTTTTTC	1352		no signal		this study	T1
LM12	pAT3G20460:erVenus	AT3G20460	ATAGAAAAGTTGAACGAGAAACGCATTGTGGAGAG	TGTACAAACTTGCGGCTGATCAGTGTGTGTGAG	2757		no signal		this study	T1
LM15	pAT5G47440:erVenus	AT5G47440	ATAGAAAAGTTGAACGTTCGATTCTTTGATTCTCTC	TGTACAAACTTGCTTCCTTCTTAGTTTACAGAAAACC	1138		no signal		this study	T1
LM19	pATEXO70B2:erVenus	AT1G07000	ATAGAAAAGTTGAAGTGGAGAAGCAATGATCC	TGTACAAACTTGCATGATTGGATGGGAATTAATAATG	632		no signal		this study	T1
LM21	pBGLU40:erVenus	AT1G26560	ATAGAAAAGTTGAACAGAGGGCATTTTAGTTATTTAC	TGTACAAACTTGCCTCTTCCTTCAATGTGTTTCT	949		no signal		this study	T1
LM23	pAT1G55775:erVenus	AT1G55775	ATAGAAAAGTTGAAGCGAAGATCTCGATATGGAG	TGTACAAACTTGCATCGCCGGAAAATAATCACC	707		no signal		this study	T1
LM24	pAT1G57630:erVenus	AT1G57630	ATAGAAAAGTTGAACTTGTTGAAGATTACTAGAACCAA	TGTACAAACTTGCTACTACGACAGAGAGACGAT	1043		no signal		this study	T1
LM26	pCLE14:erVenus	AT1G63245	ATAGAAAAGTTGAACTGTGTTGGTTTGGTACTTAG	TGTACAAACTTGCTTTGTTTTGAATGTTTTCTCTCC	2506		no signal		this study	T1
LM35	pRDL5:erVenus	AT4G11320	ATAGAAAAGTTGAAGTCGATGGGTTTTGTTTTGT	TGTACAAACTTGCTTTTGTTGGGCTTAAAAGTAATTAAAC	1938		no signal		this study	T1
LM37	pGRP3:erVenus	AT2G05520	ATAGAAAAGTTGAAGCACGGGCTTGCATA	TGTACAAACTTGCTTTTTTTGTTTCAAATGCTTAAAAC	2219		no signal		this study	T1
LM40	pCAD6:erVenus	AT4G37970	ATAGAAAAGTTGAAATGTGTAAGTAATAGGAGGGATT	TGTACAAACTTGCCTCTCACTCCCTTTGTTTCG	495		no signal		this study	T1
LM50	pLFG4:erVenus	AT1G03070	ATAGAAAAGTTGAATCATTACCATTTTGACCCCC	TGTACAAACTTGCTCTAAAAACTGTAAATCGAAGCAA	2516		no signal		this study	T1
LM51	pAT3G07150:erVenus	AT3G07150	ATAGAAAAGTTGAACATGTTGAGTGTTGAGTAACGT	TGTACAAACTTGCCTCTCTCTGCTTAGAAGCTCC	1704		no signal		this study	T1
LM52	pNIP2:erVenus	AT2G17730	ATAGAAAAGTTGAAAGACACATCCTTTTTCTGACA	TGTACAAACTTGCGTTATTCTTAAGAACCCAGAAACG	2647		no signal		this study	T1
LM53	pCLPB3:erVenus	AT5G15450	ATAGAAAAGTTGAACAATTGTGCAAGACAAGTAGAGA	TGTACAAACTTGCTAGCTCGGAAATTTAAGAACAGC	691		no signal		this study	T1
LM54	pTGG1:erVenus	AT5G26000	ATAGAAAAGTTGAAATAGAATTATGTTTTGACGC	TGTACAAACTTGCGGTTTATTAGTAGTGTGTATGTTTTTGT	1777		no signal		this study	T1
LM56	pAT5G55750:erVenus	AT5G55750	ATAGAAAAGTTGAAAGGTTTTGTCTTCTCTTTTGGACA	TGTACAAACTTGC TCATGGTGCTGGGTGAGTTTG	1258		no signal		this study	T1
LM58	pAGL3:erVenus	AT2G03710	ATAGAAAAGTTGAAAGCACATTGCAAGTATTATATCGT	TGTACAAACTTGCCCTCTCTTTTTCTCTCTTCTCTCAC	2051		no signal		this study	T1
LM61	pVUP1:erVenus	AT3G21710	ATAGAAAAGTTGAACGGAGAGTAAATGGTTTCGAG	TGTACAAACTTGCGTAGAGGGAGGAAGGAATAAG	1979		no signal		this study	T1
LM66	pPXG3:erVenus	AT2G33380	ATAGAAAAGTTGAATCACTTAACTTGGAAAGTCTCA	TGTACAAACTTGCTCTCTCTCTCTTACTCTTTTACAA	1225		no signal		this study	T1
LM71	pERF098:erVenus	AT3G23230	ATAGAAAAGTTGAATAATATGACCACGTACCATGA	TGTACAAACTTGCGTAGAAAAAATACTCTGTTTCTTGAC	2427		no signal		this study	T1
Y100	pAT2G37130:erVenus	AT2G37130	TTCAGAGGTCTCTTGCCCGAAGATCGGATTCTTATCCC	AGCGTGGGTCTCGTTGCTGCTCTCTCTCTCTCTATTCTC	1135		no signal		this study	T1
Y103	pAT4G09760:erVenus	AT4G09760	TTCAGAGGTCTCTTGCCGATGCTCACATTACGTGGAG	AGCGTGGGTCTCGTTGCGATTCCTACCGCCATCTATAAG	2117		no signal		this study	T1
Y55	pAT3G16280:erVenus	AT3G16280	TTCAGAGGTCTCTTGCCGGAGAAAAACGAAAGCCAGGG	AGCGTGGGTCTCGTTGCGACGTCATCTTTTGTACTCTCG	1385		no signal		this study	T1
Y56	pAT5G48540:erVenus	AT5G48540	TTCAGAGGTCTCTTGCCGAGGCTTGTTAAGATCATCTAAC	AGCGTGGGTCTCGTTGCCGTTAGAATCTCCGTTGGTAGC	665		no signal		this study	T1
Y57	pAT1G70630:erVenus	AT1G70630	TTCAGAGGTCTCTTGCCCGGTGGATCACAGGATTGG	AGCGTGGGTCTCGTTGCCGAATGTAAAAATGGAGTTCCAAG	1314		no signal		this study	T1
Y58	pAT1G68620:erVenus	AT1G68620	TTCAGAGGTCTCTTGCCGTGTGTGTCAAATGTGGTG	AGCGTGGGTCTCGTTGCGGTCAATTTTGTGCCTCCCAT	1191		no signal		this study	T1
Y60	pAT1G22065:erVenus	AT1G22065	TTCAGAGGTCTCTTGCCGTAGTTGCACCTCAAACACG	AGCGTGGGTCTCGTTGCCGATCCGTCTAGTGACATG	1339		no signal		this study	T1
Y93	pAT3G06680:erVenus	AT3G06680	TTCAGAGGTCTCTTGCCCTGCTAGTAACAATCTCTTCC	AGCGTGGGTCTCGTTGCACACAATAGTCAAAACCCTAGATG	709		no signal		this study	T1
Y94	pAT3G11250:erVenus	AT3G11250	TTCAGAGGTCTCTTGCCCATCCACTGTCAAGAAGAGC	AGCGTGGGTCTCGTTGCGTTGCTCAAAGGATTTAGCTTTAG	874		no signal		this study	T1
Y97	pAT5G09590:erVenus	AT5G09590	TTCAGAGGTCTCTTGCCCTCTTCTCCAAGACCAATCTC	AGCGTGGGTCTCGTTGCGGTTTCGAAATTCAAGAGGTG	1274		no signal		this study	T1
Y98	pAT4G25200:erVenus	AT4G25200	TTCAGAGGTCTCTTGCCCGTTTCTCGACTCACTTGC	AGCGTGGGTCTCGTTGCTTGTAGAGAAACAGGAAGCTTTG	1023		no signal		this study	T1
Y62	pAT1G28290:erVenus	AT1G28290	TTCAGAGGTCTCTTGCCGTAAGACCTACTCGTGAATCG	AGCGTGGGTCTCGTTGCCACTCTTACCAATGAAACCC	1844		no signal		this study	T1
Y54	pAT5G02020:erVenus	AT5G02020	TTCAGAGGTCTCTTGCCCGTTTTGGGCCGTTGGGTC	AGCGTGGGTCTCGTTGCTGGAATTCGTCGCTCGCTC	1938		no signal		this study	T1
LM134	pAT3G60490:erVenus	AT3G60490	GGGGACAACTTTGTATAGAAAAGTTGAAGTCTTTTCTCCGATTTGGTGA	GGGGACTGCTTTTTTGTACAAACTTGCTTGAGAGAGAGAGAGAGTAGTG	1311		no signal		this study	T1
LM135	pAT3G15680:erVenus	AT3G15680	GGGGACAACTTTGTATAGAAAAGTTGAACGATTCCTTTGCCTCCTTAAAGTA	GGGGACTGCTTTTTTGTACAAACTTGCTCTTCAGTTCTTGTATGTGTGTGT	1986		no signal		this study	T1
LM139	pAT5G05400:erVenus	AT5G05400	GGGGACAACTTTGTATAGAAAAGTTGAAAGGAAGACAAAGTATCTACGG	GGGGACTGCTTTTTTGTACAAACTTGCCTCTCATAGATTCTCAAATTCCTAC	1834		no signal		this study	T1
LM140	pAT4G23880:erVenus	AT4G23880	GGGGACAACTTTGTATAGAAAAGTTGAACTCCCTATACTAGTAACTGTTC	GGGGACTGCTTTTTTGTACAAACTTGCTTTCTTTTTTTTTCTTCTTCTTCAA	1164		no signal		this study	T1
LM142	pAT4G36110:erVenus	AT4G36110	GGGGACAACTTTGTATAGAAAAGTTGAACACGATATGGTGTTTCTACCA	GGGGACTGCTTTTTTGTACAAACTTGCGATTTGACCTTATTGAAATCTAACTTG	1918		no signal		this study	T1
LM143	pAT5G01560:erVenus	AT5G01560	GGGGACAACTTTGTATAGAAAAGTTGAACTCCGACACCGGACAAT	GGGGACTGCTTTTTTGTACAAACTTGCAAGTGATCGATAGGGATAAGAGG	1121		no signal		this study	T1
