# Supplementary material for: The dynamic and diverse nature of parenchyma cells in the Arabidopsis root during secondary growth
Source: Nat Plants. 2025 Mar 26;11(4):878–90. doi: 10.1038/s41477-025-01938-6 (PMC12014502; doi:10.1038/s41477-025-01938-6)
Supplement: Supplementary file 7 — Statistical source data. [file 41477_2025_1938_MOESM7_ESM.xlsx]

## Sheet: Sheet1
Quantification of xylem parenchyma mutants						Quantification of phloem mutants
Sample	Number of secondary vessels	Repeat				sample	Number of de novo sieve elements	Repeat
at4g21260	8	rep1				3paplC	4	rep1
at4g21260	16	rep1				3paplC	6	rep1
at4g21260	16	rep1				3paplC	5	rep1
at4g21260	11	rep1				3paplC	7	rep1
at4g21260	14	rep1				3paplC	7	rep1
at4g21260	7	rep1				3paplC	4	rep1
at4g21260	13	rep1				3paplC	4	rep1
at4g21260	8	rep1				3paplC	7	rep1
at4g21260	14	rep1				3paplC	8	rep1
at4g21260	18	rep1				3paplC	6	rep1
at4g21260	13	rep1				3paplC	6	rep1
at4g21260	13	rep1				3paplC	12	rep1
at4g21260	18	rep2				3paplC	6	rep1
at4g21260	17	rep2				3paplC	2	rep1
at4g21260	15	rep2				3paplC	9	rep2
at4g21260	11	rep2				3paplC	3	rep2
at4g21260	16	rep2				3paplC	6	rep2
at4g21260	12	rep2				3paplC	6	rep2
at4g21260	15	rep2				3paplC	5	rep2
at4g21260	12	rep2				3paplC	5	rep2
at4g21260	14	rep2				3paplC	0	rep3
at4g21260	14	rep2				3paplC	10	rep3
at4g21260	14	rep2				3paplC	7	rep3
at4g21260	16	rep2				3paplC	4	rep3
at4g21260	19	rep2				3paplC	4	rep3
at4g21260	11	rep2				3paplC	9	rep3
at4g21260	16	rep2				3paplC	4	rep3
at4g21260	13	rep2				3paplC	10	rep3
Col-0	18	rep1				3paplC	3	rep3
Col-0	14	rep1				3paplC	9	rep3
Col-0	8	rep1				3paplC	9	rep3
Col-0	19	rep1				3paplC	5	rep4
Col-0	14	rep1				3paplC	8	rep4
Col-0	10	rep1				3paplC	17	rep4
Col-0	17	rep1				3paplC	9	rep4
Col-0	17	rep1				3paplC	9	rep4
Col-0	10	rep1				3paplC	1	rep5
Col-0	29	rep1				3paplC	9	rep5
Col-0	16	rep1				3paplC	9	rep5
Col-0	13	rep1				3paplC	3	rep5
Col-0	7	rep1				3paplC	4	rep5
Col-0	14	rep1				3paplC	5	rep5
Col-0	17	rep1				3paplC	4	rep5
Col-0	13	rep1				3paplC	4	rep5
Col-0	16	rep1				3paplC	4	rep5
Col-0	14	rep1				3paplC	3	rep5
Col-0	16	rep1				3paplC	10	rep5
Col-0	13	rep1				3paplC	5	rep5
Col-0	17	rep1				3paplC	5	rep5
Col-0	12	rep1				WT	2	rep1
Col-0	17	rep1				WT	6	rep1
Col-0	14	rep2				WT	7	rep1
Col-0	16	rep2				WT	9	rep1
Col-0	14	rep2				WT	4	rep1
Col-0	14	rep2				WT	3	rep1
Col-0	12	rep2				WT	9	rep1
Col-0	13	rep2				WT	6	rep1
Col-0	13	rep2				WT	5	rep1
Col-0	13	rep2				WT	13	rep1
Col-0	16	rep2				WT	4	rep1
Col-0	13	rep2				WT	13	rep2
Col-0	15	rep2				WT	11	rep2
Col-0	12	rep2				WT	7	rep2
Col-0	17	rep2				WT	6	rep2
Col-0	12	rep2				WT	11	rep2
Col-0	13	rep2				WT	12	rep2
Col-0	12	rep2				WT	7	rep2
myb112	13	rep1				WT	14	rep2
myb112	13	rep1				WT	7	rep3
myb112	13	rep1				WT	5	rep3
myb112	15	rep1				WT	7	rep3
myb112	10	rep1				WT	9	rep3
myb112	17	rep1				WT	5	rep3
myb112	19	rep1				WT	13	rep3
myb112	15	rep1				WT	9	rep3
myb112	13	rep1				WT	7	rep3
myb112	10	rep1				WT	9	rep3
myb112	13	rep2				WT	14	rep3
myb112	16	rep2				WT	9	rep3
myb112	15	rep2				WT	8	rep3
myb112	13	rep2				WT	16	rep3
myb112	13	rep2				WT	11	rep3
myb112	15	rep2				WT	10	rep4
myb112	15	rep2				WT	20	rep4
myb112	14	rep2				WT	12	rep4
myb112	13	rep2				WT	15	rep4
myb112	14	rep2				WT	9	rep4
myb112	13	rep2				WT	23	rep4
myb112	19	rep2				WT	8	rep4
myb112	17	rep2				WT	9	rep5
myb2	12	rep1				WT	7	rep5
myb2	10	rep1				WT	7	rep5
myb2	15	rep1				WT	10	rep5
myb2	15	rep1				WT	10	rep5
myb2	13	rep1				WT	6	rep5
myb2	15	rep1				WT	2	rep5
myb2	13	rep1				WT	6	rep5
myb2	11	rep1				WT	7	rep5
myb2	14	rep1				WT	7	rep5
myb2	12	rep1
myb2	11	rep1
myb2	13	rep1
myb2	12	rep1
myb2	11	rep1
myb3r-3	14	rep1
myb3r-3	9	rep1
myb3r-3	14	rep1
myb3r-3	16	rep1
myb3r-3	9	rep1
myb3r-3	7	rep1
myb3r-3	9	rep1
myb3r-3	8	rep1
myb3r-3	7	rep1
myb3r-3	12	rep2
myb3r-3	11	rep2
myb3r-3	14	rep2
myb3r-3	11	rep2
myb3r-3	12	rep2
myb3r-3	14	rep2
myb3r-3	15	rep2
myb3r-3	13	rep2
myb3r-3	10	rep2
myb3r-3	17	rep2
myb3r-3	13	rep2
myb3r-3	11	rep2
myb3r-3	13	rep2
myb3r-3	14	rep2
myb3r-3	11	rep2
myb3r-5	13	rep1
myb3r-5	15	rep1
myb3r-5	15	rep1
myb3r-5	13	rep1
myb3r-5	14	rep1
myb3r-5	15	rep1
myb3r-5	16	rep1
myb3r-5	16	rep1
myb3r-5	14	rep1
myb3r-5	8	rep1
myb3r-5	12	rep1
myb3r-5	11	rep1
myb3r-5	14	rep1
myb3r-5	7	rep1
myb3r-5	16	rep1
myb3r-5	15	rep2
myb3r-5	11	rep2
myb3r-5	13	rep2
myb3r-5	16	rep2
myb3r-5	17	rep2
myb3r-5	14	rep2
myb3r-5	15	rep2
myb3r-5	12	rep2
myb3r-5	16	rep2
myb3r-5	17	rep2
myb3r-5	13	rep2
myb3r-5	12	rep2
myb3r-5	12	rep2
myb78	14	rep1
myb78	14	rep1
myb78	9	rep1
myb78	11	rep1
myb78	13	rep1
myb78	11	rep1
myb78	11	rep1
nac046	13	rep1
nac046	12	rep1
nac046	12	rep1
nac046	15	rep1
nac046	12	rep1
nac046	16	rep1
nac046	21	rep1
nac046	11	rep1
nac046	14	rep1
nac046	12	rep1
nac046	19	rep1
nac046	13	rep1
nac046	8	rep1
nac046	11	rep2
nac046	11	rep2
nac046	14	rep2
nac046	12	rep2
nac046	16	rep2
nac046	12	rep2
nac046	14	rep2
nac046	12	rep2
nac046	13	rep2
nac046	15	rep2
nac046	15	rep2
nac046	12	rep2
nac046	11	rep2
nac046	11	rep2
nac046	17	rep2
nac046	16	rep2
nac055	22	rep1
nac055	13	rep1
nac055	15	rep1
nac055	14	rep1
nac055	15	rep1
nac055	14	rep1
nac055	13	rep1
nac055	17	rep1
nac055	11	rep1
nac055	15	rep1
nac055	6	rep1
nac055	16	rep1
nac055	8	rep1
nac055	12	rep2
nac055	13	rep2
nac055	11	rep2
nac055	11	rep2
nac055	12	rep2
nac055	7	rep2
nac055	11	rep2
nac055	13	rep2
nac055	15	rep2
nac087	17	rep1
nac087	12	rep1
nac087	14	rep1
nac087	15	rep1
nac087	16	rep1
nac087	15	rep1
nac087	14	rep1
nac087	15	rep1
nac087	19	rep1
nac087	10	rep2
nac087	11	rep2
nac087	12	rep2
nac087	12	rep2
nac087	9	rep2
nac087	11	rep2
nac087	10	rep2
nac087	10	rep2
nac087	11	rep2
nac087	16	rep2
nac087	11	rep2
nac087	11	rep2
nac087	14	rep2
nac087	15	rep2
nac087	9	rep2
nac087	12	rep2
