# Supplementary material for: The dynamic and diverse nature of parenchyma cells in the Arabidopsis root during secondary growth
Source: Nat Plants. 2025 Mar 26;11(4):878–90. doi: 10.1038/s41477-025-01938-6 (PMC12014502; doi:10.1038/s41477-025-01938-6)
Supplement: Supplementary file 8 — Statistical source data. [file 41477_2025_1938_MOESM8_ESM.xlsx]

## Sheet: Sheet1
Quantification of JA treated reporter lines (LM2: pPBP1:erVenus; LM38: pAT1G14120:erVenus)
repeat	sample	image	treatment	cellfile	cellposition	Mean	normalized_mean	count						sample	region	cellfile	treatment	signal	ratio	ratio_per
rep1	LM2	series001	Mock	cellfile1	cell1	2.08	0.117267884	negative						LM2	ppp	cell1	JA	positive	0.3333333	33.33333
rep1	LM2	series001	Mock	cellfile2	cell1	1.848	0.104188004	negative						LM2	ppp	cell1	Mock	positive	0	0
rep1	LM2	series003	Mock	cellfile1	cell1	2.623	0.147881567	negative						LM2	ppp	cell1	JA	negative	0.6666667	66.66667
rep1	LM2	series003	Mock	cellfile2	cell1	2.138	0.120537854	negative						LM2	ppp	cell1	Mock	negative	1	100
rep1	LM2	series004	Mock	cellfile1	cell1	2.665	0.150249476	negative						LM2	ppp	cell2	JA	positive	0.6875	68.75
rep1	LM2	series004	Mock	cellfile2	cell1	2.064	0.116365823	negative						LM2	ppp	cell2	Mock	positive	0.1071429	10.71429
rep1	LM2	series006	Mock	cellfile1	cell1	2.29	0.12910743	negative						LM2	ppp	cell2	JA	negative	0.3125	31.25
rep1	LM2	series006	Mock	cellfile2	cell1	2.422	0.13654943	negative						LM2	ppp	cell2	Mock	negative	0.8928571	89.28571
rep1	LM2	series007	Mock	cellfile1	cell1	2.322	0.130911551	negative						LM2	ppp	cell3	JA	positive	0.9583333	95.83333
rep1	LM2	series007	Mock	cellfile2	cell1	2.125	0.119804929	negative						LM2	ppp	cell3	Mock	positive	0.875	87.5
rep1	LM2	series008	Mock	cellfile1	cell1	2.09	0.117831672	negative						LM2	ppp	cell3	JA	negative	0.0416667	4.16667
rep1	LM2	series008	Mock	cellfile2	cell1	2.105	0.118677354	negative						LM2	ppp	cell3	Mock	negative	0.125	2025-05-12
rep1	LM2	series001	JA	cellfile1	cell1	2.5	0.140946976	negative						LM2	ppp	cell4	JA	positive	0.9791667	97.91667
rep1	LM2	series001	JA	cellfile2	cell1	2.956	0.166655704	positive						LM2	ppp	cell4	Mock	positive	0.9642857	96.42857
rep1	LM2	series002	JA	cellfile1	cell1	2.736	0.15425237	positive						LM2	ppp	cell4	JA	negative	0.0208333	2.08333
rep1	LM2	series002	JA	cellfile2	cell1	2.971	0.167501386	positive						LM2	ppp	cell4	Mock	negative	0.0357143	3.57143
rep1	LM2	series004	JA	cellfile1	cell1	3.487	0.196592842	positive						LM38	ppp	cell1	JA	positive	0.4655172	46.55172
rep1	LM2	series004	JA	cellfile2	cell1	2.764	0.155830976	positive						LM38	ppp	cell1	Mock	positive	0	0
rep1	LM2	series005	JA	cellfile1	cell1	3.828	0.215818009	positive						LM38	ppp	cell1	JA	negative	0.5344828	53.44828
rep1	LM2	series005	JA	cellfile2	cell1	3.133	0.17663475	positive						LM38	ppp	cell1	Mock	negative	1	100
rep1	LM2	series006	JA	cellfile1	cell1	2.293	0.129276566	negative						LM38	ppp	cell2	JA	positive	0.6724138	67.24138
rep1	LM2	series006	JA	cellfile2	cell1	2.854	0.160905068	positive						LM38	ppp	cell2	Mock	positive	0.1272727	12.72727
rep1	LM2	series008	JA	cellfile1	cell1	3.73	0.210292888	positive						LM38	ppp	cell2	JA	negative	0.3275862	32.75862
rep1	LM2	series008	JA	cellfile2	cell1	3.498	0.197213008	positive						LM38	ppp	cell2	Mock	negative	0.8727273	87.27273
rep1	LM2	series001	Mock	cellfile1	cell2	3.022	0.170376704	positive						LM38	ppp	cell3	JA	positive	1	100
rep1	LM2	series001	Mock	cellfile2	cell2	2.759	0.155549082	positive						LM38	ppp	cell3	Mock	positive	0.7090909	70.90909
rep1	LM2	series003	Mock	cellfile1	cell2	2.606	0.146923128	negative						LM38	ppp	cell3	JA	negative	0	0
rep1	LM2	series003	Mock	cellfile2	cell2	2.72	0.15335031	positive						LM38	ppp	cell3	Mock	negative	0.2909091	29.09091
rep1	LM2	series004	Mock	cellfile1	cell2	2.667	0.150362234	positive						LM38	ppp	cell4	JA	positive	1	100
rep1	LM2	series004	Mock	cellfile2	cell2	2.495	0.140665082	negative						LM38	ppp	cell4	Mock	positive	0.9636364	96.36364
rep1	LM2	series006	Mock	cellfile1	cell2	2.53	0.142638339	negative						LM38	ppp	cell4	JA	negative	0	0
rep1	LM2	series006	Mock	cellfile2	cell2	2.535	0.142920233	negative						LM38	ppp	cell4	Mock	negative	0.0363636	3.63636
rep1	LM2	series007	Mock	cellfile1	cell2	2.582	0.145570037	negative
rep1	LM2	series007	Mock	cellfile2	cell2	2.5	0.140946976	negative
rep1	LM2	series008	Mock	cellfile1	cell2	2.474	0.139481127	negative
rep1	LM2	series008	Mock	cellfile2	cell2	2.404	0.135534612	negative
rep1	LM2	series001	JA	cellfile1	cell2	6.282	0.354171561	positive
rep1	LM2	series001	JA	cellfile2	cell2	4.674	0.263514466	positive
rep1	LM2	series002	JA	cellfile1	cell2	17.363	0.978904936	positive
rep1	LM2	series002	JA	cellfile2	cell2	4.753	0.26796839	positive
rep1	LM2	series004	JA	cellfile1	cell2	11.187	0.630709527	positive
rep1	LM2	series004	JA	cellfile2	cell2	5.623	0.317017938	positive
rep1	LM2	series005	JA	cellfile1	cell2	10.165	0.573090403	positive
rep1	LM2	series005	JA	cellfile2	cell2	7.424	0.418556139	positive
rep1	LM2	series006	JA	cellfile1	cell2	8.162	0.460163686	positive
rep1	LM2	series006	JA	cellfile2	cell2	12.556	0.707892091	positive
rep1	LM2	series008	JA	cellfile1	cell2	3.737	0.210687539	positive
rep1	LM2	series008	JA	cellfile2	cell2	4.637	0.261428451	positive
rep1	LM2	series001	Mock	cellfile1	cell3	6.03	0.339964106	positive
rep1	LM2	series001	Mock	cellfile2	cell3	5.167	0.291309209	positive
rep1	LM2	series003	Mock	cellfile1	cell3	19.908	1.122388957	positive
rep1	LM2	series003	Mock	cellfile2	cell3	28.422	1.602397978	positive
rep1	LM2	series004	Mock	cellfile1	cell3	12.33	0.695150484	positive
rep1	LM2	series004	Mock	cellfile2	cell3	3.919	0.220948479	positive
rep1	LM2	series006	Mock	cellfile1	cell3	11.33	0.638771694	positive
rep1	LM2	series006	Mock	cellfile2	cell3	11.752	0.662563544	positive
rep1	LM2	series007	Mock	cellfile1	cell3	15.34	0.864850643	positive
rep1	LM2	series007	Mock	cellfile2	cell3	6.743	0.380162183	positive
rep1	LM2	series008	Mock	cellfile1	cell3	16.367	0.922751661	positive
rep1	LM2	series008	Mock	cellfile2	cell3	4.284	0.241526738	positive
rep1	LM2	series001	JA	cellfile1	cell3	20.637	1.163489095	positive
rep1	LM2	series001	JA	cellfile2	cell3	34.902	1.967732539	positive
rep1	LM2	series002	JA	cellfile1	cell3	21.27	1.19917687	positive
rep1	LM2	series002	JA	cellfile2	cell3	16.14	0.909953675	positive
rep1	LM2	series004	JA	cellfile1	cell3	31.801	1.79290191	positive
rep1	LM2	series004	JA	cellfile2	cell3	19.312	1.088787198	positive
rep1	LM2	series005	JA	cellfile1	cell3	68.657	3.870798606	positive
rep1	LM2	series005	JA	cellfile2	cell3	69.557	3.921539517	positive
rep1	LM2	series006	JA	cellfile1	cell3	6.806	0.383714047	positive
rep1	LM2	series006	JA	cellfile2	cell3	25.982	1.46483373	positive
rep1	LM2	series008	JA	cellfile1	cell3	11.793	0.664875074	positive
rep1	LM2	series008	JA	cellfile2	cell3	22.218	1.252623963	positive
rep1	LM2	series001	Mock	cellfile1	cell4	9.495	0.535316614	positive
rep1	LM2	series001	Mock	cellfile2	cell4	8.904	0.501996749	positive
rep1	LM2	series003	Mock	cellfile1	cell4	15.154	0.854364188	positive
rep1	LM2	series003	Mock	cellfile2	cell4	53.535	3.018238539	positive
rep1	LM2	series004	Mock	cellfile1	cell4	9.524	0.536951599	positive
rep1	LM2	series004	Mock	cellfile2	cell4	13.024	0.734277365	positive
rep1	LM2	series006	Mock	cellfile1	cell4	15.071	0.849684749	positive
rep1	LM2	series006	Mock	cellfile2	cell4	14.12	0.796068519	positive
rep1	LM2	series007	Mock	cellfile1	cell4	20.33	1.146180807	positive
rep1	LM2	series007	Mock	cellfile2	cell4	13.248	0.746906214	positive
rep1	LM2	series008	Mock	cellfile1	cell4	23.11	1.302913844	positive
rep1	LM2	series008	Mock	cellfile2	cell4	17.331	0.977100815	positive
rep1	LM2	series001	JA	cellfile1	cell4	37.344	2.105409545	positive
rep1	LM2	series001	JA	cellfile2	cell4	101.397	5.7166402	positive
rep1	LM2	series002	JA	cellfile1	cell4	39.583	2.231641656	positive
rep1	LM2	series002	JA	cellfile2	cell4	34.248	1.93086081	positive
rep1	LM2	series004	JA	cellfile1	cell4	15.524	0.875224341	positive
rep1	LM2	series004	JA	cellfile2	cell4	30.444	1.716395892	positive
rep1	LM2	series005	JA	cellfile1	cell4	131.615	7.420294485	positive
rep1	LM2	series005	JA	cellfile2	cell4	12.736	0.718040273	positive
rep1	LM2	series006	JA	cellfile1	cell4	34.651	1.953581463	positive
rep1	LM2	series006	JA	cellfile2	cell4	28.733	1.619931782	positive
rep1	LM2	series008	JA	cellfile1	cell4	16.213	0.914069327	positive
rep1	LM2	series008	JA	cellfile2	cell4	35.675	2.011313344	positive
rep2	LM2	series001	Mock	cellfile1	cell1	1.746	0.067513112	negative
rep2	LM2	series001	Mock	cellfile2	cell1	1.545	0.059740984	negative
rep2	LM2	series002	Mock	cellfile1	cell1	1.885	0.072887868	negative
rep2	LM2	series002	Mock	cellfile2	cell1	1.568	0.060630332	negative
rep2	LM2	series003	Mock	cellfile1	cell1	1.558	0.060243659	negative
rep2	LM2	series003	Mock	cellfile2	cell1	1.896	0.073313208	negative
rep2	LM2	series004	Mock	cellfile1	cell1	1.836	0.07099317	negative
rep2	LM2	series004	Mock	cellfile2	cell1	1.757	0.067938453	negative
rep2	LM2	series006	Mock	cellfile1	cell1	1.762	0.068131789	negative
rep2	LM2	series006	Mock	cellfile2	cell1	2.197	0.084952066	negative
rep2	LM2	series007	Mock	cellfile1	cell1	2.137	0.082632028	negative
rep2	LM2	series007	Mock	cellfile2	cell1	1.731	0.066933103	negative
rep2	LM2	series008	Mock	cellfile1	cell1	1.985	0.076754598	negative
rep2	LM2	series008	Mock	cellfile2	cell1	1.615	0.062447696	negative
rep2	LM2	series001	JA	cellfile1	cell1	2.449	0.094696227	positive
rep2	LM2	series001	JA	cellfile2	cell1	3.489	0.134910223	positive
rep2	LM2	series002	JA	cellfile1	cell1	1.981	0.076599929	negative
rep2	LM2	series002	JA	cellfile2	cell1	1.688	0.065270409	negative
rep2	LM2	series003	JA	cellfile1	cell1	1.994	0.077102604	negative
rep2	LM2	series003	JA	cellfile2	cell1	1.947	0.07528524	negative
rep2	LM2	series005	JA	cellfile1	cell1	2.276	0.088006783	positive
rep2	LM2	series005	JA	cellfile2	cell1	1.95	0.075401242	negative
rep2	LM2	series006	JA	cellfile1	cell1	1.805	0.069794483	negative
rep2	LM2	series006	JA	cellfile2	cell1	3.564	0.137810271	positive
rep2	LM2	series007	JA	cellfile1	cell1	1.847	0.07141851	negative
rep2	LM2	series007	JA	cellfile2	cell1	1.829	0.070722499	negative
rep2	LM2	series001	Mock	cellfile1	cell2	1.746	0.067513112	negative
rep2	LM2	series001	Mock	cellfile2	cell2	1.884	0.0728492	negative
rep2	LM2	series002	Mock	cellfile1	cell2	1.65	0.063801051	negative
rep2	LM2	series002	Mock	cellfile2	cell2	1.754	0.067822451	negative
rep2	LM2	series003	Mock	cellfile1	cell2	1.642	0.063491713	negative
rep2	LM2	series003	Mock	cellfile2	cell2	1.648	0.063723717	negative
rep2	LM2	series004	Mock	cellfile1	cell2	1.87	0.072307858	negative
rep2	LM2	series004	Mock	cellfile2	cell2	1.938	0.074937235	negative
rep2	LM2	series006	Mock	cellfile1	cell2	1.965	0.075981252	negative
rep2	LM2	series006	Mock	cellfile2	cell2	2.293	0.088664128	positive
rep2	LM2	series007	Mock	cellfile1	cell2	1.782	0.068905135	negative
rep2	LM2	series007	Mock	cellfile2	cell2	1.799	0.069562479	negative
rep2	LM2	series008	Mock	cellfile1	cell2	1.777	0.068711799	negative
rep2	LM2	series008	Mock	cellfile2	cell2	1.643	0.06353038	negative
rep2	LM2	series001	JA	cellfile1	cell2	2.958	0.114377885	positive
rep2	LM2	series001	JA	cellfile2	cell2	8.651	0.334510845	positive
rep2	LM2	series002	JA	cellfile1	cell2	2.071	0.080079986	negative
rep2	LM2	series002	JA	cellfile2	cell2	1.58	0.06109434	negative
rep2	LM2	series003	JA	cellfile1	cell2	4.472	0.172920182	positive
rep2	LM2	series003	JA	cellfile2	cell2	4.101	0.158574613	positive
rep2	LM2	series005	JA	cellfile1	cell2	2.582	0.099838978	positive
rep2	LM2	series005	JA	cellfile2	cell2	5.25	0.203003345	positive
rep2	LM2	series006	JA	cellfile1	cell2	3.469	0.134136877	positive
rep2	LM2	series006	JA	cellfile2	cell2	3.371	0.130347481	positive
rep2	LM2	series007	JA	cellfile1	cell2	1.838	0.071070504	negative
rep2	LM2	series007	JA	cellfile2	cell2	2.132	0.082438692	negative
rep2	LM2	series001	Mock	cellfile1	cell3	5.995	0.231810486	positive
rep2	LM2	series001	Mock	cellfile2	cell3	10.236	0.395798521	positive
rep2	LM2	series002	Mock	cellfile1	cell3	16.013	0.619179535	positive
rep2	LM2	series002	Mock	cellfile2	cell3	5.564	0.215144878	positive
rep2	LM2	series003	Mock	cellfile1	cell3	28.458	1.10039413	positive
rep2	LM2	series003	Mock	cellfile2	cell3	8.333	0.322214642	positive
rep2	LM2	series004	Mock	cellfile1	cell3	10.088	0.39007576	positive
rep2	LM2	series004	Mock	cellfile2	cell3	7.361	0.284630023	positive
rep2	LM2	series006	Mock	cellfile1	cell3	20.748	0.802269218	positive
rep2	LM2	series006	Mock	cellfile2	cell3	10.652	0.41188412	positive
rep2	LM2	series007	Mock	cellfile1	cell3	15.284	0.590991071	positive
rep2	LM2	series007	Mock	cellfile2	cell3	16.709	0.646091978	positive
rep2	LM2	series008	Mock	cellfile1	cell3	12.302	0.475685171	positive
rep2	LM2	series008	Mock	cellfile2	cell3	8.749	0.338300241	positive
rep2	LM2	series001	JA	cellfile1	cell3	45.312	1.752092868	positive
rep2	LM2	series001	JA	cellfile2	cell3	25.229	0.975537406	positive
rep2	LM2	series002	JA	cellfile1	cell3	7.313	0.282773992	positive
rep2	LM2	series002	JA	cellfile2	cell3	8.407	0.325076023	positive
rep2	LM2	series003	JA	cellfile1	cell3	14.411	0.557234514	positive
rep2	LM2	series003	JA	cellfile2	cell3	12.02	0.464780991	positive
rep2	LM2	series005	JA	cellfile1	cell3	14.869	0.57494414	positive
rep2	LM2	series005	JA	cellfile2	cell3	7.448	0.287994078	positive
rep2	LM2	series006	JA	cellfile1	cell3	25.207	0.974686726	positive
rep2	LM2	series006	JA	cellfile2	cell3	29.672	1.147336237	positive
rep2	LM2	series007	JA	cellfile1	cell3	14.594	0.564310631	positive
rep2	LM2	series007	JA	cellfile2	cell3	19.721	0.762557897	positive
rep2	LM2	series001	Mock	cellfile1	cell4	32.808	1.268596902	positive
rep2	LM2	series001	Mock	cellfile2	cell4	27.098	1.047806597	positive
rep2	LM2	series002	Mock	cellfile1	cell4	25.069	0.969350638	positive
rep2	LM2	series002	Mock	cellfile2	cell4	29.575	1.143585509	positive
rep2	LM2	series003	Mock	cellfile1	cell4	65.165	2.519754849	positive
rep2	LM2	series003	Mock	cellfile2	cell4	9.546	0.369118082	positive
rep2	LM2	series004	Mock	cellfile1	cell4	37.635	1.455243977	positive
rep2	LM2	series004	Mock	cellfile2	cell4	17.591	0.68019654	positive
rep2	LM2	series006	Mock	cellfile1	cell4	18.879	0.730000028	positive
rep2	LM2	series006	Mock	cellfile2	cell4	17.448	0.674667116	positive
rep2	LM2	series007	Mock	cellfile1	cell4	43.302	1.674371587	positive
rep2	LM2	series007	Mock	cellfile2	cell4	13.413	0.518644545	positive
rep2	LM2	series008	Mock	cellfile1	cell4	15.785	0.61036339	positive
rep2	LM2	series008	Mock	cellfile2	cell4	8.749	0.338300241	positive
rep2	LM2	series001	JA	cellfile1	cell4	62.504	2.416861154	positive
rep2	LM2	series001	JA	cellfile2	cell4	32.35	1.250887277	positive
rep2	LM2	series002	JA	cellfile1	cell4	11.774	0.455268834	positive
rep2	LM2	series002	JA	cellfile2	cell4	10.73	0.414900169	positive
rep2	LM2	series003	JA	cellfile1	cell4	18.25	0.705678294	positive
rep2	LM2	series003	JA	cellfile2	cell4	21.387	0.826977625	positive
rep2	LM2	series005	JA	cellfile1	cell4	20.028	0.77442876	positive
rep2	LM2	series005	JA	cellfile2	cell4	11.734	0.453722142	positive
rep2	LM2	series006	JA	cellfile1	cell4	59.19	2.288717709	positive
rep2	LM2	series006	JA	cellfile2	cell4	21.312	0.824077578	positive
rep2	LM2	series007	JA	cellfile1	cell4	27.326	1.056622742	positive
rep2	LM2	series007	JA	cellfile2	cell4	13.558	0.524251304	positive
rep3	LM2	series001	Mock	cellfile1	cell1	3.476	0.137318032	negative
rep3	LM2	series001	Mock	cellfile2	cell1	1.603	0.063325893	negative
rep3	LM2	series002	Mock	cellfile1	cell1	2.629	0.103857625	negative
rep3	LM2	series002	Mock	cellfile2	cell1	3.829	0.15126316	negative
rep3	LM2	series003	Mock	cellfile1	cell1	2.081	0.082209098	negative
rep3	LM2	series003	Mock	cellfile2	cell1	1.652	0.065261619	negative
rep3	LM2	series004	Mock	cellfile1	cell1	2.769	0.109388271	negative
rep3	LM2	series004	Mock	cellfile2	cell1	2.294	0.09062358	negative
rep3	LM2	series005	Mock	cellfile1	cell1	3.63	0.143401742	negative
rep3	LM2	series005	Mock	cellfile2	cell1	2.004	0.079167243	negative
rep3	LM2	series007	Mock	cellfile1	cell1	2.274	0.089833488	negative
rep3	LM2	series007	Mock	cellfile2	cell1	2.247	0.088766864	negative
rep3	LM2	series002	JA	cellfile1	cell1	3.61	0.14261165	negative
rep3	LM2	series002	JA	cellfile2	cell1	3.797	0.149999012	negative
rep3	LM2	series003	JA	cellfile1	cell1	5.251	0.207438718	positive
rep3	LM2	series003	JA	cellfile2	cell1	3.61	0.14261165	negative
rep3	LM2	series004	JA	cellfile1	cell1	3.063	0.121002627	negative
rep3	LM2	series004	JA	cellfile2	cell1	2.78	0.109822822	negative
rep3	LM2	series005	JA	cellfile1	cell1	3.355	0.132537974	negative
rep3	LM2	series005	JA	cellfile2	cell1	2.542	0.100420724	negative
rep3	LM2	series006	JA	cellfile1	cell1	4.037	0.159480119	positive
rep3	LM2	series006	JA	cellfile2	cell1	2.691	0.106306911	negative
rep3	LM2	series007	JA	cellfile1	cell1	3.811	0.150552077	negative
rep3	LM2	series007	JA	cellfile2	cell1	3.292	0.130049183	negative
rep3	LM2	series008	JA	cellfile1	cell1	2.613	0.103225552	negative
rep3	LM2	series008	JA	cellfile2	cell1	2.803	0.110731428	negative
rep3	LM2	series001	Mock	cellfile1	cell2	2.407	0.095087601	negative
rep3	LM2	series001	Mock	cellfile2	cell2	3.365	0.13293302	negative
rep3	LM2	series002	Mock	cellfile1	cell2	2.541	0.10038122	negative
rep3	LM2	series002	Mock	cellfile2	cell2	3.593	0.141940072	negative
rep3	LM2	series003	Mock	cellfile1	cell2	2.102	0.083038695	negative
rep3	LM2	series003	Mock	cellfile2	cell2	1.976	0.078061114	negative
rep3	LM2	series004	Mock	cellfile1	cell2	3.565	0.140833942	negative
rep3	LM2	series004	Mock	cellfile2	cell2	2.437	0.09627274	negative
rep3	LM2	series005	Mock	cellfile1	cell2	5.112	0.201947577	positive
rep3	LM2	series005	Mock	cellfile2	cell2	2.653	0.104805736	negative
rep3	LM2	series007	Mock	cellfile1	cell2	2.708	0.10697849	negative
rep3	LM2	series007	Mock	cellfile2	cell2	2.946	0.116380587	negative
rep3	LM2	series002	JA	cellfile1	cell2	8.435	0.333221404	positive
rep3	LM2	series002	JA	cellfile2	cell2	6.848	0.270527584	positive
rep3	LM2	series003	JA	cellfile1	cell2	15.202	0.600549114	positive
rep3	LM2	series003	JA	cellfile2	cell2	8.421	0.332668339	positive
rep3	LM2	series004	JA	cellfile1	cell2	8.159	0.322318131	positive
rep3	LM2	series004	JA	cellfile2	cell2	5.073	0.200406898	positive
rep3	LM2	series005	JA	cellfile1	cell2	3.663	0.144705394	negative
rep3	LM2	series005	JA	cellfile2	cell2	3.975	0.157030833	positive
rep3	LM2	series006	JA	cellfile1	cell2	8.323	0.328796887	positive
rep3	LM2	series006	JA	cellfile2	cell2	8.108	0.320303395	positive
rep3	LM2	series007	JA	cellfile1	cell2	7.593	0.29995852	positive
rep3	LM2	series007	JA	cellfile2	cell2	8.376	0.330890631	positive
rep3	LM2	series008	JA	cellfile1	cell2	5.711	0.22561084	positive
rep3	LM2	series008	JA	cellfile2	cell2	4.259	0.168250143	positive
rep3	LM2	series001	Mock	cellfile1	cell3	9.787	0.386631639	positive
rep3	LM2	series001	Mock	cellfile2	cell3	10.643	0.420447587	positive
rep3	LM2	series002	Mock	cellfile1	cell3	13.372	0.528255674	positive
rep3	LM2	series002	Mock	cellfile2	cell3	14.581	0.57601675	positive
rep3	LM2	series003	Mock	cellfile1	cell3	6.577	0.259821834	positive
rep3	LM2	series003	Mock	cellfile2	cell3	4.008	0.158334486	positive
rep3	LM2	series004	Mock	cellfile1	cell3	11.104	0.438659213	positive
rep3	LM2	series004	Mock	cellfile2	cell3	13.373	0.528295178	positive
rep3	LM2	series005	Mock	cellfile1	cell3	15.694	0.619985383	positive
rep3	LM2	series005	Mock	cellfile2	cell3	20.621	0.814624607	positive
rep3	LM2	series007	Mock	cellfile1	cell3	11.117	0.439172773	positive
rep3	LM2	series007	Mock	cellfile2	cell3	16.867	0.666324293	positive
rep3	LM2	series002	JA	cellfile1	cell3	27.496	1.086218816	positive
rep3	LM2	series002	JA	cellfile2	cell3	22.982	0.907894997	positive
rep3	LM2	series003	JA	cellfile1	cell3	24.097	0.951942639	positive
rep3	LM2	series003	JA	cellfile2	cell3	25.601	1.011357576	positive
rep3	LM2	series004	JA	cellfile1	cell3	15.757	0.622474174	positive
rep3	LM2	series004	JA	cellfile2	cell3	17.826	0.704209216	positive
rep3	LM2	series005	JA	cellfile1	cell3	12.951	0.511624232	positive
rep3	LM2	series005	JA	cellfile2	cell3	19.28	0.761648923	positive
rep3	LM2	series006	JA	cellfile1	cell3	62.303	2.461255852	positive
rep3	LM2	series006	JA	cellfile2	cell3	18.436	0.72830703	positive
rep3	LM2	series007	JA	cellfile1	cell3	16.318	0.644636261	positive
rep3	LM2	series007	JA	cellfile2	cell3	15.391	0.608015486	positive
rep3	LM2	series008	JA	cellfile1	cell3	32.159	1.270428823	positive
rep3	LM2	series008	JA	cellfile2	cell3	22.776	0.899757047	positive
rep3	LM2	series001	Mock	cellfile1	cell4	11.846	0.467971636	positive
rep3	LM2	series001	Mock	cellfile2	cell4	11.43	0.451537717	positive
rep3	LM2	series002	Mock	cellfile1	cell4	19.107	0.754814625	positive
rep3	LM2	series002	Mock	cellfile2	cell4	22.685	0.896162127	positive
rep3	LM2	series003	Mock	cellfile1	cell4	25.012	0.988089359	positive
rep3	LM2	series003	Mock	cellfile2	cell4	8.971	0.354395876	positive
rep3	LM2	series004	Mock	cellfile1	cell4	25.55	1.009342841	positive
rep3	LM2	series004	Mock	cellfile2	cell4	55.828	2.205463488	positive
rep3	LM2	series005	Mock	cellfile1	cell4	34.195	1.350860213	positive
rep3	LM2	series005	Mock	cellfile2	cell4	26.001	1.027159421	positive
rep3	LM2	series007	Mock	cellfile1	cell4	27.818	1.098939301	positive
rep3	LM2	series007	Mock	cellfile2	cell4	35.319	1.395263397	positive
rep3	LM2	series002	JA	cellfile1	cell4	27.499	1.08633733	positive
rep3	LM2	series002	JA	cellfile2	cell4	24.984	0.98698323	positive
rep3	LM2	series003	JA	cellfile1	cell4	75.19	2.970351789	positive
rep3	LM2	series003	JA	cellfile2	cell4	23.936	0.945582397	positive
rep3	LM2	series004	JA	cellfile1	cell4	60.986	2.409228277	positive
rep3	LM2	series004	JA	cellfile2	cell4	35.104	1.386769905	positive
rep3	LM2	series005	JA	cellfile1	cell4	26.643	1.052521382	positive
rep3	LM2	series005	JA	cellfile2	cell4	23.215	0.917099571	positive
rep3	LM2	series006	JA	cellfile1	cell4	17.958	0.709423825	positive
rep3	LM2	series006	JA	cellfile2	cell4	68.211	2.6946491	positive
rep3	LM2	series007	JA	cellfile1	cell4	10.795	0.426452288	positive
rep3	LM2	series007	JA	cellfile2	cell4	21.22	0.83828787	positive
rep3	LM2	series008	JA	cellfile1	cell4	56.212	2.220633259	positive
rep3	LM2	series008	JA	cellfile2	cell4	79.617	3.145238707	positive
rep4	LM2	series001	Mock	cellfile1	cell1	3.891	0.273126104	negative
rep4	LM2	series001	Mock	cellfile2	cell1	1.424	0.099956714	negative
rep4	LM2	series002	Mock	cellfile1	cell1	5.5	0.386068767	negative
rep4	LM2	series002	Mock	cellfile2	cell1	2.968	0.208336746	negative
rep4	LM2	series003	Mock	cellfile1	cell1	1.754	0.12312084	negative
rep4	LM2	series003	Mock	cellfile2	cell1	1.889	0.132597073	negative
rep4	LM2	series004	Mock	cellfile1	cell1	1.743	0.122348702	negative
rep4	LM2	series004	Mock	cellfile2	cell1	2.55	0.178995519	negative
rep4	LM2	series005	Mock	cellfile1	cell1	1.597	0.112100331	negative
rep4	LM2	series005	Mock	cellfile2	cell1	3.386	0.237677972	negative
rep4	LM2	series006	Mock	cellfile1	cell1	1.589	0.111538777	negative
rep4	LM2	series006	Mock	cellfile2	cell1	1.482	0.104027984	negative
rep4	LM2	series007	Mock	cellfile1	cell1	2.083	0.146214771	negative
rep4	LM2	series007	Mock	cellfile2	cell1	1.836	0.128876774	negative
rep4	LM2	series008	Mock	cellfile1	cell1	1.69	0.118628403	negative
rep4	LM2	series008	Mock	cellfile2	cell1	1.517	0.106484785	negative
rep4	LM2	series009	Mock	cellfile1	cell1	1.444	0.1013606	negative
rep4	LM2	series009	Mock	cellfile2	cell1	1.444	0.1013606	negative
rep4	LM2	series001	JA	cellfile1	cell1	3.098	0.217462007	negative
rep4	LM2	series001	JA	cellfile2	cell1	2.282	0.160183441	negative
rep4	LM2	series002	JA	cellfile1	cell1	2.914	0.204546252	negative
rep4	LM2	series002	JA	cellfile2	cell1	2.794	0.196122934	negative
rep4	LM2	series003	JA	cellfile1	cell1	2.358	0.16551821	negative
rep4	LM2	series003	JA	cellfile2	cell1	2.361	0.165728793	negative
rep4	LM2	series004	JA	cellfile1	cell1	2.647	0.185804368	negative
rep4	LM2	series004	JA	cellfile2	cell1	2.669	0.187348643	negative
rep4	LM2	series005	JA	cellfile1	cell1	2.628	0.184470676	negative
rep4	LM2	series005	JA	cellfile2	cell1	2.126	0.149233127	negative
rep4	LM2	series001	Mock	cellfile1	cell2	2.296	0.161166162	negative
rep4	LM2	series001	Mock	cellfile2	cell2	3.142	0.220550557	negative
rep4	LM2	series002	Mock	cellfile1	cell2	4.556	0.319805328	negative
rep4	LM2	series002	Mock	cellfile2	cell2	4.37	0.306749184	negative
rep4	LM2	series003	Mock	cellfile1	cell2	2.519	0.176819495	negative
rep4	LM2	series003	Mock	cellfile2	cell2	2.333	0.163763352	negative
rep4	LM2	series004	Mock	cellfile1	cell2	2.553	0.179206102	negative
rep4	LM2	series004	Mock	cellfile2	cell2	3.3	0.23164126	negative
rep4	LM2	series005	Mock	cellfile1	cell2	2.716	0.190647777	negative
rep4	LM2	series005	Mock	cellfile2	cell2	3.272	0.229675819	negative
rep4	LM2	series006	Mock	cellfile1	cell2	1.589	0.111538777	negative
rep4	LM2	series006	Mock	cellfile2	cell2	2.762	0.193876715	negative
rep4	LM2	series007	Mock	cellfile1	cell2	3.204	0.224902605	negative
rep4	LM2	series007	Mock	cellfile2	cell2	1.838	0.129017163	negative
rep4	LM2	series008	Mock	cellfile1	cell2	1.872	0.131403769	negative
rep4	LM2	series008	Mock	cellfile2	cell2	2.045	0.143547387	negative
rep4	LM2	series009	Mock	cellfile1	cell2	1.803	0.126560361	negative
rep4	LM2	series009	Mock	cellfile2	cell2	2.037	0.142985832	negative
rep4	LM2	series001	JA	cellfile1	cell2	4.637	0.325491068	negative
rep4	LM2	series001	JA	cellfile2	cell2	4.215	0.295869064	negative
rep4	LM2	series002	JA	cellfile1	cell2	2.693	0.189033307	negative
rep4	LM2	series002	JA	cellfile2	cell2	3.818	0.268001919	negative
rep4	LM2	series003	JA	cellfile1	cell2	3.7	0.259718989	negative
rep4	LM2	series003	JA	cellfile2	cell2	1.622	0.113855189	negative
rep4	LM2	series004	JA	cellfile1	cell2	4.519	0.317208138	negative
rep4	LM2	series004	JA	cellfile2	cell2	5.187	0.364097944	negative
rep4	LM2	series005	JA	cellfile1	cell2	2.72	0.190928554	negative
rep4	LM2	series005	JA	cellfile2	cell2	3.062	0.214935012	negative
rep4	LM2	series001	Mock	cellfile1	cell3	6.757	0.474303029	positive
rep4	LM2	series001	Mock	cellfile2	cell3	9.259	0.649929221	positive
rep4	LM2	series002	Mock	cellfile1	cell3	11.941	0.83819039	positive
rep4	LM2	series002	Mock	cellfile2	cell3	13.01	0.91322812	positive
rep4	LM2	series003	Mock	cellfile1	cell3	4.769	0.334756718	negative
rep4	LM2	series003	Mock	cellfile2	cell3	3.33	0.23374709	negative
rep4	LM2	series004	Mock	cellfile1	cell3	5.739	0.40284521	positive
rep4	LM2	series004	Mock	cellfile2	cell3	6.361	0.446506078	positive
rep4	LM2	series005	Mock	cellfile1	cell3	13.085	0.918492694	positive
rep4	LM2	series005	Mock	cellfile2	cell3	19.12	1.342115423	positive
rep4	LM2	series006	Mock	cellfile1	cell3	2.61	0.183207179	negative
rep4	LM2	series006	Mock	cellfile2	cell3	7.796	0.547234929	positive
rep4	LM2	series007	Mock	cellfile1	cell3	9.283	0.651613884	positive
rep4	LM2	series007	Mock	cellfile2	cell3	9.648	0.677234812	positive
rep4	LM2	series008	Mock	cellfile1	cell3	4.938	0.346619558	negative
rep4	LM2	series008	Mock	cellfile2	cell3	3.844	0.269826971	negative
rep4	LM2	series009	Mock	cellfile1	cell3	4.249	0.298255671	negative
rep4	LM2	series009	Mock	cellfile2	cell3	4.285	0.300782667	negative
rep4	LM2	series001	JA	cellfile1	cell3	8.306	0.583034033	positive
rep4	LM2	series001	JA	cellfile2	cell3	7.99	0.560852627	positive
rep4	LM2	series002	JA	cellfile1	cell3	8.254	0.579383928	positive
rep4	LM2	series002	JA	cellfile2	cell3	12.473	0.875533769	positive
rep4	LM2	series003	JA	cellfile1	cell3	6.948	0.487710144	positive
rep4	LM2	series003	JA	cellfile2	cell3	4.845	0.340091487	negative
rep4	LM2	series004	JA	cellfile1	cell3	9.665	0.678428115	positive
rep4	LM2	series004	JA	cellfile2	cell3	19.64	1.37861647	positive
rep4	LM2	series005	JA	cellfile1	cell3	7.625	0.5352317	positive
rep4	LM2	series005	JA	cellfile2	cell3	4.74	0.332721083	negative
rep4	LM2	series001	Mock	cellfile1	cell4	18.858	1.323724511	positive
rep4	LM2	series001	Mock	cellfile2	cell4	20.655	1.449863706	positive
rep4	LM2	series002	Mock	cellfile1	cell4	20.72	1.454426337	positive
rep4	LM2	series002	Mock	cellfile2	cell4	25.668	1.801747839	positive
rep4	LM2	series003	Mock	cellfile1	cell4	12.211	0.857142857	positive
rep4	LM2	series003	Mock	cellfile2	cell4	9.948	0.698293108	positive
rep4	LM2	series004	Mock	cellfile1	cell4	10.943	0.768136458	positive
rep4	LM2	series004	Mock	cellfile2	cell4	12.908	0.906068299	positive
rep4	LM2	series005	Mock	cellfile1	cell4	21.109	1.481731928	positive
rep4	LM2	series005	Mock	cellfile2	cell4	41.769	2.931946606	positive
rep4	LM2	series006	Mock	cellfile1	cell4	6.394	0.44882249	positive
rep4	LM2	series006	Mock	cellfile2	cell4	4.57	0.320788048	negative
rep4	LM2	series007	Mock	cellfile1	cell4	9.57	0.671759655	positive
rep4	LM2	series007	Mock	cellfile2	cell4	9.646	0.677094423	positive
rep4	LM2	series008	Mock	cellfile1	cell4	11.397	0.80000468	positive
rep4	LM2	series008	Mock	cellfile2	cell4	5.18	0.363606584	negative
rep4	LM2	series009	Mock	cellfile1	cell4	8.617	0.604864466	positive
rep4	LM2	series009	Mock	cellfile2	cell4	6.268	0.439978006	positive
rep4	LM2	series001	JA	cellfile1	cell4	15.213	1.06786621	positive
rep4	LM2	series001	JA	cellfile2	cell4	11.525	0.808989553	positive
rep4	LM2	series002	JA	cellfile1	cell4	15.421	1.082466628	positive
rep4	LM2	series002	JA	cellfile2	cell4	17.393	1.22088983	positive
rep4	LM2	series003	JA	cellfile1	cell4	13.728	0.963627643	positive
rep4	LM2	series003	JA	cellfile2	cell4	5.147	0.361290172	negative
rep4	LM2	series004	JA	cellfile1	cell4	10.381	0.728687249	positive
rep4	LM2	series004	JA	cellfile2	cell4	11.517	0.808427998	positive
rep4	LM2	series005	JA	cellfile1	cell4	11.818	0.829556489	positive
rep4	LM2	series005	JA	cellfile2	cell4	6.576	0.461597857	positive
rep1	LM38	series001	Mock	cellfile1	cell1	1.741	0.129098892	negative
rep1	LM38	series001	Mock	cellfile2	cell1	2.789	0.206810345	negative
rep1	LM38	series003	Mock	cellfile1	cell1	4.107	0.304542878	negative
rep1	LM38	series003	Mock	cellfile2	cell1	3.315	0.245814376	negative
rep1	LM38	series004	Mock	cellfile1	cell1	2.345	0.173886791	negative
rep1	LM38	series004	Mock	cellfile2	cell1	2.553	0.189310438	negative
rep1	LM38	series005	Mock	cellfile1	cell1	2.844	0.210888714	negative
rep1	LM38	series005	Mock	cellfile2	cell1	2.969	0.220157732	negative
rep1	LM38	series006	Mock	cellfile1	cell1	3.789	0.280962495	negative
rep1	LM38	series006	Mock	cellfile2	cell1	2.922	0.216672581	negative
rep1	LM38	series008	Mock	cellfile1	cell1	4.851	0.359712078	negative
rep1	LM38	series008	Mock	cellfile2	cell1	3.378	0.250485961	negative
rep1	LM38	series009	Mock	cellfile1	cell1	3.072	0.227795404	negative
rep1	LM38	series009	Mock	cellfile2	cell1	2.529	0.187530786	negative
rep1	LM38	series001	JA	cellfile1	cell1	5.284	0.391819959	positive
rep1	LM38	series001	JA	cellfile2	cell1	5.503	0.408059279	positive
rep1	LM38	series002	JA	cellfile1	cell1	4.433	0.328716479	negative
rep1	LM38	series002	JA	cellfile2	cell1	4.892	0.362752316	positive
rep1	LM38	series003	JA	cellfile1	cell1	4.755	0.352593471	negative
rep1	LM38	series003	JA	cellfile2	cell1	4.491	0.333017304	negative
rep1	LM38	series004	JA	cellfile1	cell1	4.24	0.314405114	negative
rep1	LM38	series004	JA	cellfile2	cell1	4.644	0.344362583	negative
rep1	LM38	series005	JA	cellfile1	cell1	3.941	0.292233622	negative
rep1	LM38	series005	JA	cellfile2	cell1	4.243	0.314627571	negative
rep1	LM38	series007	JA	cellfile1	cell1	3.667	0.271915933	negative
rep1	LM38	series007	JA	cellfile2	cell1	6.701	0.496893555	positive
rep1	LM38	series008	JA	cellfile1	cell1	5.025	0.372614552	positive
rep1	LM38	series008	JA	cellfile2	cell1	4.463	0.330941044	negative
rep1	LM38	series009	JA	cellfile1	cell1	5.597	0.415029581	positive
rep1	LM38	series009	JA	cellfile2	cell1	4.477	0.331979174	negative
rep1	LM38	series001	Mock	cellfile1	cell2	4.244	0.314701723	negative
rep1	LM38	series001	Mock	cellfile2	cell2	3.856	0.285930689	negative
rep1	LM38	series003	Mock	cellfile1	cell2	4.791	0.355262949	negative
rep1	LM38	series003	Mock	cellfile2	cell2	3.315	0.245814376	negative
rep1	LM38	series004	Mock	cellfile1	cell2	2.325	0.172403748	negative
rep1	LM38	series004	Mock	cellfile2	cell2	4.097	0.303801357	negative
rep1	LM38	series005	Mock	cellfile1	cell2	3.553	0.263462588	negative
rep1	LM38	series005	Mock	cellfile2	cell2	3.544	0.262795218	negative
rep1	LM38	series006	Mock	cellfile1	cell2	3.435	0.254712634	negative
rep1	LM38	series006	Mock	cellfile2	cell2	3.667	0.271915933	negative
rep1	LM38	series008	Mock	cellfile1	cell2	5.461	0.404944889	positive
rep1	LM38	series008	Mock	cellfile2	cell2	2.983	0.221195862	negative
rep1	LM38	series009	Mock	cellfile1	cell2	2.807	0.208145084	negative
rep1	LM38	series009	Mock	cellfile2	cell2	2.901	0.215115386	negative
rep1	LM38	series001	JA	cellfile1	cell2	7.844	0.581649462	positive
rep1	LM38	series001	JA	cellfile2	cell2	9.096	0.674487953	positive
rep1	LM38	series002	JA	cellfile1	cell2	11.296	0.837622682	positive
rep1	LM38	series002	JA	cellfile2	cell2	9.896	0.733809673	positive
rep1	LM38	series003	JA	cellfile1	cell2	5.167	0.383144157	positive
rep1	LM38	series003	JA	cellfile2	cell2	3.92	0.290676427	negative
rep1	LM38	series004	JA	cellfile1	cell2	4.306	0.319299156	negative
rep1	LM38	series004	JA	cellfile2	cell2	4.644	0.344362583	negative
rep1	LM38	series005	JA	cellfile1	cell2	6.393	0.474054693	positive
rep1	LM38	series005	JA	cellfile2	cell2	3.664	0.271693476	negative
rep1	LM38	series007	JA	cellfile1	cell2	3.997	0.296386142	negative
rep1	LM38	series007	JA	cellfile2	cell2	6.701	0.496893555	positive
rep1	LM38	series008	JA	cellfile1	cell2	5.025	0.372614552	positive
rep1	LM38	series008	JA	cellfile2	cell2	6.039	0.447804832	positive
rep1	LM38	series009	JA	cellfile1	cell2	9.629	0.714011049	positive
rep1	LM38	series009	JA	cellfile2	cell2	4.477	0.331979174	negative
rep1	LM38	series001	Mock	cellfile1	cell3	7.845	0.581723614	positive
rep1	LM38	series001	Mock	cellfile2	cell3	3.92	0.290676427	negative
rep1	LM38	series003	Mock	cellfile1	cell3	5.039	0.373652682	positive
rep1	LM38	series003	Mock	cellfile2	cell3	5.533	0.410283844	positive
rep1	LM38	series004	Mock	cellfile1	cell3	6.419	0.475982648	positive
rep1	LM38	series004	Mock	cellfile2	cell3	4.325	0.320708047	negative
rep1	LM38	series005	Mock	cellfile1	cell3	13.262	0.983405808	positive
rep1	LM38	series005	Mock	cellfile2	cell3	11.017	0.816934232	positive
rep1	LM38	series006	Mock	cellfile1	cell3	8.503	0.630515728	positive
rep1	LM38	series006	Mock	cellfile2	cell3	8.29	0.61472132	positive
rep1	LM38	series008	Mock	cellfile1	cell3	8.092	0.600039195	positive
rep1	LM38	series008	Mock	cellfile2	cell3	4.954	0.367349749	positive
rep1	LM38	series009	Mock	cellfile1	cell3	12.414	0.920524785	positive
rep1	LM38	series009	Mock	cellfile2	cell3	14.694	1.089591686	positive
rep1	LM38	series001	JA	cellfile1	cell3	49.903	3.700414722	positive
rep1	LM38	series001	JA	cellfile2	cell3	26.939	1.997584759	positive
rep1	LM38	series002	JA	cellfile1	cell3	52.525	3.894841659	positive
rep1	LM38	series002	JA	cellfile2	cell3	65.605	4.864751776	positive
rep1	LM38	series003	JA	cellfile1	cell3	18.536	1.374484245	positive
rep1	LM38	series003	JA	cellfile2	cell3	20.003	1.483265449	positive
rep1	LM38	series004	JA	cellfile1	cell3	20.911	1.550595601	positive
rep1	LM38	series004	JA	cellfile2	cell3	17.77	1.317683699	positive
rep1	LM38	series005	JA	cellfile1	cell3	13.198	0.978660071	positive
rep1	LM38	series005	JA	cellfile2	cell3	14.476	1.073426518	positive
rep1	LM38	series007	JA	cellfile1	cell3	17.758	1.316793873	positive
rep1	LM38	series007	JA	cellfile2	cell3	18.026	1.336666649	positive
rep1	LM38	series008	JA	cellfile1	cell3	33.259	2.466226344	positive
rep1	LM38	series008	JA	cellfile2	cell3	14.969	1.109983528	positive
rep1	LM38	series009	JA	cellfile1	cell3	50.033	3.710054502	positive
rep1	LM38	series009	JA	cellfile2	cell3	13.157	0.975619833	positive
rep1	LM38	series001	Mock	cellfile1	cell4	20.442	1.515818242	positive
rep1	LM38	series001	Mock	cellfile2	cell4	8.009	0.593884566	positive
rep1	LM38	series003	Mock	cellfile1	cell4	14.788	1.096561989	positive
rep1	LM38	series003	Mock	cellfile2	cell4	9.708	0.719869068	positive
rep1	LM38	series004	Mock	cellfile1	cell4	22.883	1.69682364	positive
rep1	LM38	series004	Mock	cellfile2	cell4	12.26	0.909105354	positive
rep1	LM38	series005	Mock	cellfile1	cell4	12.687	0.940768322	positive
rep1	LM38	series005	Mock	cellfile2	cell4	11.017	0.816934232	positive
rep1	LM38	series006	Mock	cellfile1	cell4	13.459	0.998013782	positive
rep1	LM38	series006	Mock	cellfile2	cell4	13.448	0.997198108	positive
rep1	LM38	series008	Mock	cellfile1	cell4	22.726	1.685181752	positive
rep1	LM38	series008	Mock	cellfile2	cell4	11.716	0.868766585	positive
rep1	LM38	series009	Mock	cellfile1	cell4	6.443	0.4777623	positive
rep1	LM38	series009	Mock	cellfile2	cell4	9.215	0.683312059	positive
rep1	LM38	series001	JA	cellfile1	cell4	8.473	0.628291164	positive
rep1	LM38	series001	JA	cellfile2	cell4	32.301	2.395188585	positive
rep1	LM38	series002	JA	cellfile1	cell4	80.193	5.946483334	positive
rep1	LM38	series002	JA	cellfile2	cell4	52.778	3.913602153	positive
rep1	LM38	series003	JA	cellfile1	cell4	18.861	1.398583694	positive
rep1	LM38	series003	JA	cellfile2	cell4	69.7	5.168404828	positive
rep1	LM38	series004	JA	cellfile1	cell4	49.384	3.661929757	positive
rep1	LM38	series004	JA	cellfile2	cell4	17.77	1.317683699	positive
rep1	LM38	series005	JA	cellfile1	cell4	31.81	2.358779879	positive
rep1	LM38	series005	JA	cellfile2	cell4	30.831	2.286184925	positive
rep1	LM38	series007	JA	cellfile1	cell4	60.312	4.472264448	positive
rep1	LM38	series007	JA	cellfile2	cell4	31.156	2.310284373	positive
rep1	LM38	series008	JA	cellfile1	cell4	60.88	4.514382869	positive
rep1	LM38	series008	JA	cellfile2	cell4	29.535	2.190083739	positive
rep1	LM38	series009	JA	cellfile1	cell4	55.496	4.115147695	positive
rep1	LM38	series009	JA	cellfile2	cell4	39.941	2.961711008	positive
rep2	LM38	series001	Mock	cellfile1	cell1	2.5	0.2301723	negative
rep2	LM38	series001	Mock	cellfile2	cell1	1.863	0.171524398	negative
rep2	LM38	series002	Mock	cellfile1	cell1	1.869	0.172076812	negative
rep2	LM38	series002	Mock	cellfile2	cell1	1.926	0.17732474	negative
rep2	LM38	series004	Mock	cellfile1	cell1	1.886	0.173641983	negative
rep2	LM38	series004	Mock	cellfile2	cell1	1.842	0.169590951	negative
rep2	LM38	series005	Mock	cellfile1	cell1	2.333	0.214796791	negative
rep2	LM38	series005	Mock	cellfile2	cell1	1.857	0.170971985	negative
rep2	LM38	series006	Mock	cellfile1	cell1	1.636	0.150624753	negative
rep2	LM38	series006	Mock	cellfile2	cell1	1.969	0.181283704	negative
rep2	LM38	series007	Mock	cellfile1	cell1	2.756	0.253741944	negative
rep2	LM38	series007	Mock	cellfile2	cell1	2.158	0.19868473	negative
rep2	LM38	series008	Mock	cellfile1	cell1	1.727	0.159003025	negative
rep2	LM38	series008	Mock	cellfile2	cell1	1.795	0.165263712	negative
rep2	LM38	series001	JA	cellfile1	cell1	3.833	0.352900171	positive
rep2	LM38	series001	JA	cellfile2	cell1	4.302	0.396080495	positive
rep2	LM38	series002	JA	cellfile1	cell1	4.405	0.405563593	positive
rep2	LM38	series002	JA	cellfile2	cell1	2.968	0.273260555	positive
rep2	LM38	series003	JA	cellfile1	cell1	2.786	0.256504012	positive
rep2	LM38	series003	JA	cellfile2	cell1	6.728	0.619439695	positive
rep2	LM38	series004	JA	cellfile1	cell1	4.545	0.418453242	positive
rep2	LM38	series004	JA	cellfile2	cell1	3.768	0.346915691	positive
rep2	LM38	series005	JA	cellfile1	cell1	2.932	0.269946074	positive
rep2	LM38	series005	JA	cellfile2	cell1	3.743	0.344613968	positive
rep2	LM38	series006	JA	cellfile1	cell1	2.179	0.200618177	negative
rep2	LM38	series006	JA	cellfile2	cell1	3.529	0.324911219	positive
rep2	LM38	series007	JA	cellfile1	cell1	3.979	0.366342233	positive
rep2	LM38	series007	JA	cellfile2	cell1	3.179	0.292687097	positive
rep2	LM38	series008	JA	cellfile1	cell1	4.225	0.388991188	positive
rep2	LM38	series008	JA	cellfile2	cell1	2.393	0.220320926	negative
rep2	LM38	series009	JA	cellfile1	cell1	4.892	0.450401157	positive
rep2	LM38	series009	JA	cellfile2	cell1	3.678	0.338629488	positive
rep2	LM38	series001	Mock	cellfile1	cell2	3.055	0.281270551	positive
rep2	LM38	series001	Mock	cellfile2	cell2	2.391	0.220136788	negative
rep2	LM38	series002	Mock	cellfile1	cell2	2.045	0.188280942	negative
rep2	LM38	series002	Mock	cellfile2	cell2	2.381	0.219216099	negative
rep2	LM38	series004	Mock	cellfile1	cell2	1.926	0.17732474	negative
rep2	LM38	series004	Mock	cellfile2	cell2	1.777	0.163606471	negative
rep2	LM38	series005	Mock	cellfile1	cell2	3.218	0.296277785	positive
rep2	LM38	series005	Mock	cellfile2	cell2	2.854	0.262764698	positive
rep2	LM38	series006	Mock	cellfile1	cell2	1.867	0.171892674	negative
rep2	LM38	series006	Mock	cellfile2	cell2	2.463	0.22676575	negative
rep2	LM38	series007	Mock	cellfile1	cell2	3.8	0.349861897	positive
rep2	LM38	series007	Mock	cellfile2	cell2	2.882	0.265342628	positive
rep2	LM38	series008	Mock	cellfile1	cell2	1.633	0.150348547	negative
rep2	LM38	series008	Mock	cellfile2	cell2	1.636	0.150624753	negative
rep2	LM38	series001	JA	cellfile1	cell2	4.402	0.405287387	positive
rep2	LM38	series001	JA	cellfile2	cell2	3.636	0.334762594	positive
rep2	LM38	series002	JA	cellfile1	cell2	6.154	0.566592135	positive
rep2	LM38	series002	JA	cellfile2	cell2	3.732	0.34360121	positive
rep2	LM38	series003	JA	cellfile1	cell2	3.542	0.326108115	positive
rep2	LM38	series003	JA	cellfile2	cell2	6.728	0.619439695	positive
rep2	LM38	series004	JA	cellfile1	cell2	4.545	0.418453242	positive
rep2	LM38	series004	JA	cellfile2	cell2	4.689	0.431711167	positive
rep2	LM38	series005	JA	cellfile1	cell2	3.376	0.310824674	positive
rep2	LM38	series005	JA	cellfile2	cell2	4.822	0.443956333	positive
rep2	LM38	series006	JA	cellfile1	cell2	4.176	0.384479811	positive
rep2	LM38	series006	JA	cellfile2	cell2	4.939	0.454728397	positive
rep2	LM38	series007	JA	cellfile1	cell2	3.964	0.3649612	positive
rep2	LM38	series007	JA	cellfile2	cell2	2.704	0.24895436	negative
rep2	LM38	series008	JA	cellfile1	cell2	5.078	0.467525977	positive
rep2	LM38	series008	JA	cellfile2	cell2	3.822	0.351887413	positive
rep2	LM38	series009	JA	cellfile1	cell2	7.054	0.649454163	positive
rep2	LM38	series009	JA	cellfile2	cell2	4.887	0.449940813	positive
rep2	LM38	series001	Mock	cellfile1	cell3	9.226	0.849427857	positive
rep2	LM38	series001	Mock	cellfile2	cell3	8.074	0.743364461	positive
rep2	LM38	series002	Mock	cellfile1	cell3	12.282	1.130790477	positive
rep2	LM38	series002	Mock	cellfile2	cell3	14.054	1.293936604	positive
rep2	LM38	series004	Mock	cellfile1	cell3	3.929	0.361738787	positive
rep2	LM38	series004	Mock	cellfile2	cell3	2.553	0.235051953	negative
rep2	LM38	series005	Mock	cellfile1	cell3	9.536	0.877969223	positive
rep2	LM38	series005	Mock	cellfile2	cell3	12.909	1.18851769	positive
rep2	LM38	series006	Mock	cellfile1	cell3	5.222	0.480783901	positive
rep2	LM38	series006	Mock	cellfile2	cell3	3.842	0.353728791	positive
rep2	LM38	series007	Mock	cellfile1	cell3	4.595	0.423056688	positive
rep2	LM38	series007	Mock	cellfile2	cell3	5.351	0.492660792	positive
rep2	LM38	series008	Mock	cellfile1	cell3	3.026	0.278600552	positive
rep2	LM38	series008	Mock	cellfile2	cell3	2.562	0.235880573	negative
rep2	LM38	series001	JA	cellfile1	cell3	39.042	3.594554781	positive
rep2	LM38	series001	JA	cellfile2	cell3	47.677	4.389569907	positive
rep2	LM38	series002	JA	cellfile1	cell3	23.878	2.198421676	positive
rep2	LM38	series002	JA	cellfile2	cell3	22.398	2.062159674	positive
rep2	LM38	series003	JA	cellfile1	cell3	38.91	3.582401684	positive
rep2	LM38	series003	JA	cellfile2	cell3	70.989	6.535880573	positive
rep2	LM38	series004	JA	cellfile1	cell3	22.701	2.090056557	positive
rep2	LM38	series004	JA	cellfile2	cell3	19.888	1.831066684	positive
rep2	LM38	series005	JA	cellfile1	cell3	12.049	1.109338419	positive
rep2	LM38	series005	JA	cellfile2	cell3	10.867	1.000512955	positive
rep2	LM38	series006	JA	cellfile1	cell3	10.732	0.988083651	positive
rep2	LM38	series006	JA	cellfile2	cell3	30.025	2.764369328	positive
rep2	LM38	series007	JA	cellfile1	cell3	22.498	2.071366566	positive
rep2	LM38	series007	JA	cellfile2	cell3	27.657	2.546350125	positive
rep2	LM38	series008	JA	cellfile1	cell3	66.312	6.105274234	positive
rep2	LM38	series008	JA	cellfile2	cell3	11.643	1.071958437	positive
rep2	LM38	series009	JA	cellfile1	cell3	27.962	2.574431146	positive
rep2	LM38	series009	JA	cellfile2	cell3	20.902	1.924424569	positive
rep2	LM38	series001	Mock	cellfile1	cell4	8.722	0.803025122	positive
rep2	LM38	series001	Mock	cellfile2	cell4	6.774	0.623674865	positive
rep2	LM38	series002	Mock	cellfile1	cell4	5.195	0.47829804	positive
rep2	LM38	series002	Mock	cellfile2	cell4	16.914	1.557253716	positive
rep2	LM38	series004	Mock	cellfile1	cell4	7.184	0.661423122	positive
rep2	LM38	series004	Mock	cellfile2	cell4	10.236	0.942417467	positive
rep2	LM38	series005	Mock	cellfile1	cell4	8.906	0.819965803	positive
rep2	LM38	series005	Mock	cellfile2	cell4	11.99	1.103906353	positive
rep2	LM38	series006	Mock	cellfile1	cell4	23.832	2.194186505	positive
rep2	LM38	series006	Mock	cellfile2	cell4	9.909	0.91231093	positive
rep2	LM38	series007	Mock	cellfile1	cell4	13.908	1.280494542	positive
rep2	LM38	series007	Mock	cellfile2	cell4	9.546	0.878889912	positive
rep2	LM38	series008	Mock	cellfile1	cell4	6.171	0.568157306	positive
rep2	LM38	series008	Mock	cellfile2	cell4	12.773	1.175996317	positive
rep2	LM38	series001	JA	cellfile1	cell4	39.042	3.594554781	positive
rep2	LM38	series001	JA	cellfile2	cell4	31.066	2.860213074	positive
rep2	LM38	series002	JA	cellfile1	cell4	43.898	4.041641457	positive
rep2	LM38	series002	JA	cellfile2	cell4	20.574	1.894225963	positive
rep2	LM38	series003	JA	cellfile1	cell4	67.512	6.215756938	positive
rep2	LM38	series003	JA	cellfile2	cell4	73.427	6.760344601	positive
rep2	LM38	series004	JA	cellfile1	cell4	15.216	1.400920689	positive
rep2	LM38	series004	JA	cellfile2	cell4	73.777	6.792568723	positive
rep2	LM38	series005	JA	cellfile1	cell4	31.099	2.863251348	positive
rep2	LM38	series005	JA	cellfile2	cell4	16.06	1.478626858	positive
rep2	LM38	series006	JA	cellfile1	cell4	20.171	1.857122189	positive
rep2	LM38	series006	JA	cellfile2	cell4	55.746	5.132474023	positive
rep2	LM38	series007	JA	cellfile1	cell4	41.605	3.830527423	positive
rep2	LM38	series007	JA	cellfile2	cell4	37.184	3.423490727	positive
rep2	LM38	series008	JA	cellfile1	cell4	64.299	5.919939498	positive
rep2	LM38	series008	JA	cellfile2	cell4	34.296	3.157595686	positive
rep2	LM38	series009	JA	cellfile1	cell4	55.689	5.127226095	positive
rep2	LM38	series009	JA	cellfile2	cell4	24.904	2.292884388	positive
rep3	LM38	series001	Mock	cellfile1	cell1	1.549	0.205988608	negative
rep3	LM38	series001	Mock	cellfile2	cell1	1.8	0.239367007	negative
rep3	LM38	series002	Mock	cellfile1	cell1	2.143	0.28497972	negative
rep3	LM38	series002	Mock	cellfile2	cell1	1.381	0.183647687	negative
rep3	LM38	series003	Mock	cellfile1	cell1	2.161	0.28737339	negative
rep3	LM38	series003	Mock	cellfile2	cell1	2.762	0.367295374	negative
rep3	LM38	series004	Mock	cellfile1	cell1	1.679	0.223276225	negative
rep3	LM38	series004	Mock	cellfile2	cell1	2.059	0.27380926	negative
rep3	LM38	series005	Mock	cellfile1	cell1	1.584	0.210642966	negative
rep3	LM38	series005	Mock	cellfile2	cell1	1.793	0.238436136	negative
rep3	LM38	series006	Mock	cellfile1	cell1	1.611	0.214233471	negative
rep3	LM38	series006	Mock	cellfile2	cell1	1.427	0.189764844	negative
rep3	LM38	series007	Mock	cellfile1	cell1	2.148	0.285644629	negative
rep3	LM38	series007	Mock	cellfile2	cell1	1.688	0.22447306	negative
rep3	LM38	series008	Mock	cellfile1	cell1	1.423	0.189232917	negative
rep3	LM38	series008	Mock	cellfile2	cell1	2.066	0.274740132	negative
rep3	LM38	series009	Mock	cellfile1	cell1	1.526	0.202930029	negative
rep3	LM38	series009	Mock	cellfile2	cell1	2.07	0.275272058	negative
rep3	LM38	series001	JA	cellfile1	cell1	2.8	0.372348678	positive
rep3	LM38	series001	JA	cellfile2	cell1	2.036	0.270750682	negative
rep3	LM38	series002	JA	cellfile1	cell1	1.823	0.242425586	negative
rep3	LM38	series002	JA	cellfile2	cell1	2.986	0.397083269	positive
rep3	LM38	series003	JA	cellfile1	cell1	2.148	0.285644629	negative
rep3	LM38	series003	JA	cellfile2	cell1	2.495	0.331789268	negative
rep3	LM38	series004	JA	cellfile1	cell1	2.117	0.281522197	negative
rep3	LM38	series004	JA	cellfile2	cell1	3.016	0.401072719	positive
rep3	LM38	series006	JA	cellfile1	cell1	2.118	0.281655179	negative
rep3	LM38	series006	JA	cellfile2	cell1	2.713	0.360779273	negative
rep3	LM38	series007	JA	cellfile1	cell1	2.831	0.37647111	positive
rep3	LM38	series007	JA	cellfile2	cell1	2.157	0.286841464	negative
rep3	LM38	series008	JA	cellfile1	cell1	2.229	0.296416144	negative
rep3	LM38	series008	JA	cellfile2	cell1	2.246	0.298676832	negative
rep3	LM38	series009	JA	cellfile1	cell1	1.92	0.255324808	negative
rep3	LM38	series009	JA	cellfile2	cell1	2.391	0.317959175	negative
rep3	LM38	series001	Mock	cellfile1	cell2	1.545	0.205456681	negative
rep3	LM38	series001	Mock	cellfile2	cell2	1.709	0.227265675	negative
rep3	LM38	series002	Mock	cellfile1	cell2	2.047	0.27221348	negative
rep3	LM38	series002	Mock	cellfile2	cell2	1.925	0.255989716	negative
rep3	LM38	series003	Mock	cellfile1	cell2	4.458	0.592832288	positive
rep3	LM38	series003	Mock	cellfile2	cell2	1.973	0.262372836	negative
rep3	LM38	series004	Mock	cellfile1	cell2	2.111	0.280724307	negative
rep3	LM38	series004	Mock	cellfile2	cell2	1.471	0.195616038	negative
rep3	LM38	series005	Mock	cellfile1	cell2	1.763	0.234446685	negative
rep3	LM38	series005	Mock	cellfile2	cell2	1.905	0.253330083	negative
rep3	LM38	series006	Mock	cellfile1	cell2	1.759	0.233914759	negative
rep3	LM38	series006	Mock	cellfile2	cell2	1.432	0.190429752	negative
rep3	LM38	series007	Mock	cellfile1	cell2	1.521	0.202265121	negative
rep3	LM38	series007	Mock	cellfile2	cell2	2.078	0.276335912	negative
rep3	LM38	series008	Mock	cellfile1	cell2	1.826	0.242824531	negative
rep3	LM38	series008	Mock	cellfile2	cell2	1.656	0.220217647	negative
rep3	LM38	series009	Mock	cellfile1	cell2	2.232	0.296815089	negative
rep3	LM38	series009	Mock	cellfile2	cell2	2.306	0.306655733	negative
rep3	LM38	series001	JA	cellfile1	cell2	3.447	0.458387819	positive
rep3	LM38	series001	JA	cellfile2	cell2	4.904	0.652142113	positive
rep3	LM38	series002	JA	cellfile1	cell2	3.853	0.512378377	positive
rep3	LM38	series002	JA	cellfile2	cell2	6.061	0.806001906	positive
rep3	LM38	series003	JA	cellfile1	cell2	2.302	0.306123806	negative
rep3	LM38	series003	JA	cellfile2	cell2	2.382	0.31676234	negative
rep3	LM38	series004	JA	cellfile1	cell2	2.11	0.280591325	negative
rep3	LM38	series004	JA	cellfile2	cell2	5.821	0.774086305	positive
rep3	LM38	series006	JA	cellfile1	cell2	1.951	0.25944724	negative
rep3	LM38	series006	JA	cellfile2	cell2	2.669	0.354928079	negative
rep3	LM38	series007	JA	cellfile1	cell2	2.831	0.37647111	positive
rep3	LM38	series007	JA	cellfile2	cell2	3.315	0.440834238	positive
rep3	LM38	series008	JA	cellfile1	cell2	3.238	0.43059465	positive
rep3	LM38	series008	JA	cellfile2	cell2	2.526	0.3359117	negative
rep3	LM38	series009	JA	cellfile1	cell2	2.58	0.34309271	negative
rep3	LM38	series009	JA	cellfile2	cell2	4	0.531926683	positive
rep3	LM38	series001	Mock	cellfile1	cell3	3.495	0.464770939	positive
rep3	LM38	series001	Mock	cellfile2	cell3	3.83	0.509319799	positive
rep3	LM38	series002	Mock	cellfile1	cell3	3.127	0.415833684	positive
rep3	LM38	series002	Mock	cellfile2	cell3	1.856	0.246813981	negative
rep3	LM38	series003	Mock	cellfile1	cell3	8.861	1.178350584	positive
rep3	LM38	series003	Mock	cellfile2	cell3	11.475	1.525964671	positive
rep3	LM38	series004	Mock	cellfile1	cell3	2.684	0.356922804	negative
rep3	LM38	series004	Mock	cellfile2	cell3	1.946	0.258782331	negative
rep3	LM38	series005	Mock	cellfile1	cell3	6.16	0.819167091	positive
rep3	LM38	series005	Mock	cellfile2	cell3	4.118	0.54761852	positive
rep3	LM38	series006	Mock	cellfile1	cell3	3.996	0.531394756	positive
rep3	LM38	series006	Mock	cellfile2	cell3	2.281	0.303331191	negative
rep3	LM38	series007	Mock	cellfile1	cell3	4.808	0.639375873	positive
rep3	LM38	series007	Mock	cellfile2	cell3	4.629	0.615572154	positive
rep3	LM38	series008	Mock	cellfile1	cell3	3.967	0.527538288	positive
rep3	LM38	series008	Mock	cellfile2	cell3	3.383	0.449876992	positive
rep3	LM38	series009	Mock	cellfile1	cell3	3.436	0.456925021	positive
rep3	LM38	series009	Mock	cellfile2	cell3	2.617	0.348013032	negative
rep3	LM38	series001	JA	cellfile1	cell3	9.592	1.275560185	positive
rep3	LM38	series001	JA	cellfile2	cell3	10.377	1.379950797	positive
rep3	LM38	series002	JA	cellfile1	cell3	12.568	1.671313637	positive
rep3	LM38	series002	JA	cellfile2	cell3	11.727	1.559476052	positive
rep3	LM38	series003	JA	cellfile1	cell3	15.293	2.03368869	positive
rep3	LM38	series003	JA	cellfile2	cell3	9.683	1.287661517	positive
rep3	LM38	series004	JA	cellfile1	cell3	7.336	0.975553536	positive
rep3	LM38	series004	JA	cellfile2	cell3	9.573	1.273033534	positive
rep3	LM38	series006	JA	cellfile1	cell3	10.296	1.369179281	positive
rep3	LM38	series006	JA	cellfile2	cell3	20.742	2.758305814	positive
rep3	LM38	series007	JA	cellfile1	cell3	9.308	1.237793391	positive
rep3	LM38	series007	JA	cellfile2	cell3	14.224	1.891531284	positive
rep3	LM38	series008	JA	cellfile1	cell3	8.777	1.167180124	positive
rep3	LM38	series008	JA	cellfile2	cell3	13.658	1.816263658	positive
rep3	LM38	series009	JA	cellfile1	cell3	12.174	1.618918859	positive
rep3	LM38	series009	JA	cellfile2	cell3	13.571	1.804694253	positive
rep3	LM38	series001	Mock	cellfile1	cell4	8.741	1.162392784	positive
rep3	LM38	series001	Mock	cellfile2	cell4	5.864	0.779804517	positive
rep3	LM38	series002	Mock	cellfile1	cell4	5.602	0.744963319	positive
rep3	LM38	series002	Mock	cellfile2	cell4	5.085	0.676211795	positive
rep3	LM38	series003	Mock	cellfile1	cell4	8.349	1.110263969	positive
rep3	LM38	series003	Mock	cellfile2	cell4	7.59	1.009330881	positive
rep3	LM38	series004	Mock	cellfile1	cell4	8.419	1.119572686	positive
rep3	LM38	series004	Mock	cellfile2	cell4	4.848	0.64469514	positive
rep3	LM38	series005	Mock	cellfile1	cell4	10.472	1.392584055	positive
rep3	LM38	series005	Mock	cellfile2	cell4	6.33	0.841773975	positive
rep3	LM38	series006	Mock	cellfile1	cell4	7.519	0.999889182	positive
rep3	LM38	series006	Mock	cellfile2	cell4	5.496	0.730867262	positive
rep3	LM38	series007	Mock	cellfile1	cell4	11.399	1.515858064	positive
rep3	LM38	series007	Mock	cellfile2	cell4	14.586	1.939670649	positive
rep3	LM38	series008	Mock	cellfile1	cell4	7.886	1.048693455	positive
rep3	LM38	series008	Mock	cellfile2	cell4	5.997	0.797491079	positive
rep3	LM38	series009	Mock	cellfile1	cell4	5.148	0.684589641	positive
rep3	LM38	series009	Mock	cellfile2	cell4	6.026	0.801347548	positive
rep3	LM38	series001	JA	cellfile1	cell4	23.11	3.07320641	positive
rep3	LM38	series001	JA	cellfile2	cell4	15.16	2.016002128	positive
rep3	LM38	series002	JA	cellfile1	cell4	9.244	1.229282564	positive
rep3	LM38	series002	JA	cellfile2	cell4	14.265	1.896983532	positive
rep3	LM38	series003	JA	cellfile1	cell4	30.666	4.078015913	positive
rep3	LM38	series003	JA	cellfile2	cell4	14.919	1.983953545	positive
rep3	LM38	series004	JA	cellfile1	cell4	11.631	1.546709812	positive
rep3	LM38	series004	JA	cellfile2	cell4	13.15	1.74870897	positive
rep3	LM38	series006	JA	cellfile1	cell4	53.019	7.050555198	positive
rep3	LM38	series006	JA	cellfile2	cell4	15.946	2.120525721	positive
rep3	LM38	series007	JA	cellfile1	cell4	19.078	2.537024313	positive
rep3	LM38	series007	JA	cellfile2	cell4	22.484	2.989959884	positive
rep3	LM38	series008	JA	cellfile1	cell4	28.689	3.815111151	positive
rep3	LM38	series008	JA	cellfile2	cell4	7.604	1.011192624	positive
rep3	LM38	series009	JA	cellfile1	cell4	20.02	2.662293047	positive
rep3	LM38	series009	JA	cellfile2	cell4	14.639	1.946718677	positive
rep4	LM38	series001	Mock	cellfile1	cell1	1.58	0.247055144	negative
rep4	LM38	series002	Mock	cellfile1	cell1	1.778	0.278015219	negative
rep4	LM38	series003	Mock	cellfile1	cell1	2.051	0.320702596	negative
rep4	LM38	series004	Mock	cellfile1	cell1	3.95	0.617637861	negative
rep4	LM38	series005	Mock	cellfile1	cell1	2.046	0.319920776	negative
rep4	LM38	series006	Mock	cellfile1	cell1	1.628	0.254560617	negative
rep4	LM38	series007	Mock	cellfile1	cell1	1.857	0.290367977	negative
rep4	LM38	series008	Mock	cellfile1	cell1	2.273	0.355415407	negative
rep4	LM38	series009	Mock	cellfile1	cell1	2.576	0.402793704	negative
rep4	LM38	series001	JA	cellfile1	cell1	3.172	0.495986657	negative
rep4	LM38	series002	JA	cellfile1	cell1	3.574	0.558844991	negative
rep4	LM38	series003	JA	cellfile1	cell1	2.551	0.398884603	negative
rep4	LM38	series004	JA	cellfile1	cell1	2.769	0.432971959	negative
rep4	LM38	series005	JA	cellfile1	cell1	4.083	0.638434275	positive
rep4	LM38	series006	JA	cellfile1	cell1	1.676	0.26206609	negative
rep4	LM38	series007	JA	cellfile1	cell1	2.603	0.407015532	negative
rep4	LM38	series008	JA	cellfile1	cell1	2.078	0.324924424	negative
rep4	LM38	series001	Mock	cellfile1	cell2	1.952	0.305222558	negative
rep4	LM38	series002	Mock	cellfile1	cell2	1.832	0.286458876	negative
rep4	LM38	series003	Mock	cellfile1	cell2	2.036	0.318357135	negative
rep4	LM38	series004	Mock	cellfile1	cell2	3.028	0.473470239	negative
rep4	LM38	series005	Mock	cellfile1	cell2	1.609	0.251589701	negative
rep4	LM38	series006	Mock	cellfile1	cell2	1.986	0.310538935	negative
rep4	LM38	series007	Mock	cellfile1	cell2	1.647	0.257531533	negative
rep4	LM38	series008	Mock	cellfile1	cell2	2.459	0.384499114	negative
rep4	LM38	series009	Mock	cellfile1	cell2	2	0.312728031	negative
rep4	LM38	series001	JA	cellfile1	cell2	4.711	0.736630877	positive
rep4	LM38	series002	JA	cellfile1	cell2	3.376	0.527884916	negative
rep4	LM38	series003	JA	cellfile1	cell2	3.536	0.552903159	negative
rep4	LM38	series004	JA	cellfile1	cell2	6.185	0.967111435	positive
rep4	LM38	series005	JA	cellfile1	cell2	5.54	0.866256645	positive
rep4	LM38	series006	JA	cellfile1	cell2	2.236	0.349629938	negative
rep4	LM38	series007	JA	cellfile1	cell2	2.438	0.38121547	negative
rep4	LM38	series008	JA	cellfile1	cell2	2.507	0.392004587	negative
rep4	LM38	series001	Mock	cellfile1	cell3	2.07	0.323673512	negative
rep4	LM38	series002	Mock	cellfile1	cell3	2.675	0.418273741	negative
rep4	LM38	series003	Mock	cellfile1	cell3	6.672	1.043260711	positive
rep4	LM38	series004	Mock	cellfile1	cell3	4.294	0.671427082	positive
rep4	LM38	series005	Mock	cellfile1	cell3	1.96	0.30647347	negative
rep4	LM38	series006	Mock	cellfile1	cell3	2.784	0.435317419	negative
rep4	LM38	series007	Mock	cellfile1	cell3	1.678	0.262378818	negative
rep4	LM38	series008	Mock	cellfile1	cell3	3.382	0.5288231	negative
rep4	LM38	series009	Mock	cellfile1	cell3	2.286	0.357448139	negative
rep4	LM38	series001	JA	cellfile1	cell3	9.927	1.552225581	positive
rep4	LM38	series002	JA	cellfile1	cell3	13.357	2.088554154	positive
rep4	LM38	series003	JA	cellfile1	cell3	12.19	1.906077348	positive
rep4	LM38	series004	JA	cellfile1	cell3	7.735	1.209475659	positive
rep4	LM38	series005	JA	cellfile1	cell3	14.069	2.199885333	positive
rep4	LM38	series006	JA	cellfile1	cell3	12.565	1.964713854	positive
rep4	LM38	series007	JA	cellfile1	cell3	5.859	0.916136766	positive
rep4	LM38	series008	JA	cellfile1	cell3	10.347	1.617898468	positive
rep4	LM38	series001	Mock	cellfile1	cell4	2.951	0.46143021	negative
rep4	LM38	series002	Mock	cellfile1	cell4	10.278	1.607109351	positive
rep4	LM38	series003	Mock	cellfile1	cell4	6.874	1.074846242	positive
rep4	LM38	series004	Mock	cellfile1	cell4	8.587	1.3426978	positive
rep4	LM38	series005	Mock	cellfile1	cell4	4.796	0.749921818	positive
rep4	LM38	series006	Mock	cellfile1	cell4	5.509	0.861409361	positive
rep4	LM38	series007	Mock	cellfile1	cell4	2.919	0.456426561	negative
rep4	LM38	series008	Mock	cellfile1	cell4	9.954	1.55644741	positive
rep4	LM38	series009	Mock	cellfile1	cell4	5.69	0.889711248	positive
rep4	LM38	series001	JA	cellfile1	cell4	11.952	1.868862712	positive
rep4	LM38	series002	JA	cellfile1	cell4	28.915	4.521265506	positive
rep4	LM38	series003	JA	cellfile1	cell4	15.799	2.47039508	positive
rep4	LM38	series004	JA	cellfile1	cell4	15.857	2.479464193	positive
rep4	LM38	series005	JA	cellfile1	cell4	15.342	2.398936725	positive
rep4	LM38	series006	JA	cellfile1	cell4	9.713	1.518763682	positive
rep4	LM38	series007	JA	cellfile1	cell4	10.493	1.640727614	positive
rep4	LM38	series008	JA	cellfile1	cell4	11.435	1.788022516	positive
