# Supplementary material for: The dynamic and diverse nature of parenchyma cells in the Arabidopsis root during secondary growth
Source: Nat Plants. 2025 Mar 26;11(4):878–90. doi: 10.1038/s41477-025-01938-6 (PMC12014502; doi:10.1038/s41477-025-01938-6)
Supplement: Supplementary file 9 — Statistical source data. [file 41477_2025_1938_MOESM9_ESM.xlsx]

## Sheet: xylem_parenchyma
Sample	Vasculature diameter	Number of secondary vessels	vessel/diameter_d	Repeat
at4g21260	72.39	8	0.110507922	rep1
at4g21260	176.32	16	0.090743072	rep1
at4g21260	148.42	16	0.107803636	rep1
at4g21260	109.61	11	0.100352145	rep1
at4g21260	128.25	14	0.109164347	rep1
at4g21260	61.82	7	0.113230132	rep1
at4g21260	129.69	13	0.100240577	rep1
at4g21260	72.11	8	0.110935463	rep1
at4g21260	133.76	14	0.104666637	rep1
at4g21260	180.66	18	0.099633018	rep1
at4g21260	162.54	13	0.079978836	rep1
at4g21260	152.78	13	0.085089671	rep1
at4g21260	154.291	18	0.11666267	rep2
at4g21260	117.938	17	0.144143533	rep2
at4g21260	135.473	15	0.11072317	rep2
at4g21260	113.566	11	0.096859976	rep2
at4g21260	128.903	16	0.124124342	rep2
at4g21260	121.862	12	0.098472042	rep2
at4g21260	112.388	15	0.133466206	rep2
at4g21260	123.15	12	0.097442144	rep2
at4g21260	153.807	14	0.091023165	rep2
at4g21260	141.597	14	0.098872151	rep2
at4g21260	142.417	14	0.098302871	rep2
at4g21260	147.897	16	0.108183398	rep2
at4g21260	159.374	19	0.119216434	rep2
at4g21260	103.727	11	0.106047606	rep2
at4g21260	138.262	16	0.115722324	rep2
at4g21260	132.517	13	0.098100621	rep2
Col-0	169.03	18	0.106489972	rep1
Col-0	153.37	14	0.091280734	rep1
Col-0	56.58	8	0.141395217	rep1
Col-0	176.14	19	0.107869353	rep1
Col-0	144.17	14	0.097105561	rep1
Col-0	75.51	10	0.132439806	rep1
Col-0	106.71	17	0.159304309	rep1
Col-0	148.03	17	0.114840035	rep1
Col-0	60.1	10	0.166386583	rep1
Col-0	224.56	29	0.129141432	rep1
Col-0	158.23	16	0.10112182	rep1
Col-0	125.22	13	0.103815623	rep1
Col-0	57.96	7	0.120781282	rep1
Col-0	143.86	14	0.097318865	rep1
Col-0	164.4	17	0.103406326	rep1
Col-0	107.27	13	0.121191781	rep1
Col-0	122.25	16	0.130884699	rep1
Col-0	110.93	14	0.126209129	rep1
Col-0	143.17	16	0.111757598	rep1
Col-0	113.39	13	0.114644514	rep1
Col-0	148.58	17	0.114415706	rep1
Col-0	109.22	12	0.109871999	rep1
Col-0	147.47	17	0.115280029	rep1
Col-0	158.325	14	0.088425707	rep2
Col-0	161.389	16	0.099139347	rep2
Col-0	176.767	14	0.079200303	rep2
Col-0	109.032	14	0.128402671	rep2
Col-0	136.862	12	0.08767956	rep2
Col-0	121.569	13	0.106935156	rep2
Col-0	128.892	13	0.100859634	rep2
Col-0	135.235	13	0.096128961	rep2
Col-0	154.377	16	0.103642382	rep2
Col-0	150.066	13	0.08662855	rep2
Col-0	154.99	15	0.096780437	rep2
Col-0	117.292	12	0.102308768	rep2
Col-0	138.448	17	0.122789784	rep2
Col-0	99.892	12	0.12012974	rep2
Col-0	134.797	13	0.096441315	rep2
Col-0	133.063	12	0.090182846	rep2
myb112	104.42	13	0.124498415	rep1
myb112	121.88	13	0.106659665	rep1
myb112	118.03	13	0.110140556	rep1
myb112	176.16	15	0.085152281	rep1
myb112	108.04	10	0.092554885	rep1
myb112	113.89	17	0.14927339	rep1
myb112	146.37	19	0.129810681	rep1
myb112	124.93	15	0.120066277	rep1
myb112	155.52	13	0.083588385	rep1
myb112	85.36	10	0.117152263	rep1
myb112	126.661	13	0.102636171	rep2
myb112	159.545	16	0.100285186	rep2
myb112	157.263	15	0.095381622	rep2
myb112	124.829	13	0.104142467	rep2
myb112	120.238	13	0.108118898	rep2
myb112	146.032	15	0.102717213	rep2
myb112	156.759	15	0.095688286	rep2
myb112	120.821	14	0.115873896	rep2
myb112	127.218	13	0.102186797	rep2
myb112	146.673	14	0.095450424	rep2
myb112	117.236	13	0.110887441	rep2
myb112	135.158	19	0.140576215	rep2
myb112	147.313	17	0.115400542	rep2
myb2	128.81	12	0.093160469	rep1
myb2	104.07	10	0.096089171	rep1
myb2	105.39	15	0.142331195	rep1
myb2	118.29	15	0.126802712	rep1
myb2	131.85	13	0.09859689	rep1
myb2	128.78	15	0.116482236	rep1
myb2	106.1	13	0.122523609	rep1
myb2	127	11	0.086617583	rep1
myb2	156.15	14	0.089657381	rep1
myb2	106.76	12	0.11239849	rep1
myb2	111.03	11	0.099075892	rep1
myb2	135.94	13	0.095631832	rep1
myb2	104.2	12	0.115164253	rep1
myb2	108.35	11	0.10152378	rep1
myb3r-3	146.57	14	0.0955175	rep1
myb3r-3	68.87	9	0.130686686	rep1
myb3r-3	119.05	14	0.117601599	rep1
myb3r-3	189.19	16	0.084573301	rep1
myb3r-3	52.64	9	0.170988886	rep1
myb3r-3	41.38	7	0.169180201	rep1
myb3r-3	43.61	9	0.206374685	rep1
myb3r-3	33.29	8	0.240334064	rep1
myb3r-3	55.66	7	0.125754527	rep1
myb3r-3	111.52	12	0.107604017	rep2
myb3r-3	100.648	11	0.109291789	rep2
myb3r-3	136.684	14	0.102426034	rep2
myb3r-3	120.903	11	0.090982027	rep2
myb3r-3	116.042	12	0.103410834	rep2
myb3r-3	157.009	14	0.089166863	rep2
myb3r-3	140.696	15	0.106612839	rep2
myb3r-3	143.751	13	0.090434154	rep2
myb3r-3	107.506	10	0.093018064	rep2
myb3r-3	129.043	17	0.131739033	rep2
myb3r-3	144.248	13	0.090122567	rep2
myb3r-3	106.664	11	0.103127578	rep2
myb3r-3	146.38	13	0.088809947	rep2
myb3r-3	142.228	14	0.098433501	rep2
myb3r-3	111.477	11	0.098675063	rep2
myb3r-5	138.4	13	0.093933351	rep1
myb3r-5	152.24	15	0.098531875	rep1
myb3r-5	148.89	15	0.10074484	rep1
myb3r-5	150.06	13	0.086632591	rep1
myb3r-5	118.75	14	0.117892751	rep1
myb3r-5	150.77	15	0.099489288	rep1
myb3r-5	171.81	16	0.09312396	rep1
myb3r-5	122.58	16	0.130527003	rep1
myb3r-5	136.18	14	0.102802846	rep1
myb3r-5	64.59	8	0.12385243	rep1
myb3r-5	103.43	12	0.116017132	rep1
myb3r-5	112.62	11	0.097677062	rep1
myb3r-5	112.62	14	0.124316261	rep1
myb3r-5	51.59	7	0.13568521	rep1
myb3r-5	122.55	16	0.130556825	rep1
myb3r-5	131.119	15	0.114399896	rep2
myb3r-5	119.763	11	0.091848067	rep2
myb3r-5	136.536	13	0.095212984	rep2
myb3r-5	127.116	16	0.125869285	rep2
myb3r-5	146.646	17	0.115925426	rep2
myb3r-5	136.683	14	0.102426783	rep2
myb3r-5	143.725	15	0.104365977	rep2
myb3r-5	117.401	12	0.10221378	rep2
myb3r-5	162.029	16	0.098747755	rep2
myb3r-5	164.107	17	0.10359095	rep2
myb3r-5	113.796	13	0.114239516	rep2
myb3r-5	134.293	12	0.089356854	rep2
myb3r-5	138.449	12	0.086674516	rep2
myb78	142.81	14	0.098031664	rep1
myb78	95.86	14	0.146049365	rep1
myb78	78.16	9	0.11515578	rep1
myb78	80.08	11	0.137371214	rep1
myb78	82.89	13	0.156828683	rep1
myb78	91.5	11	0.120217265	rep1
myb78	76.61	11	0.14358064	rep1
nac046	133.99	13	0.09702289	rep1
nac046	133.09	12	0.09016455	rep1
nac046	120.13	12	0.099893447	rep1
nac046	121.84	15	0.123117331	rep1
nac046	111.62	12	0.107503763	rep1
nac046	126.85	16	0.126129251	rep1
nac046	113.69	21	0.184707942	rep1
nac046	95.9	11	0.114699227	rep1
nac046	135.77	14	0.103117082	rep1
nac046	83.98	12	0.14288606	rep1
nac046	144.5	19	0.131486069	rep1
nac046	102.82	13	0.126440694	rep1
nac046	81.89	8	0.097697991	rep1
nac046	92.77	11	0.118572814	rep2
nac046	102.524	11	0.107291951	rep2
nac046	134.636	14	0.103984076	rep2
nac046	124.072	12	0.096718035	rep2
nac046	151.529	16	0.105590349	rep2
nac046	114.501	12	0.104802578	rep2
nac046	111.034	14	0.126087505	rep2
nac046	93.948	12	0.127730234	rep2
nac046	121.943	13	0.106607185	rep2
nac046	141.206	15	0.106227781	rep2
nac046	144.622	15	0.10371866	rep2
nac046	118.191	12	0.101530573	rep2
nac046	116.01	11	0.094819412	rep2
nac046	137.533	11	0.079980805	rep2
nac046	149.301	17	0.113863939	rep2
nac046	127.185	16	0.125800999	rep2
nac055	138.3	22	0.159069875	rep1
nac055	142.12	13	0.091470065	rep1
nac055	136.38	15	0.109989221	rep1
nac055	150.31	14	0.093141462	rep1
nac055	149.34	15	0.100444635	rep1
nac055	125.87	14	0.111224984	rep1
nac055	129.22	13	0.100605957	rep1
nac055	177.49	17	0.095779504	rep1
nac055	108.28	11	0.101584722	rep1
nac055	122.29	15	0.122660256	rep1
nac055	67.98	6	0.08826385	rep1
nac055	142.7	16	0.112124121	rep1
nac055	88.81	8	0.090078932	rep1
nac055	112.105	12	0.107042505	rep2
nac055	148.451	13	0.087570983	rep2
nac055	111.121	11	0.09899119	rep2
nac055	110.32	11	0.099709935	rep2
nac055	135.683	12	0.088441441	rep2
nac055	57.754	7	0.121203726	rep2
nac055	115.321	11	0.095385923	rep2
nac055	131.37	13	0.098957144	rep2
nac055	146.898	15	0.102111669	rep2
nac087	117.85	17	0.144247495	rep1
nac087	108.69	12	0.110406757	rep1
nac087	149.95	14	0.093367568	rep1
nac087	133.05	15	0.112741266	rep1
nac087	139.4	16	0.114776795	rep1
nac087	136.7	15	0.109727729	rep1
nac087	125.03	14	0.111974918	rep1
nac087	144.77	15	0.10361549	rep1
nac087	101.21	19	0.187735905	rep1
nac087	113.134	10	0.088390758	rep2
nac087	98.267	11	0.111939919	rep2
nac087	108.49	12	0.110609273	rep2
nac087	109.685	12	0.109404203	rep2
nac087	96.63	9	0.093138777	rep2
nac087	127.576	11	0.086223114	rep2
nac087	107.888	10	0.092688714	rep2
nac087	110.563	10	0.090446171	rep2
nac087	122.34	11	0.089913356	rep2
nac087	148.776	16	0.107544228	rep2
nac087	101.117	11	0.108784873	rep2
nac087	118.212	11	0.093053159	rep2
nac087	110.678	14	0.12649307	rep2
nac087	110.953	15	0.135192379	rep2
nac087	103.057	9	0.087330312	rep2
nac087	115.311	12	0.104066394	rep2
