# Supplementary material for: The dynamic and diverse nature of parenchyma cells in the Arabidopsis root during secondary growth
Source: Nat Plants. 2025 Mar 26;11(4):878–90. doi: 10.1038/s41477-025-01938-6 (PMC12014502; doi:10.1038/s41477-025-01938-6)
Supplement: Supplementary file 10 — Statistical source data. [file 41477_2025_1938_MOESM10_ESM.xlsx]

## Sheet: Sheet1
Quantification of phloem mutants
sample	Vasculature diameter	Number of de novo sieve elements	Number of de novo sieve elements/diameter	Repeat
3paplC	232.913	4	0.017173795	rep1
3paplC	292.669	6	0.020500976	rep1
3paplC	330.981	5	0.015106607	rep1
3paplC	321.591	7	0.021766778	rep1
3paplC	409.879	7	0.017078211	rep1
3paplC	317.98	4	0.012579408	rep1
3paplC	279.546	4	0.014308915	rep1
3paplC	330.646	7	0.021170678	rep1
3paplC	354.357	8	0.022576103	rep1
3paplC	342.045	6	0.017541552	rep1
3paplC	285.839	6	0.020990837	rep1
3paplC	405.874	12	0.029565826	rep1
3paplC	238.718	6	0.025134259	rep1
3paplC	236.257	2	0.008465358	rep1
3paplC	383.1	9	0.023492561	rep2
3paplC	246.099	3	0.012190216	rep2
3paplC	309.911	6	0.019360397	rep2
3paplC	236.722	6	0.025346187	rep2
3paplC	272.656	5	0.018338126	rep2
3paplC	252.571	5	0.019796414	rep2
3paplC	175.073	0	0	rep3
3paplC	305.735	10	0.032708064	rep3
3paplC	249.76	7	0.028026906	rep3
3paplC	222.178	4	0.018003583	rep3
3paplC	337.213	4	0.011861939	rep3
3paplC	346.776	9	0.025953353	rep3
3paplC	250.177	4	0.01598868	rep3
3paplC	354.649	10	0.028196893	rep3
3paplC	237.176	3	0.012648835	rep3
3paplC	301.37	9	0.029863623	rep3
3paplC	308.015	9	0.029219356	rep3
3paplC	289.617	5	0.01726418	rep4
3paplC	272.662	8	0.029340355	rep4
3paplC	470.622	17	0.036122408	rep4
3paplC	402.709	9	0.022348644	rep4
3paplC	364.662	9	0.024680389	rep4
3paplC	144.866	1	0.006902931	rep5
3paplC	197.472	9	0.045576082	rep5
3paplC	211.113	9	0.042631198	rep5
3paplC	155.654	3	0.019273517	rep5
3paplC	169.409	4	0.023611496	rep5
3paplC	142.78	5	0.03501891	rep5
3paplC	134.2	4	0.029806259	rep5
3paplC	148.51	4	0.026934213	rep5
3paplC	141.228	4	0.028322995	rep5
3paplC	148.288	3	0.020230902	rep5
3paplC	223.93	10	0.044656812	rep5
3paplC	151.918	5	0.032912492	rep5
3paplC	158.631	5	0.03151969	rep5
WT	248.491	2	0.008048581	rep1
WT	318.518	6	0.01883724	rep1
WT	333.255	7	0.021004936	rep1
WT	438.83	9	0.020509081	rep1
WT	280.475	4	0.014261521	rep1
WT	238.898	3	0.012557661	rep1
WT	295.443	9	0.030462729	rep1
WT	271.094	6	0.022132544	rep1
WT	228.276	5	0.02190331	rep1
WT	417.19	13	0.031160862	rep1
WT	236.077	4	0.016943624	rep1
WT	317.094	13	0.040997307	rep2
WT	413.222	11	0.026620073	rep2
WT	294.852	7	0.023740724	rep2
WT	330.987	6	0.0181276	rep2
WT	350.798	11	0.031357077	rep2
WT	426.886	12	0.028110549	rep2
WT	306.222	7	0.022859233	rep2
WT	399.245	14	0.035066187	rep2
WT	368.622	7	0.018989643	rep3
WT	267.573	5	0.018686489	rep3
WT	282.016	7	0.024821287	rep3
WT	402.48	9	0.02236136	rep3
WT	333.091	5	0.015010913	rep3
WT	416.414	13	0.031218931	rep3
WT	368.399	9	0.024430034	rep3
WT	275.92	7	0.025369672	rep3
WT	336.151	9	0.026773682	rep3
WT	448.085	14	0.031244072	rep3
WT	281.974	9	0.031917836	rep3
WT	298.353	8	0.026813875	rep3
WT	388.75	16	0.041157556	rep3
WT	279.408	11	0.039368951	rep3
WT	351.592	10	0.028442058	rep4
WT	538.056	20	0.037170852	rep4
WT	248.802	12	0.048231124	rep4
WT	572.266	15	0.026211587	rep4
WT	298.283	9	0.030172688	rep4
WT	372.108	23	0.061810012	rep4
WT	298.907	8	0.026764177	rep4
WT	191.747	9	0.046936849	rep5
WT	161.379	7	0.043376152	rep5
WT	189.382	7	0.03696233	rep5
WT	209.424	10	0.047750019	rep5
WT	185.861	10	0.053803649	rep5
WT	154.786	6	0.038763196	rep5
WT	154.74	2	0.012924906	rep5
WT	164.871	6	0.036392088	rep5
WT	177.894	7	0.039349275	rep5
WT	172.086	7	0.040677336	rep5
