# Supplementary material for: The dynamic and diverse nature of parenchyma cells in the Arabidopsis root during secondary growth
Source: Nat Plants. 2025 Mar 26;11(4):878–90. doi: 10.1038/s41477-025-01938-6 (PMC12014502; doi:10.1038/s41477-025-01938-6)
Supplement: Supplementary file 11 — Statistical source data. [file 41477_2025_1938_MOESM11_ESM.xlsx]

## Sheet: Sheet1
Quantification of JA treated reporter lines (LM2: pPBP1:erVenus; LM34: pAT3G26450:erVenus; LM36: pPER49:erVenus; LM38: pAT1G14120:erVenus)																					Quantification of ABA treated reporter lines																					Quantification of SA treated reporter lines
repeat	sample	image	treatment	region	cellfile	cellposition	Mean	normalized_mean	count			sample	region	cellfile	treatment	signal	ratio	ratio_per			repeat	sample	image	treatment	region	cellfile	cellposition	Mean	normalized_mean	count			sample	region	cellfile	treatment	signal	ratio	ratio_per			repeat	sample	image	treatment	region	cellfile	cellposition	Mean
rep1	LM34	series01	Mock	ppp	cellfile1	cell1	2.686	0.164300187	negative			LM34	ppp	cell1	JA	positive	0.08474576	8.474576			rep1	LM2	series001	ABA	ppp	cellfile1	cell1	1.87	0.137603709	negative			LM2	ppp	cell1	ABA	positive	0.09375	9.375			rep1	LM2	series001	Mock	ppp	cellfile1	cell1	1.837
rep1	LM34	series01	Mock	ppp	cellfile2	cell1	2.864	0.175188286	negative			LM34	ppp	cell1	Mock	positive	0	0			rep1	LM2	series001	ABA	ppp	cellfile2	cell1	2.13	0.156735775	negative			LM2	ppp	cell1	Mock	positive	0	0			rep1	LM2	series001	Mock	ppp	cellfile1	cell2	2.843
rep1	LM34	series02	Mock	ppp	cellfile1	cell1	3.387	0.207179722	negative			LM34	ppp	cell1	JA	negative	0.91525424	91.525424			rep1	LM2	series002	ABA	ppp	cellfile1	cell1	1.968	0.144815026	negative			LM2	ppp	cell1	ABA	negative	0.90625	90.625			rep1	LM2	series001	Mock	ppp	cellfile1	cell3	3.81
rep1	LM34	series02	Mock	ppp	cellfile2	cell1	2.5	0.152922736	negative			LM34	ppp	cell1	Mock	negative	1	100			rep1	LM2	series002	ABA	ppp	cellfile2	cell1	2.836	0.208686694	negative			LM2	ppp	cell1	Mock	negative	1	100			rep1	LM2	series001	Mock	ppp	cellfile1	cell4	7.161
rep1	LM34	series03	Mock	ppp	cellfile1	cell1	1.636	0.100072638	negative			LM34	ppp	cell2	JA	positive	0.2033898	20.33898			rep1	LM2	series003	ABA	ppp	cellfile1	cell1	1.786	0.13142258	negative			LM2	ppp	cell2	ABA	positive	0.28125	28.125			rep1	LM2	series001	Mock	ppp	cellfile2	cell1	2.116
rep1	LM34	series03	Mock	ppp	cellfile2	cell1	2.407	0.14723401	negative			LM34	ppp	cell2	Mock	positive	0.03508772	3.508772			rep1	LM2	series003	ABA	ppp	cellfile2	cell1	2.328	0.17130558	negative			LM2	ppp	cell2	Mock	positive	0.2105263	21.05263			rep1	LM2	series001	Mock	ppp	cellfile2	cell2	2.439
rep1	LM34	series04	Mock	ppp	cellfile1	cell1	2.147	0.131330045	negative			LM34	ppp	cell2	JA	negative	0.7966102	79.66102			rep1	LM2	series004	ABA	ppp	cellfile1	cell1	1.912	0.140694273	negative			LM2	ppp	cell2	ABA	negative	0.71875	71.875			rep1	LM2	series001	Mock	ppp	cellfile2	cell3	7.151
rep1	LM34	series04	Mock	ppp	cellfile2	cell1	3.417	0.209014795	negative			LM34	ppp	cell2	Mock	negative	0.96491228	96.491228			rep1	LM2	series004	ABA	ppp	cellfile2	cell1	1.84	0.135396163	negative			LM2	ppp	cell2	Mock	negative	0.7894737	78.94737			rep1	LM2	series001	Mock	ppp	cellfile2	cell4	18.863
rep1	LM34	series05	Mock	ppp	cellfile1	cell1	1.817	0.111144244	negative			LM34	ppp	cell3	JA	positive	0.9491525	94.91525			rep1	LM2	series005	ABA	ppp	cellfile1	cell1	1.885	0.138707482	negative			LM2	ppp	cell3	ABA	positive	0.9375	93.75			rep1	LM2	series002	Mock	ppp	cellfile1	cell1	1.832
rep1	LM34	series05	Mock	ppp	cellfile2	cell1	2.152	0.131635891	negative			LM34	ppp	cell3	Mock	positive	0.7368421	73.68421			rep1	LM2	series005	ABA	ppp	cellfile2	cell1	2.045	0.150481061	negative			LM2	ppp	cell3	Mock	positive	1	100			rep1	LM2	series002	Mock	ppp	cellfile1	cell2	2.064
rep1	LM34	series06	Mock	ppp	cellfile1	cell1	2.409	0.147356348	negative			LM34	ppp	cell3	JA	negative	0.0508475	5.08475			rep1	LM2	series006	ABA	ppp	cellfile1	cell1	2.142	0.157618794	negative			LM2	ppp	cell3	ABA	negative	0.0625	6.25			rep1	LM2	series002	Mock	ppp	cellfile1	cell3	3.892
rep1	LM34	series06	Mock	ppp	cellfile2	cell1	3.375	0.206445693	negative			LM34	ppp	cell3	Mock	negative	0.2631579	26.31579			rep1	LM2	series006	ABA	ppp	cellfile2	cell1	2.021	0.148715024	negative			LM2	ppp	cell3	Mock	negative	0	0			rep1	LM2	series002	Mock	ppp	cellfile1	cell4	17.243
rep1	LM34	series07	Mock	ppp	cellfile1	cell1	2.295	0.140383071	negative			LM34	ppp	cell4	JA	positive	1	100			rep1	LM2	series007	ABA	ppp	cellfile1	cell1	2.875	0.211556504	negative			LM2	ppp	cell4	ABA	positive	1	100			rep1	LM2	series002	Mock	ppp	cellfile2	cell1	2.229
rep1	LM34	series07	Mock	ppp	cellfile2	cell1	2.6	0.159039645	negative			LM34	ppp	cell4	Mock	positive	1	100			rep1	LM2	series007	ABA	ppp	cellfile2	cell1	1.936	0.14246031	negative			LM2	ppp	cell4	Mock	positive	1	100			rep1	LM2	series002	Mock	ppp	cellfile2	cell2	2.538
rep1	LM34	series08	Mock	ppp	cellfile1	cell1	2.662	0.162832129	negative			LM34	ppp	cell4	JA	negative	0	0			rep1	LM2	series001	Mock	ppp	cellfile1	cell1	3	0.220754613	negative			LM2	ppp	cell4	ABA	negative	0	0			rep1	LM2	series002	Mock	ppp	cellfile2	cell3	5.579
rep1	LM34	series08	Mock	ppp	cellfile2	cell1	1.709	0.104537982	negative			LM34	ppp	cell4	Mock	negative	0	0			rep1	LM2	series001	Mock	ppp	cellfile2	cell1	2.286	0.168215015	negative			LM2	ppp	cell4	Mock	negative	0	0			rep1	LM2	series002	Mock	ppp	cellfile2	cell4	21.277
rep1	LM34	series01	JA	ppp	cellfile1	cell1	2.445	0.149558436	negative			LM36	ppp	cell1	JA	positive	0.2285714	22.85714			rep1	LM2	series002	Mock	ppp	cellfile1	cell1	2.025	0.149009364	negative			LM38	ppp	cell1	ABA	positive	0.2222222	22.22222			rep1	LM2	series003	Mock	ppp	cellfile1	cell1	1.976
rep1	LM34	series01	JA	ppp	cellfile2	cell1	2.345	0.143441526	negative			LM36	ppp	cell1	Mock	positive	0	0			rep1	LM2	series002	Mock	ppp	cellfile2	cell1	3.544	0.260784783	negative			LM38	ppp	cell1	Mock	positive	0	0			rep1	LM2	series003	Mock	ppp	cellfile1	cell2	3.384
rep1	LM34	series02	JA	ppp	cellfile1	cell1	2.712	0.165890584	negative			LM36	ppp	cell1	JA	negative	0.7714286	77.14286			rep1	LM2	series003	Mock	ppp	cellfile1	cell1	1.972	0.145109366	negative			LM38	ppp	cell1	ABA	negative	0.7777778	77.77778			rep1	LM2	series003	Mock	ppp	cellfile1	cell3	8.421
rep1	LM34	series02	JA	ppp	cellfile2	cell1	1.637	0.100133807	negative			LM36	ppp	cell1	Mock	negative	1	100			rep1	LM2	series003	Mock	ppp	cellfile2	cell1	1.728	0.127154657	negative			LM38	ppp	cell1	Mock	negative	1	100			rep1	LM2	series003	Mock	ppp	cellfile1	cell4	14.358
rep1	LM34	series03	JA	ppp	cellfile1	cell1	2.167	0.132553427	negative			LM36	ppp	cell2	JA	positive	0.2	20			rep1	LM2	series004	Mock	ppp	cellfile1	cell1	2.112	0.155411247	negative			LM38	ppp	cell2	ABA	positive	0.3333333	33.33333			rep1	LM2	series003	Mock	ppp	cellfile2	cell1	1.472
rep1	LM34	series03	JA	ppp	cellfile2	cell1	2.667	0.163137975	negative			LM36	ppp	cell2	Mock	positive	0.2051282	20.51282			rep1	LM2	series004	Mock	ppp	cellfile2	cell1	2.43	0.178811236	negative			LM38	ppp	cell2	Mock	positive	0.1904762	19.04762			rep1	LM2	series003	Mock	ppp	cellfile2	cell2	3.092
rep1	LM34	series04	JA	ppp	cellfile1	cell1	3.293	0.201429828	negative			LM36	ppp	cell2	JA	negative	0.8	80			rep1	LM2	series005	Mock	ppp	cellfile1	cell1	2.676	0.196913115	negative			LM38	ppp	cell2	ABA	negative	0.6666667	66.66667			rep1	LM2	series003	Mock	ppp	cellfile2	cell3	6.782
rep1	LM34	series04	JA	ppp	cellfile2	cell1	3.327	0.203509577	negative			LM36	ppp	cell2	Mock	negative	0.7948718	79.48718			rep1	LM2	series005	Mock	ppp	cellfile2	cell1	1.737	0.127816921	negative			LM38	ppp	cell2	Mock	negative	0.8095238	80.95238			rep1	LM2	series003	Mock	ppp	cellfile2	cell4	17.358
rep1	LM34	series05	JA	ppp	cellfile1	cell1	1.933	0.118239859	negative			LM36	ppp	cell3	JA	positive	0.9428571	94.28571			rep1	LM2	series006	Mock	ppp	cellfile1	cell1	1.729	0.127228242	negative			LM38	ppp	cell3	ABA	positive	0.8888889	88.88889			rep1	LM2	series004	Mock	ppp	cellfile1	cell1	1.702
rep1	LM34	series05	JA	ppp	cellfile2	cell1	3.147	0.19249914	negative			LM36	ppp	cell3	Mock	positive	0.9230769	92.30769			rep1	LM2	series006	Mock	ppp	cellfile2	cell1	1.722	0.126713148	negative			LM38	ppp	cell3	Mock	positive	0.8809524	88.09524			rep1	LM2	series004	Mock	ppp	cellfile1	cell2	2.717
rep1	LM34	series06	JA	ppp	cellfile1	cell1	2.617	0.16007952	negative			LM36	ppp	cell3	JA	negative	0.0571429	5.71429			rep1	LM2	series001	ABA	ppp	cellfile1	cell2	4.269	0.314133814	positive			LM38	ppp	cell3	ABA	negative	0.1111111	11.11111			rep1	LM2	series004	Mock	ppp	cellfile1	cell3	5.906
rep1	LM34	series06	JA	ppp	cellfile2	cell1	2.957	0.180877012	negative			LM36	ppp	cell3	Mock	negative	0.0769231	7.69231			rep1	LM2	series001	ABA	ppp	cellfile2	cell2	2.403	0.176824445	negative			LM38	ppp	cell3	Mock	negative	0.1190476	11.90476			rep1	LM2	series004	Mock	ppp	cellfile1	cell4	13.983
rep1	LM34	series07	JA	ppp	cellfile1	cell1	2.322	0.142034637	negative			LM36	ppp	cell4	JA	positive	1	100			rep1	LM2	series002	ABA	ppp	cellfile1	cell2	5.332	0.392354532	positive			LM38	ppp	cell4	ABA	positive	1	100			rep1	LM2	series004	Mock	ppp	cellfile2	cell1	1.542
rep1	LM34	series07	JA	ppp	cellfile2	cell1	2.361	0.144420232	negative			LM36	ppp	cell4	Mock	positive	1	100			rep1	LM2	series002	ABA	ppp	cellfile2	cell2	4.594	0.338048897	positive			LM38	ppp	cell4	Mock	positive	1	100			rep1	LM2	series004	Mock	ppp	cellfile2	cell2	1.996
rep1	LM34	series08	JA	ppp	cellfile1	cell1	3.243	0.198371373	negative			LM36	ppp	cell4	JA	negative	0	0			rep1	LM2	series003	ABA	ppp	cellfile1	cell2	2.216	0.163064074	negative			LM38	ppp	cell4	ABA	negative	0	0			rep1	LM2	series004	Mock	ppp	cellfile2	cell3	3.458
rep1	LM34	series08	JA	ppp	cellfile2	cell1	2.843	0.173903735	negative			LM36	ppp	cell4	Mock	negative	0	0			rep1	LM2	series003	ABA	ppp	cellfile2	cell2	3.651	0.268658364	positive			LM38	ppp	cell4	Mock	negative	0	0			rep1	LM2	series004	Mock	ppp	cellfile2	cell4	7.541
rep1	LM34	series09	JA	ppp	cellfile1	cell1	3.404	0.208219597	negative												rep1	LM2	series004	ABA	ppp	cellfile1	cell2	2.063	0.151805589	negative												rep1	LM2	series005	Mock	ppp	cellfile1	cell1	1.508
rep1	LM34	series09	JA	ppp	cellfile2	cell1	2.165	0.132431089	negative												rep1	LM2	series004	ABA	ppp	cellfile2	cell2	2.2	0.161886716	negative												rep1	LM2	series005	Mock	ppp	cellfile1	cell2	1.806
rep1	LM34	series01	Mock	ppp	cellfile1	cell2	2.842	0.173842566	negative												rep1	LM2	series005	ABA	ppp	cellfile1	cell2	2.931	0.215677257	negative												rep1	LM2	series005	Mock	ppp	cellfile1	cell3	9.292
rep1	LM34	series01	Mock	ppp	cellfile2	cell2	3.763	0.230179302	positive												rep1	LM2	series005	ABA	ppp	cellfile2	cell2	2.216	0.163064074	negative												rep1	LM2	series005	Mock	ppp	cellfile1	cell4	15.697
rep1	LM34	series02	Mock	ppp	cellfile1	cell2	3.387	0.207179722	negative												rep1	LM2	series006	ABA	ppp	cellfile1	cell2	3.428	0.252248938	negative												rep1	LM2	series005	Mock	ppp	cellfile2	cell1	1.857
rep1	LM34	series02	Mock	ppp	cellfile2	cell2	2.522	0.154268456	negative												rep1	LM2	series006	ABA	ppp	cellfile2	cell2	2.106	0.154969738	negative												rep1	LM2	series005	Mock	ppp	cellfile2	cell2	2.233
rep1	LM34	series03	Mock	ppp	cellfile1	cell2	2.03	0.124173261	negative												rep1	LM2	series007	ABA	ppp	cellfile1	cell2	4.323	0.318107397	positive												rep1	LM2	series005	Mock	ppp	cellfile2	cell3	8.818
rep1	LM34	series03	Mock	ppp	cellfile2	cell2	2.333	0.142707497	negative												rep1	LM2	series007	ABA	ppp	cellfile2	cell2	2.795	0.205669714	negative												rep1	LM2	series005	Mock	ppp	cellfile2	cell4	12.55
rep1	LM34	series04	Mock	ppp	cellfile1	cell2	2.317	0.141728792	negative												rep1	LM2	series001	Mock	ppp	cellfile1	cell2	5.228	0.384701705	positive												rep1	LM2	series001	SA	ppp	cellfile1	cell1	1.675
rep1	LM34	series04	Mock	ppp	cellfile2	cell2	2.733	0.167175135	negative												rep1	LM2	series001	Mock	ppp	cellfile2	cell2	2.111	0.155337663	negative												rep1	LM2	series001	SA	ppp	cellfile1	cell2	3.389
rep1	LM34	series05	Mock	ppp	cellfile1	cell2	2.347	0.143563864	negative												rep1	LM2	series002	Mock	ppp	cellfile1	cell2	1.956	0.143932008	negative												rep1	LM2	series001	SA	ppp	cellfile1	cell3	6.373
rep1	LM34	series05	Mock	ppp	cellfile2	cell2	3.008	0.183996636	negative												rep1	LM2	series002	Mock	ppp	cellfile2	cell2	4.788	0.352324362	positive												rep1	LM2	series001	SA	ppp	cellfile1	cell4	6.742
rep1	LM34	series06	Mock	ppp	cellfile1	cell2	3.038	0.185831709	negative												rep1	LM2	series003	Mock	ppp	cellfile1	cell2	2.427	0.178590482	negative												rep1	LM2	series001	SA	ppp	cellfile2	cell1	1.714
rep1	LM34	series06	Mock	ppp	cellfile2	cell2	3.191	0.19519058	negative												rep1	LM2	series003	Mock	ppp	cellfile2	cell2	2.383	0.175352747	negative												rep1	LM2	series001	SA	ppp	cellfile2	cell2	3.101
rep1	LM34	series07	Mock	ppp	cellfile1	cell2	3.234	0.197820851	negative												rep1	LM2	series004	Mock	ppp	cellfile1	cell2	1.802	0.132599937	negative												rep1	LM2	series001	SA	ppp	cellfile2	cell3	7.321
rep1	LM34	series07	Mock	ppp	cellfile2	cell2	3.123	0.191031082	negative												rep1	LM2	series004	Mock	ppp	cellfile2	cell2	2.782	0.204713111	negative												rep1	LM2	series001	SA	ppp	cellfile2	cell4	11.158
rep1	LM34	series08	Mock	ppp	cellfile1	cell2	3.086	0.188767825	negative												rep1	LM2	series005	Mock	ppp	cellfile1	cell2	8.418	0.619437444	positive												rep1	LM2	series002	SA	ppp	cellfile1	cell1	2.068
rep1	LM34	series08	Mock	ppp	cellfile2	cell2	1.726	0.105577857	negative												rep1	LM2	series005	Mock	ppp	cellfile2	cell2	1.88	0.138339557	negative												rep1	LM2	series002	SA	ppp	cellfile1	cell2	2.096
rep1	LM34	series01	JA	ppp	cellfile1	cell2	2.84	0.173720228	negative												rep1	LM2	series006	Mock	ppp	cellfile1	cell2	2.47	0.181754631	negative												rep1	LM2	series002	SA	ppp	cellfile1	cell3	11.894
rep1	LM34	series01	JA	ppp	cellfile2	cell2	3.087	0.188828994	negative												rep1	LM2	series006	Mock	ppp	cellfile2	cell2	1.634	0.120237679	negative												rep1	LM2	series002	SA	ppp	cellfile1	cell4	11.894
rep1	LM34	series02	JA	ppp	cellfile1	cell2	2.672	0.16344382	negative												rep1	LM2	series001	ABA	ppp	cellfile1	cell3	17.9	1.31716919	positive												rep1	LM2	series002	SA	ppp	cellfile2	cell1	2.197
rep1	LM34	series02	JA	ppp	cellfile2	cell2	3.18	0.19451772	negative												rep1	LM2	series001	ABA	ppp	cellfile2	cell3	6.969	0.512812966	positive												rep1	LM2	series002	SA	ppp	cellfile2	cell2	2.469
rep1	LM34	series03	JA	ppp	cellfile1	cell2	2.69	0.164544864	negative												rep1	LM2	series002	ABA	ppp	cellfile1	cell3	12.561	0.924299564	positive												rep1	LM2	series002	SA	ppp	cellfile2	cell3	7.909
rep1	LM34	series03	JA	ppp	cellfile2	cell2	2.827	0.17292503	negative												rep1	LM2	series002	ABA	ppp	cellfile2	cell3	13.336	0.981327839	positive												rep1	LM2	series002	SA	ppp	cellfile2	cell4	9.887
rep1	LM34	series04	JA	ppp	cellfile1	cell2	2.908	0.177879726	negative												rep1	LM2	series003	ABA	ppp	cellfile1	cell3	5.69	0.418697916	positive												rep1	LM2	series003	SA	ppp	cellfile1	cell1	1.965
rep1	LM34	series04	JA	ppp	cellfile2	cell2	2.519	0.154084949	negative												rep1	LM2	series003	ABA	ppp	cellfile2	cell3	9.952	0.732316636	positive												rep1	LM2	series003	SA	ppp	cellfile1	cell2	2.353
rep1	LM34	series05	JA	ppp	cellfile1	cell2	3.493	0.213663646	positive												rep1	LM2	series004	ABA	ppp	cellfile1	cell3	2.895	0.213028201	negative												rep1	LM2	series003	SA	ppp	cellfile1	cell3	8.16
rep1	LM34	series05	JA	ppp	cellfile2	cell2	3.301	0.20191918	negative												rep1	LM2	series004	ABA	ppp	cellfile2	cell3	3.831	0.281903641	positive												rep1	LM2	series003	SA	ppp	cellfile1	cell4	15.209
rep1	LM34	series06	JA	ppp	cellfile1	cell2	2.782	0.17017242	negative												rep1	LM2	series005	ABA	ppp	cellfile1	cell3	10.332	0.760278887	positive												rep1	LM2	series003	SA	ppp	cellfile2	cell1	2.192
rep1	LM34	series06	JA	ppp	cellfile2	cell2	2.702	0.165278893	negative												rep1	LM2	series005	ABA	ppp	cellfile2	cell3	10.268	0.755569455	positive												rep1	LM2	series003	SA	ppp	cellfile2	cell2	2.837
rep1	LM34	series07	JA	ppp	cellfile1	cell2	3	0.183507283	negative												rep1	LM2	series006	ABA	ppp	cellfile1	cell3	17.568	1.292739013	positive												rep1	LM2	series003	SA	ppp	cellfile2	cell3	14.707
rep1	LM34	series07	JA	ppp	cellfile2	cell2	3.307	0.202286195	negative												rep1	LM2	series006	ABA	ppp	cellfile2	cell3	9.826	0.723044942	positive												rep1	LM2	series003	SA	ppp	cellfile2	cell4	26.045
rep1	LM34	series08	JA	ppp	cellfile1	cell2	3.507	0.214520014	positive												rep1	LM2	series007	ABA	ppp	cellfile1	cell3	11.822	0.869920344	positive												rep1	LM2	series004	SA	ppp	cellfile1	cell1	2.009
rep1	LM34	series08	JA	ppp	cellfile2	cell2	3.935	0.240700386	positive												rep1	LM2	series007	ABA	ppp	cellfile2	cell3	10.042	0.738939274	positive												rep1	LM2	series004	SA	ppp	cellfile1	cell2	2.043
rep1	LM34	series09	JA	ppp	cellfile1	cell2	3.688	0.22559162	positive												rep1	LM2	series001	Mock	ppp	cellfile1	cell3	11.568	0.851229787	positive												rep1	LM2	series004	SA	ppp	cellfile1	cell3	5.597
rep1	LM34	series09	JA	ppp	cellfile2	cell2	2.602	0.159161983	negative												rep1	LM2	series001	Mock	ppp	cellfile2	cell3	4.617	0.339741349	positive												rep1	LM2	series004	SA	ppp	cellfile1	cell4	13.416
rep1	LM34	series01	Mock	ppp	cellfile1	cell3	7.52	0.459991589	positive												rep1	LM2	series002	Mock	ppp	cellfile1	cell3	6.954	0.511709193	positive												rep1	LM2	series004	SA	ppp	cellfile2	cell1	2.142
rep1	LM34	series01	Mock	ppp	cellfile2	cell3	18.041	1.103551631	positive												rep1	LM2	series002	Mock	ppp	cellfile2	cell3	6.117	0.450118656	positive												rep1	LM2	series004	SA	ppp	cellfile2	cell2	2.535
rep1	LM34	series02	Mock	ppp	cellfile1	cell3	5.637	0.344810185	positive												rep1	LM2	series003	Mock	ppp	cellfile1	cell3	6.562	0.482863923	positive												rep1	LM2	series004	SA	ppp	cellfile2	cell3	7.871
rep1	LM34	series02	Mock	ppp	cellfile2	cell3	4.503	0.275444432	positive												rep1	LM2	series003	Mock	ppp	cellfile2	cell3	4.155	0.305745139	positive												rep1	LM2	series004	SA	ppp	cellfile2	cell4	17.745
rep1	LM34	series03	Mock	ppp	cellfile1	cell3	5.104	0.312207057	positive												rep1	LM2	series004	Mock	ppp	cellfile1	cell3	6.282	0.462260159	positive												rep1	LM2	series005	SA	ppp	cellfile1	cell1	1.938
rep1	LM34	series03	Mock	ppp	cellfile2	cell3	7.902	0.483358183	positive												rep1	LM2	series004	Mock	ppp	cellfile2	cell3	9.279	0.682794018	positive												rep1	LM2	series005	SA	ppp	cellfile1	cell2	2.522
rep1	LM34	series04	Mock	ppp	cellfile1	cell3	8.759	0.535780097	positive												rep1	LM2	series005	Mock	ppp	cellfile1	cell3	8.418	0.619437444	positive												rep1	LM2	series005	SA	ppp	cellfile1	cell3	9.344
rep1	LM34	series04	Mock	ppp	cellfile2	cell3	6.625	0.40524525	positive												rep1	LM2	series005	Mock	ppp	cellfile2	cell3	8.173	0.60140915	positive												rep1	LM2	series005	SA	ppp	cellfile1	cell4	16.226
rep1	LM34	series05	Mock	ppp	cellfile1	cell3	5.149	0.314959667	positive												rep1	LM2	series006	Mock	ppp	cellfile1	cell3	4.929	0.362699829	positive												rep1	LM2	series005	SA	ppp	cellfile2	cell1	1.662
rep1	LM34	series05	Mock	ppp	cellfile2	cell3	8.846	0.541101808	positive												rep1	LM2	series006	Mock	ppp	cellfile2	cell3	5.744	0.422671499	positive												rep1	LM2	series005	SA	ppp	cellfile2	cell2	1.903
rep1	LM34	series06	Mock	ppp	cellfile1	cell3	12.267	0.75036128	positive												rep1	LM2	series001	ABA	ppp	cellfile1	cell4	15.648	1.151456061	positive												rep1	LM2	series005	SA	ppp	cellfile2	cell3	6.2
rep1	LM34	series06	Mock	ppp	cellfile2	cell3	8.314	0.50855985	positive												rep1	LM2	series001	ABA	ppp	cellfile2	cell4	26.363	1.939917953	positive												rep1	LM2	series005	SA	ppp	cellfile2	cell4	13.854
rep1	LM34	series07	Mock	ppp	cellfile1	cell3	27.004	1.651810223	positive												rep1	LM2	series002	ABA	ppp	cellfile1	cell4	29.482	2.169429165	positive												rep1	LM2	series006	SA	ppp	cellfile1	cell1	2.359
rep1	LM34	series07	Mock	ppp	cellfile2	cell3	6.071	0.371357572	positive												rep1	LM2	series002	ABA	ppp	cellfile2	cell4	30.271	2.227487629	positive												rep1	LM2	series006	SA	ppp	cellfile1	cell2	2.157
rep1	LM34	series08	Mock	ppp	cellfile1	cell3	7.465	0.456627289	positive												rep1	LM2	series003	ABA	ppp	cellfile1	cell4	9.263	0.68161666	positive												rep1	LM2	series006	SA	ppp	cellfile1	cell3	8.787
rep1	LM34	series08	Mock	ppp	cellfile2	cell3	4.353	0.266269068	positive												rep1	LM2	series003	ABA	ppp	cellfile2	cell4	10.964	0.806784525	positive												rep1	LM2	series006	SA	ppp	cellfile1	cell4	7.294
rep1	LM34	series01	JA	ppp	cellfile1	cell3	7.321	0.447818939	positive												rep1	LM2	series004	ABA	ppp	cellfile1	cell4	7.962	0.585882743	positive												rep1	LM2	series006	SA	ppp	cellfile2	cell1	2.259
rep1	LM34	series01	JA	ppp	cellfile2	cell3	24.636	1.506961808	positive												rep1	LM2	series004	ABA	ppp	cellfile2	cell4	6.753	0.496918634	positive												rep1	LM2	series006	SA	ppp	cellfile2	cell2	1.855
rep1	LM34	series02	JA	ppp	cellfile1	cell3	10.233	0.625943342	positive												rep1	LM2	series005	ABA	ppp	cellfile1	cell4	21.235	1.562574735	positive												rep1	LM2	series006	SA	ppp	cellfile2	cell3	4.057
rep1	LM34	series02	JA	ppp	cellfile2	cell3	16.811	1.028313645	positive												rep1	LM2	series005	ABA	ppp	cellfile2	cell4	12.941	0.952261815	positive												rep1	LM2	series006	SA	ppp	cellfile2	cell4	10.153
rep1	LM34	series03	JA	ppp	cellfile1	cell3	32.513	1.988790763	positive												rep1	LM2	series006	ABA	ppp	cellfile1	cell4	14.614	1.075369304	positive												rep1	LM2	series007	SA	ppp	cellfile1	cell1	1.887
rep1	LM34	series03	JA	ppp	cellfile2	cell3	8.084	0.494490958	positive												rep1	LM2	series006	ABA	ppp	cellfile2	cell4	13.082	0.962637282	positive												rep1	LM2	series007	SA	ppp	cellfile1	cell2	2.46
rep1	LM34	series04	JA	ppp	cellfile1	cell3	9.437	0.577252743	positive												rep1	LM2	series007	ABA	ppp	cellfile1	cell4	27.382	2.014900936	positive												rep1	LM2	series007	SA	ppp	cellfile1	cell3	8.192
rep1	LM34	series04	JA	ppp	cellfile2	cell3	12.153	0.743388003	positive												rep1	LM2	series007	ABA	ppp	cellfile2	cell4	14.904	1.096708917	positive												rep1	LM2	series007	SA	ppp	cellfile1	cell4	12.571
rep1	LM34	series05	JA	ppp	cellfile1	cell3	51.253	3.135099591	positive												rep1	LM2	series001	Mock	ppp	cellfile1	cell4	35.456	2.609025184	positive												rep1	LM2	series007	SA	ppp	cellfile2	cell1	1.955
rep1	LM34	series05	JA	ppp	cellfile2	cell3	25.854	1.581465764	positive												rep1	LM2	series001	Mock	ppp	cellfile2	cell4	18.647	1.372137089	positive												rep1	LM2	series007	SA	ppp	cellfile2	cell2	2.214
rep1	LM34	series06	JA	ppp	cellfile1	cell3	23.893	1.46151317	positive												rep1	LM2	series002	Mock	ppp	cellfile1	cell4	8.632	0.635184606	positive												rep1	LM2	series007	SA	ppp	cellfile2	cell3	7.748
rep1	LM34	series06	JA	ppp	cellfile2	cell3	26.114	1.597369729	positive												rep1	LM2	series002	Mock	ppp	cellfile2	cell4	23.193	1.706653912	positive												rep1	LM2	series007	SA	ppp	cellfile2	cell4	15.532
rep1	LM34	series07	JA	ppp	cellfile1	cell3	11.729	0.717452307	positive												rep1	LM2	series003	Mock	ppp	cellfile1	cell4	8.943	0.658069501	positive												rep1	LM2	series008	SA	ppp	cellfile1	cell1	1.918
rep1	LM34	series07	JA	ppp	cellfile2	cell3	12.593	0.770302405	positive												rep1	LM2	series003	Mock	ppp	cellfile2	cell4	7.683	0.565352564	positive												rep1	LM2	series008	SA	ppp	cellfile1	cell2	2.352
rep1	LM34	series08	JA	ppp	cellfile1	cell3	20.476	1.252498375	positive												rep1	LM2	series004	Mock	ppp	cellfile1	cell4	14.528	1.069041005	positive												rep1	LM2	series008	SA	ppp	cellfile1	cell3	3.823
rep1	LM34	series08	JA	ppp	cellfile2	cell3	26.796	1.639087051	positive												rep1	LM2	series004	Mock	ppp	cellfile2	cell4	14.568	1.0719844	positive												rep1	LM2	series008	SA	ppp	cellfile1	cell4	7.735
rep1	LM34	series09	JA	ppp	cellfile1	cell3	41.774	2.555277746	positive												rep1	LM2	series005	Mock	ppp	cellfile1	cell4	9.674	0.711860042	positive												rep1	LM2	series008	SA	ppp	cellfile2	cell1	1.713
rep1	LM34	series09	JA	ppp	cellfile2	cell3	67.057	4.101815957	positive												rep1	LM2	series005	Mock	ppp	cellfile2	cell4	7.132	0.5248073	positive												rep1	LM2	series008	SA	ppp	cellfile2	cell2	1.765
rep1	LM34	series01	Mock	ppp	cellfile1	cell4	8.163	0.499323317	positive												rep1	LM2	series006	Mock	ppp	cellfile1	cell4	7.232	0.532165787	positive												rep1	LM2	series008	SA	ppp	cellfile2	cell3	4.826
rep1	LM34	series01	Mock	ppp	cellfile2	cell4	16.841	1.030148717	positive												rep1	LM2	series006	Mock	ppp	cellfile2	cell4	7.389	0.543718611	positive												rep1	LM2	series008	SA	ppp	cellfile2	cell4	6.215
rep1	LM34	series02	Mock	ppp	cellfile1	cell4	9.713	0.594135413	positive												rep2	LM2	series001	ABA	ppp	cellfile1	cell1	2.758	0.178587286	negative												rep2	LM2	series001	Mock	ppp	cellfile1	cell1	2.518
rep1	LM34	series02	Mock	ppp	cellfile2	cell4	16.414	1.004029514	positive												rep2	LM2	series001	ABA	ppp	cellfile2	cell1	2.894	0.187393621	negative												rep2	LM2	series001	Mock	ppp	cellfile1	cell2	3.467
rep1	LM34	series03	Mock	ppp	cellfile1	cell4	11.555	0.706808885	positive												rep2	LM2	series002	ABA	ppp	cellfile1	cell1	1.844	0.119403537	negative												rep2	LM2	series001	Mock	ppp	cellfile1	cell3	4.147
rep1	LM34	series03	Mock	ppp	cellfile2	cell4	23.074	1.411415682	positive												rep2	LM2	series002	ABA	ppp	cellfile2	cell1	3.242	0.209927477	negative												rep2	LM2	series001	Mock	ppp	cellfile1	cell4	13.42
rep1	LM34	series04	Mock	ppp	cellfile1	cell4	37.206	2.275857323	positive												rep2	LM2	series003	ABA	ppp	cellfile1	cell1	1.816	0.117590468	negative												rep2	LM2	series001	Mock	ppp	cellfile2	cell1	2.248
rep1	LM34	series04	Mock	ppp	cellfile2	cell4	10.379	0.63487403	positive												rep2	LM2	series003	ABA	ppp	cellfile2	cell1	2.154	0.1394768	negative												rep2	LM2	series001	Mock	ppp	cellfile2	cell2	2.743
rep1	LM34	series05	Mock	ppp	cellfile1	cell4	10.74	0.656956073	positive												rep2	LM2	series004	ABA	ppp	cellfile1	cell1	3.317	0.214783912	negative												rep2	LM2	series001	Mock	ppp	cellfile2	cell3	6.234
rep1	LM34	series05	Mock	ppp	cellfile2	cell4	10.403	0.636342088	positive												rep2	LM2	series004	ABA	ppp	cellfile2	cell1	4.979	0.322402501	positive												rep2	LM2	series001	Mock	ppp	cellfile2	cell4	10.206
rep1	LM34	series06	Mock	ppp	cellfile1	cell4	23.457	1.434843445	positive												rep2	LM2	series005	ABA	ppp	cellfile1	cell1	3.308	0.21420114	negative												rep2	LM2	series002	Mock	ppp	cellfile1	cell1	1.873
rep1	LM34	series06	Mock	ppp	cellfile2	cell4	11.418	0.698428719	positive												rep2	LM2	series005	ABA	ppp	cellfile2	cell1	2.181	0.141225117	negative												rep2	LM2	series002	Mock	ppp	cellfile1	cell2	2.142
rep1	LM34	series07	Mock	ppp	cellfile1	cell4	10.314	0.630898039	positive												rep2	LM2	series001	Mock	ppp	cellfile1	cell1	2.826	0.182990454	negative												rep2	LM2	series002	Mock	ppp	cellfile1	cell3	3.395
rep1	LM34	series07	Mock	ppp	cellfile2	cell4	29.485	1.803570746	positive												rep2	LM2	series001	Mock	ppp	cellfile2	cell1	2.993	0.193804115	negative												rep2	LM2	series002	Mock	ppp	cellfile1	cell4	9.462
rep1	LM34	series08	Mock	ppp	cellfile1	cell4	11.2	0.685093856	positive												rep2	LM2	series002	Mock	ppp	cellfile1	cell1	2.118	0.137145712	negative												rep2	LM2	series002	Mock	ppp	cellfile2	cell1	1.679
rep1	LM34	series08	Mock	ppp	cellfile2	cell4	21.208	1.297274152	positive												rep2	LM2	series002	Mock	ppp	cellfile2	cell1	2.809	0.181889662	negative												rep2	LM2	series002	Mock	ppp	cellfile2	cell2	1.851
rep1	LM34	series01	JA	ppp	cellfile1	cell4	23.686	1.448851168	positive												rep2	LM2	series003	Mock	ppp	cellfile1	cell1	2.53	0.163823725	negative												rep2	LM2	series002	Mock	ppp	cellfile2	cell3	3.205
rep1	LM34	series01	JA	ppp	cellfile2	cell4	20.63	1.261918416	positive												rep2	LM2	series003	Mock	ppp	cellfile2	cell1	1.819	0.117784726	negative												rep2	LM2	series002	Mock	ppp	cellfile2	cell4	9.172
rep1	LM34	series02	JA	ppp	cellfile1	cell4	77.351	4.731490614	positive												rep2	LM2	series004	Mock	ppp	cellfile1	cell1	3.265	0.211416784	negative												rep2	LM2	series003	Mock	ppp	cellfile1	cell1	3.109
rep1	LM34	series02	JA	ppp	cellfile2	cell4	23.135	1.415146997	positive												rep2	LM2	series004	Mock	ppp	cellfile2	cell1	2.87	0.185839562	negative												rep2	LM2	series003	Mock	ppp	cellfile1	cell2	4.365
rep1	LM34	series03	JA	ppp	cellfile1	cell4	13.129	0.803089039	positive												rep2	LM2	series005	Mock	ppp	cellfile1	cell1	2.825	0.182925701	negative												rep2	LM2	series003	Mock	ppp	cellfile1	cell3	10.227
rep1	LM34	series03	JA	ppp	cellfile2	cell4	33.915	2.074549834	positive												rep2	LM2	series005	Mock	ppp	cellfile2	cell1	4.293	0.277982313	negative												rep2	LM2	series003	Mock	ppp	cellfile1	cell4	24.813
rep1	LM34	series04	JA	ppp	cellfile1	cell4	30.054	1.838375961	positive												rep2	LM2	series006	Mock	ppp	cellfile1	cell1	3.287	0.212841338	negative												rep2	LM2	series003	Mock	ppp	cellfile2	cell1	2.943
rep1	LM34	series04	JA	ppp	cellfile2	cell4	84.061	5.141935237	positive												rep2	LM2	series006	Mock	ppp	cellfile2	cell1	2.292	0.14841264	negative												rep2	LM2	series003	Mock	ppp	cellfile2	cell2	2.51
rep1	LM34	series05	JA	ppp	cellfile1	cell4	110.198	6.740711855	positive												rep2	LM2	series007	Mock	ppp	cellfile1	cell1	2.01	0.130152446	negative												rep2	LM2	series003	Mock	ppp	cellfile2	cell3	8.939
rep1	LM34	series05	JA	ppp	cellfile2	cell4	19.985	1.22246435	positive												rep2	LM2	series007	Mock	ppp	cellfile2	cell1	2.191	0.141872641	negative												rep2	LM2	series003	Mock	ppp	cellfile2	cell4	13.288
rep1	LM34	series06	JA	ppp	cellfile1	cell4	31.206	1.908842757	positive												rep2	LM2	series001	ABA	ppp	cellfile1	cell2	3.161	0.204682528	negative												rep2	LM2	series004	Mock	ppp	cellfile1	cell1	2.017
rep1	LM34	series06	JA	ppp	cellfile2	cell4	25.087	1.534549069	positive												rep2	LM2	series001	ABA	ppp	cellfile2	cell2	4.043	0.261794198	negative												rep2	LM2	series004	Mock	ppp	cellfile1	cell2	2.097
rep1	LM34	series07	JA	ppp	cellfile1	cell4	27.206	1.66416638	positive												rep2	LM2	series002	ABA	ppp	cellfile1	cell2	2.441	0.158060756	negative												rep2	LM2	series004	Mock	ppp	cellfile1	cell3	5.947
rep1	LM34	series07	JA	ppp	cellfile2	cell4	56.005	3.425775127	positive												rep2	LM2	series002	ABA	ppp	cellfile2	cell2	2.38	0.154110856	negative												rep2	LM2	series004	Mock	ppp	cellfile1	cell4	12.536
rep1	LM34	series08	JA	ppp	cellfile1	cell4	78.065	4.775165348	positive												rep2	LM2	series003	ABA	ppp	cellfile1	cell2	2.08	0.134685118	negative												rep2	LM2	series004	Mock	ppp	cellfile2	cell1	2.23
rep1	LM34	series08	JA	ppp	cellfile2	cell4	40.878	2.500470237	positive												rep2	LM2	series003	ABA	ppp	cellfile2	cell2	3.7	0.239584104	negative												rep2	LM2	series004	Mock	ppp	cellfile2	cell2	2.937
rep1	LM34	series09	JA	ppp	cellfile1	cell4	36.152	2.211385098	positive												rep2	LM2	series004	ABA	ppp	cellfile1	cell2	3.887	0.251692814	negative												rep2	LM2	series004	Mock	ppp	cellfile2	cell3	9.197
rep1	LM34	series09	JA	ppp	cellfile2	cell4	46.956	2.872255993	positive												rep2	LM2	series004	ABA	ppp	cellfile2	cell2	5.182	0.335547251	positive												rep2	LM2	series004	Mock	ppp	cellfile2	cell4	11.872
rep2	LM34	series001	Mock	ppp	cellfile1	cell1	1.468	0.143220288	negative												rep2	LM2	series005	ABA	ppp	cellfile1	cell2	4.34	0.281025679	positive												rep2	LM2	series005	Mock	ppp	cellfile1	cell1	2.336
rep2	LM34	series001	Mock	ppp	cellfile2	cell1	2.056	0.200586453	negative												rep2	LM2	series005	ABA	ppp	cellfile2	cell2	2.319	0.150160956	negative												rep2	LM2	series005	Mock	ppp	cellfile1	cell2	2.571
rep2	LM34	series002	Mock	ppp	cellfile1	cell1	1.603	0.156391092	negative												rep2	LM2	series001	Mock	ppp	cellfile1	cell2	2.417	0.156506697	negative												rep2	LM2	series005	Mock	ppp	cellfile1	cell3	3.923
rep2	LM34	series002	Mock	ppp	cellfile2	cell1	1.705	0.166342365	negative												rep2	LM2	series001	Mock	ppp	cellfile2	cell2	2.841	0.183961741	negative												rep2	LM2	series005	Mock	ppp	cellfile1	cell4	9.477
rep2	LM34	series003	Mock	ppp	cellfile1	cell1	1.889	0.184293682	negative												rep2	LM2	series002	Mock	ppp	cellfile1	cell2	1.864	0.120698587	negative												rep2	LM2	series005	Mock	ppp	cellfile2	cell1	2
rep2	LM34	series003	Mock	ppp	cellfile2	cell1	2.04	0.199025469	negative												rep2	LM2	series002	Mock	ppp	cellfile2	cell2	2.614	0.169262932	negative												rep2	LM2	series005	Mock	ppp	cellfile2	cell2	2.339
rep2	LM34	series004	Mock	ppp	cellfile1	cell1	2.04	0.199025469	negative												rep2	LM2	series003	Mock	ppp	cellfile1	cell2	2.751	0.178134019	negative												rep2	LM2	series005	Mock	ppp	cellfile2	cell3	5.78
rep2	LM34	series004	Mock	ppp	cellfile2	cell1	1.638	0.159805744	negative												rep2	LM2	series003	Mock	ppp	cellfile2	cell2	3.143	0.203516984	negative												rep2	LM2	series005	Mock	ppp	cellfile2	cell4	12.606
rep2	LM34	series005	Mock	ppp	cellfile1	cell1	1.612	0.157269145	negative												rep2	LM2	series004	Mock	ppp	cellfile1	cell2	3.386	0.219251832	negative												rep2	LM2	series006	Mock	ppp	cellfile1	cell1	2.151
rep2	LM34	series005	Mock	ppp	cellfile2	cell1	2.429	0.236976894	negative												rep2	LM2	series004	Mock	ppp	cellfile2	cell2	3.111	0.201444905	negative												rep2	LM2	series006	Mock	ppp	cellfile1	cell2	2.282
rep2	LM34	series006	Mock	ppp	cellfile1	cell1	1.377	0.134342192	negative												rep2	LM2	series005	Mock	ppp	cellfile1	cell2	3.389	0.219446089	negative												rep2	LM2	series006	Mock	ppp	cellfile1	cell3	5.204
rep2	LM34	series006	Mock	ppp	cellfile2	cell1	1.773	0.172976547	negative												rep2	LM2	series005	Mock	ppp	cellfile2	cell2	4.491	0.290803301	positive												rep2	LM2	series006	Mock	ppp	cellfile1	cell4	10.946
rep2	LM34	series007	Mock	ppp	cellfile1	cell1	2.29	0.223415845	negative												rep2	LM2	series006	Mock	ppp	cellfile1	cell2	4.107	0.265938356	negative												rep2	LM2	series006	Mock	ppp	cellfile2	cell1	1.897
rep2	LM34	series007	Mock	ppp	cellfile2	cell1	1.98	0.193171779	negative												rep2	LM2	series006	Mock	ppp	cellfile2	cell2	3.452	0.223525494	negative												rep2	LM2	series006	Mock	ppp	cellfile2	cell2	2.317
rep2	LM34	series008	Mock	ppp	cellfile1	cell1	3.143	0.306635808	negative												rep2	LM2	series007	Mock	ppp	cellfile1	cell2	2.442	0.158125509	negative												rep2	LM2	series006	Mock	ppp	cellfile2	cell3	5.212
rep2	LM34	series008	Mock	ppp	cellfile2	cell1	2.235	0.218049962	negative												rep2	LM2	series007	Mock	ppp	cellfile2	cell2	2.784	0.18027085	negative												rep2	LM2	series006	Mock	ppp	cellfile2	cell4	6.498
rep2	LM34	series009	Mock	ppp	cellfile1	cell1	1.735	0.16926921	negative												rep2	LM2	series001	ABA	ppp	cellfile1	cell3	7.45	0.482405831	positive												rep2	LM2	series007	Mock	ppp	cellfile1	cell1	2.22
rep2	LM34	series009	Mock	ppp	cellfile2	cell1	1.957	0.190927864	negative												rep2	LM2	series001	ABA	ppp	cellfile2	cell3	16.004	1.036298379	positive												rep2	LM2	series007	Mock	ppp	cellfile1	cell2	3.253
rep2	LM34	series001	JA	ppp	cellfile1	cell1	1.863	0.181757083	negative												rep2	LM2	series002	ABA	ppp	cellfile1	cell3	2.9	0.187782136	negative												rep2	LM2	series007	Mock	ppp	cellfile1	cell3	7.722
rep2	LM34	series001	JA	ppp	cellfile2	cell1	1.967	0.191903479	negative												rep2	LM2	series002	ABA	ppp	cellfile2	cell3	9.488	0.614371346	positive												rep2	LM2	series007	Mock	ppp	cellfile1	cell4	16.73
rep2	LM34	series002	JA	ppp	cellfile1	cell1	1.882	0.183610751	negative												rep2	LM2	series003	ABA	ppp	cellfile1	cell3	7.229	0.468095538	positive												rep2	LM2	series007	Mock	ppp	cellfile2	cell1	2.242
rep2	LM34	series002	JA	ppp	cellfile2	cell1	2.298	0.224196337	negative												rep2	LM2	series003	ABA	ppp	cellfile2	cell3	7.524	0.487197514	positive												rep2	LM2	series007	Mock	ppp	cellfile2	cell2	2.034
rep2	LM34	series003	JA	ppp	cellfile1	cell1	2.403	0.234440295	negative												rep2	LM2	series004	ABA	ppp	cellfile1	cell3	11.694	0.757215274	positive												rep2	LM2	series007	Mock	ppp	cellfile2	cell3	4.2
rep2	LM34	series003	JA	ppp	cellfile2	cell1	3.272	0.319221242	positive												rep2	LM2	series004	ABA	ppp	cellfile2	cell3	6.939	0.449317324	positive												rep2	LM2	series007	Mock	ppp	cellfile2	cell4	9.226
rep2	LM34	series004	JA	ppp	cellfile1	cell1	1.812	0.176781446	negative												rep2	LM2	series005	ABA	ppp	cellfile1	cell3	11.694	0.757215274	positive												rep2	LM2	series001	SA	ppp	cellfile1	cell1	1.814
rep2	LM34	series004	JA	ppp	cellfile2	cell1	2	0.195123009	negative												rep2	LM2	series005	ABA	ppp	cellfile2	cell3	6.961	0.450741878	positive												rep2	LM2	series001	SA	ppp	cellfile1	cell2	1.883
rep2	LM34	series005	JA	ppp	cellfile1	cell1	1.991	0.194244955	negative												rep2	LM2	series001	Mock	ppp	cellfile1	cell3	7.291	0.47211019	positive												rep2	LM2	series001	SA	ppp	cellfile1	cell3	3.968
rep2	LM34	series005	JA	ppp	cellfile2	cell1	1.874	0.182830259	negative												rep2	LM2	series001	Mock	ppp	cellfile2	cell3	9.417	0.609773921	positive												rep2	LM2	series001	SA	ppp	cellfile1	cell4	15.897
rep2	LM34	series006	JA	ppp	cellfile1	cell1	2.474	0.241367162	negative												rep2	LM2	series002	Mock	ppp	cellfile1	cell3	10.122	0.655424406	positive												rep2	LM2	series001	SA	ppp	cellfile2	cell1	1.778
rep2	LM34	series006	JA	ppp	cellfile2	cell1	2.789	0.272099036	negative												rep2	LM2	series002	Mock	ppp	cellfile2	cell3	5.17	0.334770221	positive												rep2	LM2	series001	SA	ppp	cellfile2	cell2	1.858
rep2	LM34	series007	JA	ppp	cellfile1	cell1	1.649	0.160878921	negative												rep2	LM2	series003	Mock	ppp	cellfile1	cell3	7.197	0.466023459	positive												rep2	LM2	series001	SA	ppp	cellfile2	cell3	4.783
rep2	LM34	series007	JA	ppp	cellfile2	cell1	1.665	0.162439905	negative												rep2	LM2	series003	Mock	ppp	cellfile2	cell3	6.729	0.435719307	positive												rep2	LM2	series001	SA	ppp	cellfile2	cell4	6.384
rep2	LM34	series008	JA	ppp	cellfile1	cell1	1.747	0.170439948	negative												rep2	LM2	series004	Mock	ppp	cellfile1	cell3	8.315	0.53841671	positive												rep2	LM2	series002	SA	ppp	cellfile1	cell1	1.882
rep2	LM34	series008	JA	ppp	cellfile2	cell1	2.321	0.226440252	negative												rep2	LM2	series004	Mock	ppp	cellfile2	cell3	7.044	0.456116332	positive												rep2	LM2	series002	SA	ppp	cellfile1	cell2	2.097
rep2	LM34	series001	Mock	ppp	cellfile1	cell2	1.803	0.175903392	negative												rep2	LM2	series005	Mock	ppp	cellfile1	cell3	9.854	0.638070747	positive												rep2	LM2	series002	SA	ppp	cellfile1	cell3	9.864
rep2	LM34	series001	Mock	ppp	cellfile2	cell2	2.071	0.202049876	negative												rep2	LM2	series005	Mock	ppp	cellfile2	cell3	7.396	0.478909199	positive												rep2	LM2	series002	SA	ppp	cellfile1	cell4	15.822
rep2	LM34	series002	Mock	ppp	cellfile1	cell2	1.967	0.191903479	negative												rep2	LM2	series006	Mock	ppp	cellfile1	cell3	9.727	0.629847184	positive												rep2	LM2	series002	SA	ppp	cellfile2	cell1	2.414
rep2	LM34	series002	Mock	ppp	cellfile2	cell2	1.857	0.181171714	negative												rep2	LM2	series006	Mock	ppp	cellfile2	cell3	14.172	0.917671872	positive												rep2	LM2	series002	SA	ppp	cellfile2	cell2	3.033
rep2	LM34	series003	Mock	ppp	cellfile1	cell2	1.886	0.184000997	negative												rep2	LM2	series007	Mock	ppp	cellfile1	cell3	8.895	0.575973137	positive												rep2	LM2	series002	SA	ppp	cellfile2	cell3	9.212
rep2	LM34	series003	Mock	ppp	cellfile2	cell2	5.133	0.500783202	positive												rep2	LM2	series007	Mock	ppp	cellfile2	cell3	8.817	0.570922445	positive												rep2	LM2	series002	SA	ppp	cellfile2	cell4	13.858
rep2	LM34	series004	Mock	ppp	cellfile1	cell2	1.852	0.180683906	negative												rep2	LM2	series001	ABA	ppp	cellfile1	cell4	13.574	0.8789499	positive												rep2	LM2	series003	SA	ppp	cellfile1	cell1	2.473
rep2	LM34	series004	Mock	ppp	cellfile2	cell2	2.482	0.242147654	negative												rep2	LM2	series001	ABA	ppp	cellfile2	cell4	22.059	1.428374528	positive												rep2	LM2	series003	SA	ppp	cellfile1	cell2	2.362
rep2	LM34	series005	Mock	ppp	cellfile1	cell2	1.788	0.17443997	negative												rep2	LM2	series002	ABA	ppp	cellfile1	cell4	8.064	0.522163842	positive												rep2	LM2	series003	SA	ppp	cellfile1	cell3	9.044
rep2	LM34	series005	Mock	ppp	cellfile2	cell2	2.639	0.25746481	negative												rep2	LM2	series002	ABA	ppp	cellfile2	cell4	14.049	0.909707319	positive												rep2	LM2	series003	SA	ppp	cellfile1	cell4	22.119
rep2	LM34	series006	Mock	ppp	cellfile1	cell2	1.761	0.171805809	negative												rep2	LM2	series003	ABA	ppp	cellfile1	cell4	13.161	0.852207134	positive												rep2	LM2	series003	SA	ppp	cellfile2	cell1	3.56
rep2	LM34	series006	Mock	ppp	cellfile2	cell2	1.921	0.18741565	negative												rep2	LM2	series003	ABA	ppp	cellfile2	cell4	15.393	0.996734626	positive												rep2	LM2	series003	SA	ppp	cellfile2	cell2	4.806
rep2	LM34	series007	Mock	ppp	cellfile1	cell2	1.477	0.144098342	negative												rep2	LM2	series004	ABA	ppp	cellfile1	cell4	18.869	1.221814179	positive												rep2	LM2	series003	SA	ppp	cellfile2	cell3	7.326
rep2	LM34	series007	Mock	ppp	cellfile2	cell2	1.978	0.192976656	negative												rep2	LM2	series004	ABA	ppp	cellfile2	cell4	9.808	0.635092134	positive												rep2	LM2	series003	SA	ppp	cellfile2	cell4	16.797
rep2	LM34	series008	Mock	ppp	cellfile1	cell2	2.122	0.207025512	negative												rep2	LM2	series005	ABA	ppp	cellfile1	cell4	11.869	0.768546955	positive												rep2	LM2	series004	SA	ppp	cellfile1	cell1	2.094
rep2	LM34	series008	Mock	ppp	cellfile2	cell2	2.076	0.202537683	negative												rep2	LM2	series005	ABA	ppp	cellfile2	cell4	19.152	1.240139125	positive												rep2	LM2	series004	SA	ppp	cellfile1	cell2	2.917
rep2	LM34	series009	Mock	ppp	cellfile1	cell2	1.793	0.174927777	negative												rep2	LM2	series001	Mock	ppp	cellfile1	cell4	7.291	0.47211019	positive												rep2	LM2	series004	SA	ppp	cellfile1	cell3	7.258
rep2	LM34	series009	Mock	ppp	cellfile2	cell2	1.926	0.187903457	negative												rep2	LM2	series001	Mock	ppp	cellfile2	cell4	10.03	0.64946718	positive												rep2	LM2	series004	SA	ppp	cellfile1	cell4	20.754
rep2	LM34	series001	JA	ppp	cellfile1	cell2	1.714	0.167220419	negative												rep2	LM2	series002	Mock	ppp	cellfile1	cell4	9.878	0.639624806	positive												rep2	LM2	series004	SA	ppp	cellfile2	cell1	3.842
rep2	LM34	series001	JA	ppp	cellfile2	cell2	2.027	0.197757169	negative												rep2	LM2	series002	Mock	ppp	cellfile2	cell4	12.926	0.836990306	positive												rep2	LM2	series004	SA	ppp	cellfile2	cell2	2.103
rep2	LM34	series002	JA	ppp	cellfile1	cell2	2.403	0.234440295	negative												rep2	LM2	series003	Mock	ppp	cellfile1	cell4	16.633	1.077027677	positive												rep2	LM2	series004	SA	ppp	cellfile2	cell3	6.91
rep2	LM34	series002	JA	ppp	cellfile2	cell2	2.254	0.219903631	negative												rep2	LM2	series003	Mock	ppp	cellfile2	cell4	16.094	1.042126101	positive												rep2	LM2	series004	SA	ppp	cellfile2	cell4	13.344
rep2	LM34	series003	JA	ppp	cellfile1	cell2	3.318	0.323709072	positive												rep2	LM2	series004	Mock	ppp	cellfile1	cell4	14.322	0.927384741	positive												rep2	LM2	series005	SA	ppp	cellfile1	cell1	1.781
rep2	LM34	series003	JA	ppp	cellfile2	cell2	2.978	0.29053816	negative												rep2	LM2	series004	Mock	ppp	cellfile2	cell4	10.655	0.689937468	positive												rep2	LM2	series005	SA	ppp	cellfile1	cell2	2.189
rep2	LM34	series004	JA	ppp	cellfile1	cell2	2.81	0.274147827	negative												rep2	LM2	series005	Mock	ppp	cellfile1	cell4	27.346	1.770720787	positive												rep2	LM2	series005	SA	ppp	cellfile1	cell3	6.294
rep2	LM34	series004	JA	ppp	cellfile2	cell2	3.53	0.344392111	positive												rep2	LM2	series005	Mock	ppp	cellfile2	cell4	14.132	0.915081773	positive												rep2	LM2	series005	SA	ppp	cellfile1	cell4	10.53
rep2	LM34	series005	JA	ppp	cellfile1	cell2	2.019	0.196976677	negative												rep2	LM2	series006	Mock	ppp	cellfile1	cell4	16.324	1.057019167	positive												rep2	LM2	series005	SA	ppp	cellfile2	cell1	1.896
rep2	LM34	series005	JA	ppp	cellfile2	cell2	1.906	0.185952227	negative												rep2	LM2	series006	Mock	ppp	cellfile2	cell4	14.965	0.969020573	positive												rep2	LM2	series005	SA	ppp	cellfile2	cell2	2.47
rep2	LM34	series006	JA	ppp	cellfile1	cell2	2.206	0.215220679	negative												rep2	LM2	series007	Mock	ppp	cellfile1	cell4	33.484	2.168171391	positive												rep2	LM2	series005	SA	ppp	cellfile2	cell3	7.22
rep2	LM34	series006	JA	ppp	cellfile2	cell2	2.296	0.224001214	negative												rep2	LM2	series007	Mock	ppp	cellfile2	cell4	12.128	0.785317842	positive												rep2	LM2	series005	SA	ppp	cellfile2	cell4	9.318
rep2	LM34	series007	JA	ppp	cellfile1	cell2	2.926	0.285464962	negative												rep3	LM2	series001	ABA	ppp	cellfile1	cell1	2.067	0.132525486	negative												rep2	LM2	series006	SA	ppp	cellfile1	cell1	3.462
rep2	LM34	series007	JA	ppp	cellfile2	cell2	2.057	0.200684015	negative												rep3	LM2	series001	ABA	ppp	cellfile2	cell1	2.083	0.133551324	negative												rep2	LM2	series006	SA	ppp	cellfile1	cell2	3.312
rep2	LM34	series008	JA	ppp	cellfile1	cell2	2.585	0.252196489	negative												rep3	LM2	series002	ABA	ppp	cellfile1	cell1	2.235	0.143296788	negative												rep2	LM2	series006	SA	ppp	cellfile1	cell3	7.354
rep2	LM34	series008	JA	ppp	cellfile2	cell2	2.531	0.246928168	negative												rep3	LM2	series002	ABA	ppp	cellfile2	cell1	2.104	0.134897737	negative												rep2	LM2	series006	SA	ppp	cellfile1	cell4	14.875
rep2	LM34	series001	Mock	ppp	cellfile1	cell3	3.727	0.363611727	positive												rep3	LM2	series003	ABA	ppp	cellfile1	cell1	3.723	0.23869975	positive												rep2	LM2	series006	SA	ppp	cellfile2	cell1	2.15
rep2	LM34	series001	Mock	ppp	cellfile2	cell3	4.271	0.416685185	positive												rep3	LM2	series003	ABA	ppp	cellfile2	cell1	2.493	0.15983843	positive												rep2	LM2	series006	SA	ppp	cellfile2	cell2	2.591
rep2	LM34	series002	Mock	ppp	cellfile1	cell3	2.63	0.256586757	negative												rep3	LM2	series004	ABA	ppp	cellfile1	cell1	1.743	0.11175226	negative												rep2	LM2	series006	SA	ppp	cellfile2	cell3	6.856
rep2	LM34	series002	Mock	ppp	cellfile2	cell3	3.172	0.309465092	positive												rep3	LM2	series004	ABA	ppp	cellfile2	cell1	1.716	0.110021158	negative												rep2	LM2	series006	SA	ppp	cellfile2	cell4	10.342
rep2	LM34	series003	Mock	ppp	cellfile1	cell3	3.694	0.360392197	positive												rep3	LM2	series001	Mock	ppp	cellfile1	cell1	1.829	0.117266141	negative												rep2	LM2	series007	SA	ppp	cellfile1	cell1	1.844
rep2	LM34	series003	Mock	ppp	cellfile2	cell3	3.519	0.343318934	positive												rep3	LM2	series001	Mock	ppp	cellfile2	cell1	1.84	0.117971405	negative												rep2	LM2	series007	SA	ppp	cellfile1	cell2	1.871
rep2	LM34	series004	Mock	ppp	cellfile1	cell3	4.274	0.41697787	positive												rep3	LM2	series002	Mock	ppp	cellfile1	cell1	2.459	0.157658524	negative												rep2	LM2	series007	SA	ppp	cellfile1	cell3	4.07
rep2	LM34	series004	Mock	ppp	cellfile2	cell3	5.308	0.517856465	positive												rep3	LM2	series002	Mock	ppp	cellfile2	cell1	1.931	0.12380586	negative												rep2	LM2	series007	SA	ppp	cellfile1	cell4	8.262
rep2	LM34	series005	Mock	ppp	cellfile1	cell3	3.718	0.362733673	positive												rep3	LM2	series003	Mock	ppp	cellfile1	cell1	1.612	0.103353209	negative												rep2	LM2	series007	SA	ppp	cellfile2	cell1	1.688
rep2	LM34	series005	Mock	ppp	cellfile2	cell3	3.862	0.37678253	positive												rep3	LM2	series003	Mock	ppp	cellfile2	cell1	1.878	0.120407771	negative												rep2	LM2	series007	SA	ppp	cellfile2	cell2	3.94
rep2	LM34	series006	Mock	ppp	cellfile1	cell3	1.975	0.192683971	negative												rep3	LM2	series004	Mock	ppp	cellfile1	cell1	2.026	0.129896775	negative												rep2	LM2	series007	SA	ppp	cellfile2	cell3	3.675
rep2	LM34	series006	Mock	ppp	cellfile2	cell3	3.952	0.385563065	positive												rep3	LM2	series004	Mock	ppp	cellfile2	cell1	1.813	0.116240303	negative												rep2	LM2	series007	SA	ppp	cellfile2	cell4	4.263
rep2	LM34	series007	Mock	ppp	cellfile1	cell3	4.599	0.448685359	positive												rep3	LM2	series005	Mock	ppp	cellfile1	cell1	2.167	0.138936975	negative												rep3	LM2	series001	Mock	ppp	cellfile1	cell1	1.66
rep2	LM34	series007	Mock	ppp	cellfile2	cell3	7.221	0.704491623	positive												rep3	LM2	series005	Mock	ppp	cellfile2	cell1	2.189	0.140347503	negative												rep3	LM2	series001	Mock	ppp	cellfile1	cell2	1.758
rep2	LM34	series008	Mock	ppp	cellfile1	cell3	5.635	0.549759077	positive												rep3	LM2	series006	Mock	ppp	cellfile1	cell1	2.149	0.137782907	negative												rep3	LM2	series001	Mock	ppp	cellfile1	cell3	4.52
rep2	LM34	series008	Mock	ppp	cellfile2	cell3	3.246	0.316684643	positive												rep3	LM2	series006	Mock	ppp	cellfile2	cell1	1.911	0.122523562	negative												rep3	LM2	series001	Mock	ppp	cellfile1	cell4	7.896
rep2	LM34	series009	Mock	ppp	cellfile1	cell3	4.844	0.472587927	positive												rep3	LM2	series001	ABA	ppp	cellfile1	cell2	2.109	0.135218311	negative												rep3	LM2	series001	Mock	ppp	cellfile2	cell1	1.627
rep2	LM34	series009	Mock	ppp	cellfile2	cell3	5.33	0.520002818	positive												rep3	LM2	series001	ABA	ppp	cellfile2	cell2	2.441	0.156504456	negative												rep3	LM2	series001	Mock	ppp	cellfile2	cell2	2.092
rep2	LM34	series001	JA	ppp	cellfile1	cell3	20.021	1.95327888	positive												rep3	LM2	series002	ABA	ppp	cellfile1	cell2	2.106	0.135025967	negative												rep3	LM2	series001	Mock	ppp	cellfile2	cell3	7.751
rep2	LM34	series001	JA	ppp	cellfile2	cell3	9.082	0.886053583	positive												rep3	LM2	series002	ABA	ppp	cellfile2	cell2	2.452	0.15720972	negative												rep3	LM2	series001	Mock	ppp	cellfile2	cell4	16.238
rep2	LM34	series002	JA	ppp	cellfile1	cell3	7.26	0.708296522	positive												rep3	LM2	series003	ABA	ppp	cellfile1	cell2	4.56	0.292363916	positive												rep3	LM2	series002	Mock	ppp	cellfile1	cell1	2.177
rep2	LM34	series002	JA	ppp	cellfile2	cell3	10.391	1.013761592	positive												rep3	LM2	series003	ABA	ppp	cellfile2	cell2	2.93	0.187856639	positive												rep3	LM2	series002	Mock	ppp	cellfile1	cell2	2.956
rep2	LM34	series003	JA	ppp	cellfile1	cell3	7.665	0.747808931	positive												rep3	LM2	series004	ABA	ppp	cellfile1	cell2	2.12	0.135923575	negative												rep3	LM2	series002	Mock	ppp	cellfile1	cell3	9.777
rep2	LM34	series003	JA	ppp	cellfile2	cell3	7.393	0.721272202	positive												rep3	LM2	series004	ABA	ppp	cellfile2	cell2	1.688	0.108225941	negative												rep3	LM2	series002	Mock	ppp	cellfile1	cell4	24.729
rep2	LM34	series004	JA	ppp	cellfile1	cell3	7.978	0.778345682	positive												rep3	LM2	series001	Mock	ppp	cellfile1	cell2	1.86	0.119253703	negative												rep3	LM2	series002	Mock	ppp	cellfile2	cell1	1.996
rep2	LM34	series004	JA	ppp	cellfile2	cell3	8.083	0.78858964	positive												rep3	LM2	series001	Mock	ppp	cellfile2	cell2	1.679	0.107648907	negative												rep3	LM2	series002	Mock	ppp	cellfile2	cell2	2.471
rep2	LM34	series005	JA	ppp	cellfile1	cell3	6.421	0.62644242	positive												rep3	LM2	series002	Mock	ppp	cellfile1	cell2	2.67	0.171186767	positive												rep3	LM2	series002	Mock	ppp	cellfile2	cell3	11.247
rep2	LM34	series005	JA	ppp	cellfile2	cell3	7.377	0.719711218	positive												rep3	LM2	series002	Mock	ppp	cellfile2	cell2	2.121	0.13598769	negative												rep3	LM2	series002	Mock	ppp	cellfile2	cell4	21.925
rep2	LM34	series006	JA	ppp	cellfile1	cell3	19.609	1.91308354	positive												rep3	LM2	series003	Mock	ppp	cellfile1	cell2	2.429	0.155735077	negative												rep3	LM2	series003	Mock	ppp	cellfile1	cell1	2.034
rep2	LM34	series006	JA	ppp	cellfile2	cell3	4.679	0.456490279	positive												rep3	LM2	series003	Mock	ppp	cellfile2	cell2	1.956	0.125408732	negative												rep3	LM2	series003	Mock	ppp	cellfile1	cell2	5.366
rep2	LM34	series007	JA	ppp	cellfile1	cell3	7.751	0.756199221	positive												rep3	LM2	series004	Mock	ppp	cellfile1	cell2	2.69	0.172469065	positive												rep3	LM2	series003	Mock	ppp	cellfile1	cell3	11.968
rep2	LM34	series007	JA	ppp	cellfile2	cell3	8.152	0.795321384	positive												rep3	LM2	series004	Mock	ppp	cellfile2	cell2	1.984	0.127203949	negative												rep3	LM2	series003	Mock	ppp	cellfile1	cell4	19.299
rep2	LM34	series008	JA	ppp	cellfile1	cell3	9.915	0.967322316	positive												rep3	LM2	series005	Mock	ppp	cellfile1	cell2	2.575	0.165095852	positive												rep3	LM2	series003	Mock	ppp	cellfile2	cell1	2.293
rep2	LM34	series008	JA	ppp	cellfile2	cell3	5.983	0.583710481	positive												rep3	LM2	series005	Mock	ppp	cellfile2	cell2	1.672	0.107200103	negative												rep3	LM2	series003	Mock	ppp	cellfile2	cell2	3.157
rep2	LM34	series001	Mock	ppp	cellfile1	cell4	6.93	0.676101225	positive												rep3	LM2	series006	Mock	ppp	cellfile1	cell2	3.777	0.242161954	positive												rep3	LM2	series003	Mock	ppp	cellfile2	cell3	15.684
rep2	LM34	series001	Mock	ppp	cellfile2	cell4	6.885	0.671710958	positive												rep3	LM2	series006	Mock	ppp	cellfile2	cell2	2.156	0.138231711	negative												rep3	LM2	series003	Mock	ppp	cellfile2	cell4	17.254
rep2	LM34	series002	Mock	ppp	cellfile1	cell4	13.013	1.269567857	positive												rep3	LM2	series001	ABA	ppp	cellfile1	cell3	9.412	0.603449381	positive												rep3	LM2	series004	Mock	ppp	cellfile1	cell1	1.976
rep2	LM34	series002	Mock	ppp	cellfile2	cell4	10.011	0.976688221	positive												rep3	LM2	series001	ABA	ppp	cellfile2	cell3	9.381	0.60146182	positive												rep3	LM2	series004	Mock	ppp	cellfile1	cell2	2.216
rep2	LM34	series003	Mock	ppp	cellfile1	cell4	8.643	0.843224083	positive												rep3	LM2	series002	ABA	ppp	cellfile1	cell3	9.287	0.59543502	positive												rep3	LM2	series004	Mock	ppp	cellfile1	cell3	9.977
rep2	LM34	series003	Mock	ppp	cellfile2	cell4	8.655	0.844394821	positive												rep3	LM2	series002	ABA	ppp	cellfile2	cell3	6.433	0.412451112	positive												rep3	LM2	series004	Mock	ppp	cellfile1	cell4	18.109
rep2	LM34	series004	Mock	ppp	cellfile1	cell4	20.052	1.956303286	positive												rep3	LM2	series003	ABA	ppp	cellfile1	cell3	14.516	0.9306918	positive												rep3	LM2	series004	Mock	ppp	cellfile2	cell1	1.957
rep2	LM34	series004	Mock	ppp	cellfile2	cell4	20.99	2.047815977	positive												rep3	LM2	series003	ABA	ppp	cellfile2	cell3	15.648	1.00326986	positive												rep3	LM2	series004	Mock	ppp	cellfile2	cell2	2.265
rep2	LM34	series005	Mock	ppp	cellfile1	cell4	8.822	0.860687592	positive												rep3	LM2	series004	ABA	ppp	cellfile1	cell3	6.51	0.417387959	positive												rep3	LM2	series004	Mock	ppp	cellfile2	cell3	7.415
rep2	LM34	series005	Mock	ppp	cellfile2	cell4	14.653	1.429568724	positive												rep3	LM2	series004	ABA	ppp	cellfile2	cell3	3.048	0.195422197	positive												rep3	LM2	series004	Mock	ppp	cellfile2	cell4	27.154
rep2	LM34	series006	Mock	ppp	cellfile1	cell4	8.05	0.78537011	positive												rep3	LM2	series001	Mock	ppp	cellfile1	cell3	4.279	0.274347631	positive												rep3	LM2	series005	Mock	ppp	cellfile1	cell1	2.229
rep2	LM34	series006	Mock	ppp	cellfile2	cell4	7.947	0.775321275	positive												rep3	LM2	series001	Mock	ppp	cellfile2	cell3	2.811	0.180226967	positive												rep3	LM2	series005	Mock	ppp	cellfile1	cell2	2.096
rep2	LM34	series007	Mock	ppp	cellfile1	cell4	9.491	0.925956238	positive												rep3	LM2	series002	Mock	ppp	cellfile1	cell3	16.241	1.041289992	positive												rep3	LM2	series005	Mock	ppp	cellfile1	cell3	4.076
rep2	LM34	series007	Mock	ppp	cellfile2	cell4	4.674	0.456002472	positive												rep3	LM2	series002	Mock	ppp	cellfile2	cell3	3.949	0.253189716	positive												rep3	LM2	series005	Mock	ppp	cellfile1	cell4	5.579
rep2	LM34	series008	Mock	ppp	cellfile1	cell4	10.612	1.035322685	positive												rep3	LM2	series003	Mock	ppp	cellfile1	cell3	8.359	0.535936398	positive												rep3	LM2	series005	Mock	ppp	cellfile2	cell1	2.281
rep2	LM34	series008	Mock	ppp	cellfile2	cell4	9.552	0.93190749	positive												rep3	LM2	series003	Mock	ppp	cellfile2	cell3	3.775	0.242033724	positive												rep3	LM2	series005	Mock	ppp	cellfile2	cell2	1.878
rep2	LM34	series009	Mock	ppp	cellfile1	cell4	8.479	0.827223996	positive												rep3	LM2	series004	Mock	ppp	cellfile1	cell3	9.569	0.61351542	positive												rep3	LM2	series005	Mock	ppp	cellfile2	cell3	4.923
rep2	LM34	series009	Mock	ppp	cellfile2	cell4	7.04	0.686832991	positive												rep3	LM2	series004	Mock	ppp	cellfile2	cell3	9.431	0.604667564	positive												rep3	LM2	series005	Mock	ppp	cellfile2	cell4	16.859
rep2	LM34	series001	JA	ppp	cellfile1	cell4	19.255	1.878546767	positive												rep3	LM2	series005	Mock	ppp	cellfile1	cell3	7.942	0.509200487	positive												rep3	LM2	series001	SA	ppp	cellfile1	cell1	1.61
rep2	LM34	series001	JA	ppp	cellfile2	cell4	39.766	3.879630784	positive												rep3	LM2	series005	Mock	ppp	cellfile2	cell3	7.889	0.505802398	positive												rep3	LM2	series001	SA	ppp	cellfile1	cell2	2.026
rep2	LM34	series002	JA	ppp	cellfile1	cell4	23.704	2.3125979	positive												rep3	LM2	series006	Mock	ppp	cellfile1	cell3	13.719	0.879592229	positive												rep3	LM2	series001	SA	ppp	cellfile1	cell3	5.759
rep2	LM34	series002	JA	ppp	cellfile2	cell4	12.592	1.228494463	positive												rep3	LM2	series006	Mock	ppp	cellfile2	cell3	6.592	0.422645381	positive												rep3	LM2	series001	SA	ppp	cellfile1	cell4	13.518
rep2	LM34	series003	JA	ppp	cellfile1	cell4	12.769	1.24576285	positive												rep3	LM2	series001	ABA	ppp	cellfile1	cell4	25.201	1.615759441	positive												rep3	LM2	series001	SA	ppp	cellfile2	cell1	2.402
rep2	LM34	series003	JA	ppp	cellfile2	cell4	12.89	1.257567792	positive												rep3	LM2	series001	ABA	ppp	cellfile2	cell4	18.289	1.172597294	positive												rep3	LM2	series001	SA	ppp	cellfile2	cell2	2.742
rep2	LM34	series004	JA	ppp	cellfile1	cell4	11.675	1.139030564	positive												rep3	LM2	series002	ABA	ppp	cellfile1	cell4	14.233	0.912547285	positive												rep3	LM2	series001	SA	ppp	cellfile2	cell3	6.686
rep2	LM34	series004	JA	ppp	cellfile2	cell4	11.162	1.088981512	positive												rep3	LM2	series002	ABA	ppp	cellfile2	cell4	10.566	0.677437969	positive												rep3	LM2	series001	SA	ppp	cellfile2	cell4	9.613
rep2	LM34	series005	JA	ppp	cellfile1	cell4	8.981	0.876199871	positive												rep3	LM2	series003	ABA	ppp	cellfile1	cell4	18.644	1.195358082	positive												rep3	LM2	series002	SA	ppp	cellfile1	cell1	1.894
rep2	LM34	series005	JA	ppp	cellfile2	cell4	13.45	1.312202234	positive												rep3	LM2	series003	ABA	ppp	cellfile2	cell4	20.121	1.29005578	positive												rep3	LM2	series002	SA	ppp	cellfile1	cell2	1.944
rep2	LM34	series006	JA	ppp	cellfile1	cell4	19.609	1.91308354	positive												rep3	LM2	series004	ABA	ppp	cellfile1	cell4	7.983	0.511829198	positive												rep3	LM2	series002	SA	ppp	cellfile1	cell3	7.04
rep2	LM34	series006	JA	ppp	cellfile2	cell4	10.911	1.064493574	positive												rep3	LM2	series004	ABA	ppp	cellfile2	cell4	7.703	0.493877028	positive												rep3	LM2	series002	SA	ppp	cellfile1	cell4	13.508
rep2	LM34	series007	JA	ppp	cellfile1	cell4	9.446	0.921565971	positive												rep3	LM2	series001	Mock	ppp	cellfile1	cell4	7.664	0.491376547	positive												rep3	LM2	series002	SA	ppp	cellfile2	cell1	1.777
rep2	LM34	series007	JA	ppp	cellfile2	cell4	25.832	2.520208782	positive												rep3	LM2	series001	Mock	ppp	cellfile2	cell4	3.919	0.251266269	positive												rep3	LM2	series002	SA	ppp	cellfile2	cell2	2.086
rep2	LM34	series008	JA	ppp	cellfile1	cell4	27.108	2.644697261	positive												rep3	LM2	series002	Mock	ppp	cellfile1	cell4	46.778	2.999166506	positive												rep3	LM2	series002	SA	ppp	cellfile2	cell3	6.474
rep2	LM34	series008	JA	ppp	cellfile2	cell4	34.578	3.373481699	positive												rep3	LM2	series002	Mock	ppp	cellfile2	cell4	9.164	0.587548888	positive												rep3	LM2	series002	SA	ppp	cellfile2	cell4	9.873
rep3	LM34	series001	Mock	ppp	cellfile1	cell1	1.463	0.259366505	negative												rep3	LM2	series003	Mock	ppp	cellfile1	cell4	14.189	0.909726229	positive												rep3	LM2	series003	SA	ppp	cellfile1	cell1	2.039
rep3	LM34	series002	Mock	ppp	cellfile1	cell1	1.354	0.240042548	negative												rep3	LM2	series003	Mock	ppp	cellfile2	cell4	9.614	0.61640059	positive												rep3	LM2	series003	SA	ppp	cellfile1	cell2	2.272
rep3	LM34	series003	Mock	ppp	cellfile1	cell1	2.168	0.384351731	negative												rep3	LM2	series004	Mock	ppp	cellfile1	cell4	12.659	0.811630442	positive												rep3	LM2	series003	SA	ppp	cellfile1	cell3	10.867
rep3	LM34	series004	Mock	ppp	cellfile1	cell1	1.616	0.286490959	negative												rep3	LM2	series004	Mock	ppp	cellfile2	cell4	12.554	0.804898378	positive												rep3	LM2	series003	SA	ppp	cellfile1	cell4	13.979
rep3	LM34	series005	Mock	ppp	cellfile1	cell1	1.675	0.296950715	negative												rep3	LM2	series005	Mock	ppp	cellfile1	cell4	29.91	1.917676476	positive												rep3	LM2	series003	SA	ppp	cellfile2	cell1	1.905
rep3	LM34	series006	Mock	ppp	cellfile1	cell1	1.931	0.342335421	negative												rep3	LM2	series005	Mock	ppp	cellfile2	cell4	14.72	0.943771238	positive												rep3	LM2	series003	SA	ppp	cellfile2	cell2	2.934
rep3	LM34	series007	Mock	ppp	cellfile1	cell1	2.279	0.404030256	negative												rep3	LM2	series006	Mock	ppp	cellfile1	cell4	14.379	0.921908059	positive												rep3	LM2	series003	SA	ppp	cellfile2	cell3	15.595
rep3	LM34	series008	Mock	ppp	cellfile1	cell1	1.425	0.252629713	negative												rep3	LM2	series006	Mock	ppp	cellfile2	cell4	11.614	0.744630378	positive												rep3	LM2	series003	SA	ppp	cellfile2	cell4	15.385
rep3	LM34	series009	Mock	ppp	cellfile1	cell1	2.436	0.431863846	negative												rep1	LM38	series001	ABA	ppp	cellfile1	cell1	2.586	0.35549184	positive												rep3	LM2	series004	SA	ppp	cellfile1	cell1	3.121
rep3	LM34	series001	JA	ppp	cellfile1	cell1	1.688	0.299255407	negative												rep1	LM38	series001	ABA	ppp	cellfile2	cell1	1.562	0.21472477	negative												rep3	LM2	series004	SA	ppp	cellfile1	cell2	4.705
rep3	LM34	series002	JA	ppp	cellfile1	cell1	2.242	0.397470748	negative												rep1	LM38	series002	ABA	ppp	cellfile1	cell1	2.294	0.31535123	positive												rep3	LM2	series004	SA	ppp	cellfile1	cell3	12.318
rep3	LM34	series003	JA	ppp	cellfile1	cell1	2.117	0.375310247	negative												rep1	LM38	series002	ABA	ppp	cellfile2	cell1	1.615	0.222010565	negative												rep3	LM2	series004	SA	ppp	cellfile1	cell4	27.8
rep3	LM34	series004	JA	ppp	cellfile1	cell1	2.558	0.453492495	positive												rep1	LM38	series003	ABA	ppp	cellfile1	cell1	2.042	0.280709334	positive												rep3	LM2	series004	SA	ppp	cellfile2	cell1	2.792
rep3	LM34	series005	JA	ppp	cellfile1	cell1	2.531	0.448705827	positive												rep1	LM38	series003	ABA	ppp	cellfile2	cell1	1.393	0.191492704	negative												rep3	LM2	series004	SA	ppp	cellfile2	cell2	2.811
rep3	LM34	series006	JA	ppp	cellfile1	cell1	2.174	0.385415436	negative												rep1	LM38	series004	ABA	ppp	cellfile1	cell1	1.422	0.195479272	negative												rep3	LM2	series004	SA	ppp	cellfile2	cell3	13.943
rep3	LM34	series007	JA	ppp	cellfile1	cell1	2.717	0.481680652	positive												rep1	LM38	series004	ABA	ppp	cellfile2	cell1	1.987	0.273148603	positive												rep3	LM2	series004	SA	ppp	cellfile2	cell4	15.871
rep3	LM34	series008	JA	ppp	cellfile1	cell1	2.89	0.512350786	positive												rep1	LM38	series007	ABA	ppp	cellfile1	cell1	1.831	0.251703619	negative												rep3	LM2	series005	SA	ppp	cellfile1	cell1	2.881
rep3	LM34	series009	JA	ppp	cellfile1	cell1	1.849	0.327798133	negative												rep1	LM38	series007	ABA	ppp	cellfile2	cell1	1.385	0.190392962	negative												rep3	LM2	series005	SA	ppp	cellfile1	cell2	2.881
rep3	LM34	series001	Mock	ppp	cellfile1	cell2	1.488	0.263798605	negative												rep1	LM38	series002	Mock	ppp	cellfile1	cell1	1.847	0.253903105	negative												rep3	LM2	series005	SA	ppp	cellfile1	cell3	11.778
rep3	LM34	series002	Mock	ppp	cellfile1	cell2	1.49	0.264153173	negative												rep1	LM38	series002	Mock	ppp	cellfile2	cell1	1.447	0.198915968	negative												rep3	LM2	series005	SA	ppp	cellfile1	cell4	34.116
rep3	LM34	series003	Mock	ppp	cellfile1	cell2	1.832	0.324784304	negative												rep1	LM38	series004	Mock	ppp	cellfile1	cell1	1.632	0.224347519	negative												rep3	LM2	series005	SA	ppp	cellfile2	cell1	3.179
rep3	LM34	series004	Mock	ppp	cellfile1	cell2	1.545	0.273903794	negative												rep1	LM38	series004	Mock	ppp	cellfile2	cell1	1.684	0.231495847	negative												rep3	LM2	series005	SA	ppp	cellfile2	cell2	2.371
rep3	LM34	series005	Mock	ppp	cellfile1	cell2	1.652	0.292873183	negative												rep1	LM38	series005	Mock	ppp	cellfile1	cell1	1.423	0.19561674	negative												rep3	LM2	series005	SA	ppp	cellfile2	cell3	10.206
rep3	LM34	series006	Mock	ppp	cellfile1	cell2	1.74	0.308474176	negative												rep1	LM38	series005	Mock	ppp	cellfile2	cell1	1.694	0.232870525	negative												rep3	LM2	series005	SA	ppp	cellfile2	cell4	26.241
rep3	LM34	series007	Mock	ppp	cellfile1	cell2	2.102	0.372650987	negative												rep1	LM38	series006	Mock	ppp	cellfile1	cell1	1.412	0.194104593	negative												rep1	LM38	series001	Mock	ppp	cellfile1	cell1	1.48
rep3	LM34	series008	Mock	ppp	cellfile1	cell2	1.47	0.260607493	negative												rep1	LM38	series006	Mock	ppp	cellfile2	cell1	1.694	0.232870525	negative												rep1	LM38	series001	Mock	ppp	cellfile1	cell2	1.545
rep3	LM34	series009	Mock	ppp	cellfile1	cell2	2.394	0.424417918	negative												rep1	LM38	series007	Mock	ppp	cellfile1	cell1	1.64	0.225447261	negative												rep1	LM38	series001	Mock	ppp	cellfile1	cell3	4.631
rep3	LM34	series001	JA	ppp	cellfile1	cell2	1.439	0.255111689	negative												rep1	LM38	series007	Mock	ppp	cellfile2	cell1	1.687	0.23190825	negative												rep1	LM38	series001	Mock	ppp	cellfile1	cell4	6.968
rep3	LM34	series002	JA	ppp	cellfile1	cell2	3.685	0.653291573	positive												rep1	LM38	series008	Mock	ppp	cellfile1	cell1	1.726	0.237269496	negative												rep1	LM38	series001	Mock	ppp	cellfile2	cell1	1.395
rep3	LM34	series003	JA	ppp	cellfile1	cell2	2.427	0.43026829	negative												rep1	LM38	series008	Mock	ppp	cellfile2	cell1	1.647	0.226409536	negative												rep1	LM38	series001	Mock	ppp	cellfile2	cell2	1.669
rep3	LM34	series004	JA	ppp	cellfile1	cell2	1.911	0.338789741	negative												rep1	LM38	series009	Mock	ppp	cellfile1	cell1	1.899	0.261051433	negative												rep1	LM38	series001	Mock	ppp	cellfile2	cell3	2.301
rep3	LM34	series005	JA	ppp	cellfile1	cell2	2.748	0.487176457	positive												rep1	LM38	series009	Mock	ppp	cellfile2	cell1	1.523	0.209363524	negative												rep1	LM38	series001	Mock	ppp	cellfile2	cell4	9.855
rep3	LM34	series006	JA	ppp	cellfile1	cell2	1.865	0.330634677	negative												rep1	LM38	series001	ABA	ppp	cellfile1	cell2	2.48	0.340920249	positive												rep1	LM38	series002	Mock	ppp	cellfile1	cell1	1.333
rep3	LM34	series007	JA	ppp	cellfile1	cell2	3.425	0.607197731	positive												rep1	LM38	series001	ABA	ppp	cellfile2	cell2	1.265	0.173896821	negative												rep1	LM38	series002	Mock	ppp	cellfile1	cell2	1.967
rep3	LM34	series008	JA	ppp	cellfile1	cell2	2.511	0.445160147	positive												rep1	LM38	series002	ABA	ppp	cellfile1	cell2	1.77	0.243318081	negative												rep1	LM38	series002	Mock	ppp	cellfile1	cell3	6.181
rep3	LM34	series009	JA	ppp	cellfile1	cell2	2.782	0.493204113	positive												rep1	LM38	series002	ABA	ppp	cellfile2	cell2	1.824	0.250741344	negative												rep1	LM38	series002	Mock	ppp	cellfile1	cell4	9.264
rep3	LM34	series001	Mock	ppp	cellfile1	cell3	2.102	0.372650987	negative												rep1	LM38	series003	ABA	ppp	cellfile1	cell2	2.49	0.342294927	positive												rep1	LM38	series002	Mock	ppp	cellfile2	cell1	1.468
rep3	LM34	series002	Mock	ppp	cellfile1	cell3	2.166	0.383997163	negative												rep1	LM38	series003	ABA	ppp	cellfile2	cell2	1.56	0.214449834	negative												rep1	LM38	series002	Mock	ppp	cellfile2	cell2	1.365
rep3	LM34	series003	Mock	ppp	cellfile1	cell3	1.883	0.333825789	negative												rep1	LM38	series004	ABA	ppp	cellfile1	cell2	2.14	0.294181183	positive												rep1	LM38	series002	Mock	ppp	cellfile2	cell3	1.933
rep3	LM34	series004	Mock	ppp	cellfile1	cell3	2.861	0.50720955	positive												rep1	LM38	series004	ABA	ppp	cellfile2	cell2	2.367	0.325386383	positive												rep1	LM38	series002	Mock	ppp	cellfile2	cell4	3.522
rep3	LM34	series005	Mock	ppp	cellfile1	cell3	3.806	0.674742938	positive												rep1	LM38	series007	ABA	ppp	cellfile1	cell2	3.774	0.518803637	positive												rep1	LM38	series003	Mock	ppp	cellfile1	cell1	1.684
rep3	LM34	series006	Mock	ppp	cellfile1	cell3	3.087	0.547275736	positive												rep1	LM38	series007	ABA	ppp	cellfile2	cell2	1.439	0.197816225	negative												rep1	LM38	series003	Mock	ppp	cellfile1	cell2	1.536
rep3	LM34	series007	Mock	ppp	cellfile1	cell3	3.746	0.664105898	positive												rep1	LM38	series002	Mock	ppp	cellfile1	cell2	1.944	0.267237486	positive												rep1	LM38	series003	Mock	ppp	cellfile1	cell3	2.001
rep3	LM34	series008	Mock	ppp	cellfile1	cell3	1.995	0.353681598	negative												rep1	LM38	series002	Mock	ppp	cellfile2	cell2	1.526	0.209775927	negative												rep1	LM38	series003	Mock	ppp	cellfile1	cell4	7.857
rep3	LM34	series009	Mock	ppp	cellfile1	cell3	4.353	0.771717291	positive												rep1	LM38	series004	Mock	ppp	cellfile1	cell2	1.91	0.262563579	positive												rep1	LM38	series003	Mock	ppp	cellfile2	cell1	2.051
rep3	LM34	series001	JA	ppp	cellfile1	cell3	3.668	0.650277745	positive												rep1	LM38	series004	Mock	ppp	cellfile2	cell2	2.654	0.364839654	positive												rep1	LM38	series003	Mock	ppp	cellfile2	cell2	1.588
rep3	LM34	series002	JA	ppp	cellfile1	cell3	7.264	1.287791041	positive												rep1	LM38	series005	Mock	ppp	cellfile1	cell2	1.695	0.233007993	negative												rep1	LM38	series003	Mock	ppp	cellfile2	cell3	1.58
rep3	LM34	series003	JA	ppp	cellfile1	cell3	6.37	1.129299137	positive												rep1	LM38	series005	Mock	ppp	cellfile2	cell2	1.972	0.271086585	positive												rep1	LM38	series003	Mock	ppp	cellfile2	cell4	4.252
rep3	LM34	series004	JA	ppp	cellfile1	cell3	2.456	0.435409526	positive												rep1	LM38	series006	Mock	ppp	cellfile1	cell2	1.772	0.243593017	negative												rep1	LM38	series004	Mock	ppp	cellfile1	cell1	1.483
rep3	LM34	series005	JA	ppp	cellfile1	cell3	6.635	1.1762794	positive												rep1	LM38	series006	Mock	ppp	cellfile2	cell2	1.718	0.236169753	negative												rep1	LM38	series004	Mock	ppp	cellfile1	cell2	1.646
rep3	LM34	series006	JA	ppp	cellfile1	cell3	3.053	0.541248079	positive												rep1	LM38	series007	Mock	ppp	cellfile1	cell2	2.693	0.370200899	positive												rep1	LM38	series004	Mock	ppp	cellfile1	cell3	2.073
rep3	LM34	series007	JA	ppp	cellfile1	cell3	8.405	1.490072095	positive												rep1	LM38	series007	Mock	ppp	cellfile2	cell2	1.925	0.264625597	positive												rep1	LM38	series004	Mock	ppp	cellfile1	cell4	3.372
rep3	LM34	series008	JA	ppp	cellfile1	cell3	10.343	1.833648505	positive												rep1	LM38	series008	Mock	ppp	cellfile1	cell2	1.87	0.257064865	negative												rep1	LM38	series004	Mock	ppp	cellfile2	cell1	1.3
rep3	LM34	series009	JA	ppp	cellfile1	cell3	5.079	0.900425482	positive												rep1	LM38	series008	Mock	ppp	cellfile2	cell2	1.689	0.232183186	negative												rep1	LM38	series004	Mock	ppp	cellfile2	cell2	1.414
rep3	LM34	series001	Mock	ppp	cellfile1	cell4	5.8	1.028247252	positive												rep1	LM38	series009	Mock	ppp	cellfile1	cell2	1.549	0.212937688	negative												rep1	LM38	series004	Mock	ppp	cellfile2	cell3	1.631
rep3	LM34	series002	Mock	ppp	cellfile1	cell4	5.089	0.902198322	positive												rep1	LM38	series009	Mock	ppp	cellfile2	cell2	1.674	0.230121168	negative												rep1	LM38	series004	Mock	ppp	cellfile2	cell4	4.361
rep3	LM34	series003	Mock	ppp	cellfile1	cell4	3.572	0.63325848	positive												rep1	LM38	series001	ABA	ppp	cellfile1	cell3	2.86	0.393158029	positive												rep1	LM38	series006	Mock	ppp	cellfile1	cell1	1.6
rep3	LM34	series005	Mock	ppp	cellfile1	cell4	7.224	1.280699681	positive												rep1	LM38	series001	ABA	ppp	cellfile2	cell3	2.47	0.339545571	positive												rep1	LM38	series006	Mock	ppp	cellfile1	cell2	1.449
rep3	LM34	series005	Mock	ppp	cellfile1	cell4	5.378	0.9534334	positive												rep1	LM38	series002	ABA	ppp	cellfile1	cell3	1.85	0.254315508	negative												rep1	LM38	series006	Mock	ppp	cellfile1	cell3	1.966
rep3	LM34	series006	Mock	ppp	cellfile1	cell4	5.835	1.034452192	positive												rep1	LM38	series002	ABA	ppp	cellfile2	cell3	5.247	0.721293769	positive												rep1	LM38	series006	Mock	ppp	cellfile1	cell4	3
rep3	LM34	series007	Mock	ppp	cellfile1	cell4	5.811	1.030197376	positive												rep1	LM38	series003	ABA	ppp	cellfile1	cell3	2.296	0.315626166	positive												rep1	LM38	series006	Mock	ppp	cellfile2	cell1	1.38
rep3	LM34	series008	Mock	ppp	cellfile1	cell4	4.549	0.806464957	positive												rep1	LM38	series003	ABA	ppp	cellfile2	cell3	1.529	0.210188331	negative												rep1	LM38	series006	Mock	ppp	cellfile2	cell2	1.503
rep3	LM34	series009	Mock	ppp	cellfile1	cell4	7.508	1.331048339	positive												rep1	LM38	series004	ABA	ppp	cellfile1	cell3	3.257	0.447732763	positive												rep1	LM38	series006	Mock	ppp	cellfile2	cell3	1.535
rep3	LM34	series001	JA	ppp	cellfile1	cell4	2.469	0.437714218	positive												rep1	LM38	series004	ABA	ppp	cellfile2	cell3	5.45	0.749199741	positive												rep1	LM38	series006	Mock	ppp	cellfile2	cell4	2.012
rep3	LM34	series002	JA	ppp	cellfile1	cell4	7.516	1.332466612	positive												rep1	LM38	series007	ABA	ppp	cellfile1	cell3	5.761	0.79195224	positive												rep1	LM38	series008	Mock	ppp	cellfile1	cell1	1.527
rep3	LM34	series003	JA	ppp	cellfile1	cell4	12.552	2.225268881	positive												rep1	LM38	series007	ABA	ppp	cellfile2	cell3	2.665	0.3663518	positive												rep1	LM38	series008	Mock	ppp	cellfile1	cell2	1.497
rep3	LM34	series004	JA	ppp	cellfile1	cell4	6.559	1.162805815	positive												rep1	LM38	series002	Mock	ppp	cellfile1	cell3	3.026	0.415977691	positive												rep1	LM38	series008	Mock	ppp	cellfile1	cell3	2.948
rep3	LM34	series005	JA	ppp	cellfile1	cell4	10.777	1.910589765	positive												rep1	LM38	series002	Mock	ppp	cellfile2	cell3	2.373	0.32621119	positive												rep1	LM38	series008	Mock	ppp	cellfile1	cell4	6.056
rep3	LM34	series006	JA	ppp	cellfile1	cell4	8.655	1.534393098	positive												rep1	LM38	series004	Mock	ppp	cellfile1	cell3	2.704	0.371713046	positive												rep1	LM38	series008	Mock	ppp	cellfile2	cell1	1.481
rep3	LM34	series007	JA	ppp	cellfile1	cell4	7.818	1.386006382	positive												rep1	LM38	series004	Mock	ppp	cellfile2	cell3	5.896	0.810510398	positive												rep1	LM38	series008	Mock	ppp	cellfile2	cell2	1.561
rep3	LM34	series008	JA	ppp	cellfile1	cell4	8.58	1.521096797	positive												rep1	LM38	series005	Mock	ppp	cellfile1	cell3	1.755	0.241256063	negative												rep1	LM38	series008	Mock	ppp	cellfile2	cell3	2.975
rep3	LM34	series009	JA	ppp	cellfile1	cell4	17.513	3.104774849	positive												rep1	LM38	series005	Mock	ppp	cellfile2	cell3	2.031	0.279197188	positive												rep1	LM38	series008	Mock	ppp	cellfile2	cell4	7
rep4	LM34	series001	Mock	ppp	cellfile1	cell1	1.561	0.300068653	negative												rep1	LM38	series006	Mock	ppp	cellfile1	cell3	2.182	0.299954832	positive												rep1	LM38	series009	Mock	ppp	cellfile1	cell1	1.349
rep4	LM34	series001	Mock	ppp	cellfile2	cell1	1.302	0.250281477	negative												rep1	LM38	series006	Mock	ppp	cellfile2	cell3	2.077	0.285520709	positive												rep1	LM38	series009	Mock	ppp	cellfile1	cell2	1.525
rep4	LM34	series002	Mock	ppp	cellfile1	cell1	2.25	0.432514074	negative												rep1	LM38	series007	Mock	ppp	cellfile1	cell3	5.76	0.791814772	positive												rep1	LM38	series009	Mock	ppp	cellfile1	cell3	1.821
rep4	LM34	series002	Mock	ppp	cellfile2	cell1	1.464	0.281422491	negative												rep1	LM38	series007	Mock	ppp	cellfile2	cell3	2.292	0.315076295	positive												rep1	LM38	series009	Mock	ppp	cellfile1	cell4	4.395
rep4	LM34	series003	Mock	ppp	cellfile1	cell1	1.475	0.283537004	negative												rep1	LM38	series008	Mock	ppp	cellfile1	cell3	3.35	0.460517272	positive												rep1	LM38	series009	Mock	ppp	cellfile2	cell1	1.709
rep4	LM34	series003	Mock	ppp	cellfile2	cell1	1.514	0.291033915	negative												rep1	LM38	series008	Mock	ppp	cellfile2	cell3	1.954	0.268612164	positive												rep1	LM38	series009	Mock	ppp	cellfile2	cell2	1.601
rep4	LM34	series004	Mock	ppp	cellfile1	cell1	1.785	0.343127832	negative												rep1	LM38	series009	Mock	ppp	cellfile1	cell3	2.862	0.393432965	positive												rep1	LM38	series009	Mock	ppp	cellfile2	cell3	2.183
rep4	LM34	series004	Mock	ppp	cellfile2	cell1	1.631	0.313524646	negative												rep1	LM38	series009	Mock	ppp	cellfile2	cell3	5.032	0.691738183	positive												rep1	LM38	series009	Mock	ppp	cellfile2	cell4	5.333
rep4	LM34	series005	Mock	ppp	cellfile1	cell1	1.521	0.292379514	negative												rep1	LM38	series001	ABA	ppp	cellfile1	cell4	8.078	1.11046523	positive												rep1	LM38	series001	SA	ppp	cellfile1	cell1	2.4
rep4	LM34	series005	Mock	ppp	cellfile2	cell1	1.473	0.283152547	negative												rep1	LM38	series001	ABA	ppp	cellfile2	cell4	5.45	0.749199741	positive												rep1	LM38	series001	SA	ppp	cellfile1	cell2	1.767
rep4	LM34	series006	Mock	ppp	cellfile1	cell1	1.345	0.258547302	negative												rep1	LM38	series002	ABA	ppp	cellfile1	cell4	5.115	0.703148014	positive												rep1	LM38	series001	SA	ppp	cellfile1	cell3	2.558
rep4	LM34	series006	Mock	ppp	cellfile2	cell1	2	0.384456955	negative												rep1	LM38	series002	ABA	ppp	cellfile2	cell4	4.765	0.655034269	positive												rep1	LM38	series001	SA	ppp	cellfile1	cell4	7.329
rep4	LM34	series007	Mock	ppp	cellfile1	cell1	2.053	0.394645064	negative												rep1	LM38	series003	ABA	ppp	cellfile1	cell4	5.975	0.821370358	positive												rep1	LM38	series001	SA	ppp	cellfile2	cell1	1.639
rep4	LM34	series007	Mock	ppp	cellfile2	cell1	2.639	0.507290952	negative												rep1	LM38	series003	ABA	ppp	cellfile2	cell4	4.861	0.668231182	positive												rep1	LM38	series001	SA	ppp	cellfile2	cell2	1.587
rep4	LM34	series001	JA	ppp	cellfile1	cell1	2.177	0.418481395	negative												rep1	LM38	series004	ABA	ppp	cellfile1	cell4	10.787	1.482865615	positive												rep1	LM38	series001	SA	ppp	cellfile2	cell3	1.924
rep4	LM34	series001	JA	ppp	cellfile2	cell1	1.388	0.266813126	negative												rep1	LM38	series004	ABA	ppp	cellfile2	cell4	10.906	1.499224289	positive												rep1	LM38	series001	SA	ppp	cellfile2	cell4	5.264
rep4	LM34	series002	JA	ppp	cellfile1	cell1	1.659	0.318907044	negative												rep1	LM38	series007	ABA	ppp	cellfile1	cell4	6.015	0.826869072	positive												rep1	LM38	series002	SA	ppp	cellfile1	cell1	1.768
rep4	LM34	series002	JA	ppp	cellfile2	cell1	1.621	0.311602362	negative												rep1	LM38	series007	ABA	ppp	cellfile2	cell4	7.006	0.963099703	positive												rep1	LM38	series002	SA	ppp	cellfile1	cell2	1.713
rep4	LM34	series003	JA	ppp	cellfile1	cell1	1.53	0.29410957	negative												rep1	LM38	series002	Mock	ppp	cellfile1	cell4	11.429	1.57111997	positive												rep1	LM38	series002	SA	ppp	cellfile1	cell3	2.018
rep4	LM34	series003	JA	ppp	cellfile2	cell1	1.388	0.266813126	negative												rep1	LM38	series002	Mock	ppp	cellfile2	cell4	6.059	0.832917657	positive												rep1	LM38	series002	SA	ppp	cellfile1	cell4	10.069
rep4	LM34	series004	JA	ppp	cellfile1	cell1	1.463	0.281230262	negative												rep1	LM38	series004	Mock	ppp	cellfile1	cell4	7.579	1.041868777	positive												rep1	LM38	series002	SA	ppp	cellfile2	cell1	1.259
rep4	LM34	series004	JA	ppp	cellfile2	cell1	1.458	0.28026912	negative												rep1	LM38	series004	Mock	ppp	cellfile2	cell4	9.813	1.348971937	positive												rep1	LM38	series002	SA	ppp	cellfile2	cell2	2.235
rep4	LM34	series005	JA	ppp	cellfile1	cell1	1.574	0.302567623	negative												rep1	LM38	series005	Mock	ppp	cellfile1	cell4	2.244	0.308477838	positive												rep1	LM38	series002	SA	ppp	cellfile2	cell3	2.463
rep4	LM34	series005	JA	ppp	cellfile2	cell1	1.333	0.25624056	negative												rep1	LM38	series005	Mock	ppp	cellfile2	cell4	8.738	1.201194006	positive												rep1	LM38	series002	SA	ppp	cellfile2	cell4	4.831
rep4	LM34	series006	JA	ppp	cellfile1	cell1	2.344	0.450583551	negative												rep1	LM38	series006	Mock	ppp	cellfile1	cell4	7.398	1.016987098	positive												rep1	LM38	series003	SA	ppp	cellfile1	cell1	1.866
rep4	LM34	series006	JA	ppp	cellfile2	cell1	1.923	0.369655362	negative												rep1	LM38	series006	Mock	ppp	cellfile2	cell4	3.545	0.487323501	positive												rep1	LM38	series003	SA	ppp	cellfile1	cell2	1.779
rep4	LM34	series007	JA	ppp	cellfile1	cell1	2.5	0.480571193	negative												rep1	LM38	series007	Mock	ppp	cellfile1	cell4	6.837	0.939867638	positive												rep1	LM38	series003	SA	ppp	cellfile1	cell3	1.94
rep4	LM34	series007	JA	ppp	cellfile2	cell1	1.634	0.314101332	negative												rep1	LM38	series007	Mock	ppp	cellfile2	cell4	7.022	0.965299189	positive												rep1	LM38	series003	SA	ppp	cellfile1	cell4	2.942
rep4	LM34	series008	JA	ppp	cellfile1	cell1	1.635	0.31429356	negative												rep1	LM38	series008	Mock	ppp	cellfile1	cell4	8.401	1.154867344	positive												rep1	LM38	series003	SA	ppp	cellfile2	cell1	1.427
rep4	LM34	series008	JA	ppp	cellfile2	cell1	1.622	0.31179459	negative												rep1	LM38	series008	Mock	ppp	cellfile2	cell4	6.817	0.937118281	positive												rep1	LM38	series003	SA	ppp	cellfile2	cell2	1.483
rep4	LM34	series001	Mock	ppp	cellfile1	cell2	1.714	0.32947961	negative												rep1	LM38	series009	Mock	ppp	cellfile1	cell4	7.932	1.090394925	positive												rep1	LM38	series003	SA	ppp	cellfile2	cell3	3.571
rep4	LM34	series001	Mock	ppp	cellfile2	cell2	1.509	0.290072772	negative												rep1	LM38	series009	Mock	ppp	cellfile2	cell4	8.028	1.103591838	positive												rep1	LM38	series003	SA	ppp	cellfile2	cell4	4.314
rep4	LM34	series002	Mock	ppp	cellfile1	cell2	1.765	0.339283262	negative												rep2	LM38	series001	ABA	ppp	cellfile1	cell1	2.276	0.28137266	negative												rep1	LM38	series004	SA	ppp	cellfile1	cell1	1.431
rep4	LM34	series002	Mock	ppp	cellfile2	cell2	1.602	0.307950021	negative												rep2	LM38	series001	ABA	ppp	cellfile2	cell1	1.721	0.212760258	negative												rep1	LM38	series004	SA	ppp	cellfile1	cell2	2.01
rep4	LM34	series003	Mock	ppp	cellfile1	cell2	1.537	0.29545517	negative												rep2	LM38	series002	ABA	ppp	cellfile1	cell1	2.213	0.273584225	negative												rep1	LM38	series004	SA	ppp	cellfile1	cell3	3.603
rep4	LM34	series003	Mock	ppp	cellfile2	cell2	1.441	0.277001236	negative												rep2	LM38	series002	ABA	ppp	cellfile2	cell1	1.887	0.233282166	negative												rep1	LM38	series004	SA	ppp	cellfile1	cell4	4.793
rep4	LM34	series004	Mock	ppp	cellfile1	cell2	1.227	0.235864342	negative												rep2	LM38	series003	ABA	ppp	cellfile1	cell1	2.194	0.271235332	negative												rep1	LM38	series004	SA	ppp	cellfile2	cell1	1.43
rep4	LM34	series004	Mock	ppp	cellfile2	cell2	1.467	0.281999176	negative												rep2	LM38	series003	ABA	ppp	cellfile2	cell1	2.586	0.319696704	negative												rep1	LM38	series004	SA	ppp	cellfile2	cell2	1.67
rep4	LM34	series005	Mock	ppp	cellfile1	cell2	1.823	0.350432514	negative												rep2	LM38	series004	ABA	ppp	cellfile1	cell1	2.446	0.302389071	negative												rep1	LM38	series004	SA	ppp	cellfile2	cell3	2.077
rep4	LM34	series005	Mock	ppp	cellfile2	cell2	1.51	0.290265001	negative												rep2	LM38	series004	ABA	ppp	cellfile2	cell1	2.033	0.251331554	negative												rep1	LM38	series004	SA	ppp	cellfile2	cell4	4.514
rep4	LM34	series006	Mock	ppp	cellfile1	cell2	1.449	0.278539064	negative												rep2	LM38	series006	ABA	ppp	cellfile1	cell1	1.926	0.238103578	negative												rep1	LM38	series005	SA	ppp	cellfile1	cell1	1.706
rep4	LM34	series006	Mock	ppp	cellfile2	cell2	1.412	0.27142661	negative												rep2	LM38	series006	ABA	ppp	cellfile2	cell1	2.338	0.289037469	negative												rep1	LM38	series005	SA	ppp	cellfile1	cell2	1.665
rep4	LM34	series007	Mock	ppp	cellfile1	cell2	1.725	0.331594123	negative												rep2	LM38	series007	ABA	ppp	cellfile1	cell1	3.538	0.437388608	positive												rep1	LM38	series005	SA	ppp	cellfile1	cell3	1.956
rep4	LM34	series007	Mock	ppp	cellfile2	cell2	1.793	0.34466566	negative												rep2	LM38	series007	ABA	ppp	cellfile2	cell1	2.457	0.303748957	negative												rep1	LM38	series005	SA	ppp	cellfile1	cell4	4.818
rep4	LM34	series001	JA	ppp	cellfile1	cell2	3.22	0.618975697	positive												rep2	LM38	series001	Mock	ppp	cellfile1	cell1	2.11	0.260850753	negative												rep1	LM38	series005	SA	ppp	cellfile2	cell1	2.613
rep4	LM34	series001	JA	ppp	cellfile2	cell2	1.497	0.28776603	negative												rep2	LM38	series001	Mock	ppp	cellfile2	cell1	1.615	0.199655908	negative												rep1	LM38	series005	SA	ppp	cellfile2	cell2	1.688
rep4	LM34	series002	JA	ppp	cellfile1	cell2	2.135	0.410407799	negative												rep2	LM38	series002	Mock	ppp	cellfile1	cell1	1.646	0.203488312	negative												rep1	LM38	series005	SA	ppp	cellfile2	cell3	1.801
rep4	LM34	series002	JA	ppp	cellfile2	cell2	1.647	0.316600302	negative												rep2	LM38	series002	Mock	ppp	cellfile2	cell1	2.591	0.320314834	negative												rep1	LM38	series005	SA	ppp	cellfile2	cell4	5.109
rep4	LM34	series003	JA	ppp	cellfile1	cell2	1.285	0.247013593	negative												rep2	LM38	series003	Mock	ppp	cellfile1	cell1	1.636	0.202252053	negative												rep1	LM38	series006	SA	ppp	cellfile1	cell1	1.78
rep4	LM34	series003	JA	ppp	cellfile2	cell2	1.793	0.34466566	negative												rep2	LM38	series003	Mock	ppp	cellfile2	cell1	1.662	0.205466327	negative												rep1	LM38	series006	SA	ppp	cellfile1	cell2	1.354
rep4	LM34	series004	JA	ppp	cellfile1	cell2	1.722	0.331017438	negative												rep2	LM38	series004	Mock	ppp	cellfile1	cell1	2.254	0.278652889	negative												rep1	LM38	series006	SA	ppp	cellfile1	cell3	5.073
rep4	LM34	series004	JA	ppp	cellfile2	cell2	1.436	0.276040093	negative												rep2	LM38	series004	Mock	ppp	cellfile2	cell1	1.745	0.215727281	negative												rep1	LM38	series006	SA	ppp	cellfile1	cell4	13.026
rep4	LM34	series005	JA	ppp	cellfile1	cell2	1.748	0.336015378	negative												rep2	LM38	series005	Mock	ppp	cellfile1	cell1	1.708	0.211153121	negative												rep1	LM38	series006	SA	ppp	cellfile2	cell1	1.983
rep4	LM34	series005	JA	ppp	cellfile2	cell2	1.794	0.344857888	negative												rep2	LM38	series005	Mock	ppp	cellfile2	cell1	1.547	0.191249343	negative												rep1	LM38	series006	SA	ppp	cellfile2	cell2	1.87
rep4	LM34	series006	JA	ppp	cellfile1	cell2	1.822	0.350240286	negative												rep2	LM38	series006	Mock	ppp	cellfile1	cell1	1.642	0.202993808	negative												rep1	LM38	series006	SA	ppp	cellfile2	cell3	2.605
rep4	LM34	series006	JA	ppp	cellfile2	cell2	1.738	0.334093094	negative												rep2	LM38	series006	Mock	ppp	cellfile2	cell1	2.913	0.36012239	negative												rep1	LM38	series006	SA	ppp	cellfile2	cell4	4.985
rep4	LM34	series007	JA	ppp	cellfile1	cell2	1.457	0.280076891	negative												rep2	LM38	series001	ABA	ppp	cellfile1	cell2	2.52	0.311537392	negative												rep1	LM38	series007	SA	ppp	cellfile1	cell1	1.463
rep4	LM34	series007	JA	ppp	cellfile2	cell2	1.743	0.335054236	negative												rep2	LM38	series001	ABA	ppp	cellfile2	cell2	2.833	0.350232314	negative												rep1	LM38	series007	SA	ppp	cellfile1	cell2	1.497
rep4	LM34	series008	JA	ppp	cellfile1	cell2	1.693	0.325442812	negative												rep2	LM38	series002	ABA	ppp	cellfile1	cell2	2.289	0.282979797	negative												rep1	LM38	series007	SA	ppp	cellfile1	cell3	1.901
rep4	LM34	series008	JA	ppp	cellfile2	cell2	1.504	0.28911163	negative												rep2	LM38	series002	ABA	ppp	cellfile2	cell2	2.466	0.30486159	negative												rep1	LM38	series007	SA	ppp	cellfile1	cell4	3.518
rep4	LM34	series001	Mock	ppp	cellfile1	cell3	1.812	0.348318001	negative												rep2	LM38	series003	ABA	ppp	cellfile1	cell2	2.827	0.349490558	negative												rep1	LM38	series007	SA	ppp	cellfile2	cell1	1.493
rep4	LM34	series001	Mock	ppp	cellfile2	cell3	2.346	0.450968008	negative												rep2	LM38	series003	ABA	ppp	cellfile2	cell2	3.5	0.432690822	positive												rep1	LM38	series007	SA	ppp	cellfile2	cell2	1.574
rep4	LM34	series002	Mock	ppp	cellfile1	cell3	3.172	0.60974873	positive												rep2	LM38	series004	ABA	ppp	cellfile1	cell2	1.95	0.241070601	negative												rep1	LM38	series007	SA	ppp	cellfile2	cell3	4.285
rep4	LM34	series002	Mock	ppp	cellfile2	cell3	2.01	0.386379239	negative												rep2	LM38	series004	ABA	ppp	cellfile2	cell2	1.701	0.210287739	negative												rep1	LM38	series007	SA	ppp	cellfile2	cell4	5.251
rep4	LM34	series003	Mock	ppp	cellfile1	cell3	1.912	0.367540849	negative												rep2	LM38	series006	ABA	ppp	cellfile1	cell2	2.644	0.326867009	negative												rep1	LM38	series008	SA	ppp	cellfile1	cell1	1.649
rep4	LM34	series003	Mock	ppp	cellfile2	cell3	1.979	0.380420157	negative												rep2	LM38	series006	ABA	ppp	cellfile2	cell2	2.172	0.268515561	negative												rep1	LM38	series008	SA	ppp	cellfile1	cell2	1.675
rep4	LM34	series004	Mock	ppp	cellfile1	cell3	2.684	0.515941233	positive												rep2	LM38	series007	ABA	ppp	cellfile1	cell2	2.859	0.353446588	negative												rep1	LM38	series008	SA	ppp	cellfile1	cell3	2.254
rep4	LM34	series004	Mock	ppp	cellfile2	cell3	1.648	0.316792531	negative												rep2	LM38	series007	ABA	ppp	cellfile2	cell2	2.503	0.309435751	negative												rep1	LM38	series008	SA	ppp	cellfile1	cell4	6.892
rep4	LM34	series005	Mock	ppp	cellfile1	cell3	2.754	0.529397226	positive												rep2	LM38	series001	Mock	ppp	cellfile1	cell2	1.917	0.236990944	negative												rep1	LM38	series008	SA	ppp	cellfile2	cell1	2.09
rep4	LM34	series005	Mock	ppp	cellfile2	cell3	2.051	0.394260607	negative												rep2	LM38	series001	Mock	ppp	cellfile2	cell2	1.814	0.224257472	negative												rep1	LM38	series008	SA	ppp	cellfile2	cell2	1.75
rep4	LM34	series006	Mock	ppp	cellfile1	cell3	2.151	0.413483455	negative												rep2	LM38	series002	Mock	ppp	cellfile1	cell2	1.494	0.184697168	negative												rep1	LM38	series008	SA	ppp	cellfile2	cell3	6.151
rep4	LM34	series006	Mock	ppp	cellfile2	cell3	3.181	0.611478786	positive												rep2	LM38	series002	Mock	ppp	cellfile2	cell2	2.509	0.310177506	negative												rep1	LM38	series008	SA	ppp	cellfile2	cell4	8.617
rep4	LM34	series007	Mock	ppp	cellfile1	cell3	3.574	0.687024578	positive												rep2	LM38	series003	Mock	ppp	cellfile1	cell2	1.814	0.224257472	negative												rep2	LM38	series001	Mock	ppp	cellfile1	cell1	2.373
rep4	LM34	series007	Mock	ppp	cellfile2	cell3	1.991	0.382726898	negative												rep2	LM38	series003	Mock	ppp	cellfile2	cell2	1.835	0.226853617	negative												rep2	LM38	series001	Mock	ppp	cellfile1	cell2	1.866
rep4	LM34	series001	JA	ppp	cellfile1	cell3	6.393	1.228916655	positive												rep2	LM38	series004	Mock	ppp	cellfile1	cell2	1.897	0.234518425	negative												rep2	LM38	series001	Mock	ppp	cellfile1	cell3	7.401
rep4	LM34	series001	JA	ppp	cellfile2	cell3	2.014	0.387148153	negative												rep2	LM38	series004	Mock	ppp	cellfile2	cell2	1.63	0.201510297	negative												rep2	LM38	series001	Mock	ppp	cellfile1	cell4	11.427
rep4	LM34	series002	JA	ppp	cellfile1	cell3	3.43	0.659343677	positive												rep2	LM38	series005	Mock	ppp	cellfile1	cell2	2.202	0.27222434	negative												rep2	LM38	series001	Mock	ppp	cellfile2	cell1	1.731
rep4	LM34	series002	JA	ppp	cellfile2	cell3	3.232	0.621282439	positive												rep2	LM38	series005	Mock	ppp	cellfile2	cell2	2.375	0.293611629	negative												rep2	LM38	series001	Mock	ppp	cellfile2	cell2	2.024
rep4	LM34	series003	JA	ppp	cellfile1	cell3	1.775	0.341205547	negative												rep2	LM38	series006	Mock	ppp	cellfile1	cell2	1.979	0.244655753	negative												rep2	LM38	series001	Mock	ppp	cellfile2	cell3	2.838
rep4	LM34	series003	JA	ppp	cellfile2	cell3	3.639	0.699519429	positive												rep2	LM38	series006	Mock	ppp	cellfile2	cell2	1.966	0.243048616	negative												rep2	LM38	series001	Mock	ppp	cellfile2	cell4	4.008
rep4	LM34	series004	JA	ppp	cellfile1	cell3	4.415	0.848688727	positive												rep2	LM38	series001	ABA	ppp	cellfile1	cell3	6.338	0.783541265	positive												rep2	LM38	series002	Mock	ppp	cellfile1	cell1	2.018
rep4	LM34	series004	JA	ppp	cellfile2	cell3	2.247	0.431937388	negative												rep2	LM38	series001	ABA	ppp	cellfile2	cell3	3.99	0.493267537	positive												rep2	LM38	series002	Mock	ppp	cellfile1	cell2	2.453
rep4	LM34	series005	JA	ppp	cellfile1	cell3	4.634	0.890786764	positive												rep2	LM38	series002	ABA	ppp	cellfile1	cell3	2.697	0.333419185	negative												rep2	LM38	series002	Mock	ppp	cellfile1	cell3	2.649
rep4	LM34	series005	JA	ppp	cellfile2	cell3	3.475	0.667993959	positive												rep2	LM38	series002	ABA	ppp	cellfile2	cell3	2.414	0.298433041	negative												rep2	LM38	series002	Mock	ppp	cellfile1	cell4	5.647
rep4	LM34	series006	JA	ppp	cellfile1	cell3	2.898	0.557078127	positive												rep2	LM38	series003	ABA	ppp	cellfile1	cell3	5.988	0.740272183	positive												rep2	LM38	series002	Mock	ppp	cellfile2	cell1	1.765
rep4	LM34	series006	JA	ppp	cellfile2	cell3	3.34	0.642043114	positive												rep2	LM38	series003	ABA	ppp	cellfile2	cell3	5.152	0.63692089	positive												rep2	LM38	series002	Mock	ppp	cellfile2	cell2	2.463
rep4	LM34	series007	JA	ppp	cellfile1	cell3	3.309	0.636084031	positive												rep2	LM38	series004	ABA	ppp	cellfile1	cell3	10.312	1.274830787	positive												rep2	LM38	series002	Mock	ppp	cellfile2	cell3	2.259
rep4	LM34	series007	JA	ppp	cellfile2	cell3	4.235	0.814087601	positive												rep2	LM38	series004	ABA	ppp	cellfile2	cell3	4.181	0.516880093	positive												rep2	LM38	series002	Mock	ppp	cellfile2	cell4	6.561
rep4	LM34	series008	JA	ppp	cellfile1	cell3	3.26	0.626664836	positive												rep2	LM38	series006	ABA	ppp	cellfile1	cell3	7.758	0.959090113	positive												rep2	LM38	series003	Mock	ppp	cellfile1	cell1	1.487
rep4	LM34	series008	JA	ppp	cellfile2	cell3	3.547	0.681834409	positive												rep2	LM38	series006	ABA	ppp	cellfile2	cell3	3.287	0.406358495	positive												rep2	LM38	series003	Mock	ppp	cellfile1	cell2	1.755
rep4	LM34	series001	Mock	ppp	cellfile1	cell4	3.837	0.737580667	positive												rep2	LM38	series007	ABA	ppp	cellfile1	cell3	4.76	0.588459518	positive												rep2	LM38	series003	Mock	ppp	cellfile1	cell3	3.021
rep4	LM34	series001	Mock	ppp	cellfile2	cell4	7.52	1.445558149	positive												rep2	LM38	series007	ABA	ppp	cellfile2	cell3	4.813	0.595011693	positive												rep2	LM38	series003	Mock	ppp	cellfile1	cell4	6.424
rep4	LM34	series002	Mock	ppp	cellfile1	cell4	5.356	1.029575724	positive												rep2	LM38	series001	Mock	ppp	cellfile1	cell3	3.161	0.390781625	positive												rep2	LM38	series003	Mock	ppp	cellfile2	cell1	1.936
rep4	LM34	series002	Mock	ppp	cellfile2	cell4	4.213	0.809858575	positive												rep2	LM38	series001	Mock	ppp	cellfile2	cell3	2.656	0.328350521	negative												rep2	LM38	series003	Mock	ppp	cellfile2	cell2	1.95
rep4	LM34	series003	Mock	ppp	cellfile1	cell4	4.528	0.870410545	positive												rep2	LM38	series002	Mock	ppp	cellfile1	cell3	2.704	0.334284566	negative												rep2	LM38	series003	Mock	ppp	cellfile2	cell3	2.431
rep4	LM34	series003	Mock	ppp	cellfile2	cell4	4.461	0.857531237	positive												rep2	LM38	series002	Mock	ppp	cellfile2	cell3	4.506	0.557058527	positive												rep2	LM38	series003	Mock	ppp	cellfile2	cell4	7.333
rep4	LM34	series004	Mock	ppp	cellfile1	cell4	3.552	0.682795551	positive												rep2	LM38	series003	Mock	ppp	cellfile1	cell3	1.8	0.222526708	negative												rep2	LM38	series004	Mock	ppp	cellfile1	cell1	2.165
rep4	LM34	series004	Mock	ppp	cellfile2	cell4	3.725	0.716051078	positive												rep2	LM38	series003	Mock	ppp	cellfile2	cell3	3.167	0.391523381	positive												rep2	LM38	series004	Mock	ppp	cellfile1	cell2	2.886
rep4	LM34	series005	Mock	ppp	cellfile1	cell4	4.025	0.773719621	positive												rep2	LM38	series004	Mock	ppp	cellfile1	cell3	5.389	0.66622024	positive												rep2	LM38	series004	Mock	ppp	cellfile1	cell3	4.799
rep4	LM34	series005	Mock	ppp	cellfile2	cell4	4.552	0.875024029	positive												rep2	LM38	series004	Mock	ppp	cellfile2	cell3	4.35	0.537772879	positive												rep2	LM38	series004	Mock	ppp	cellfile1	cell4	11.449
rep4	LM34	series006	Mock	ppp	cellfile1	cell4	5.039	0.968639297	positive												rep2	LM38	series005	Mock	ppp	cellfile1	cell3	5.205	0.643473065	positive												rep2	LM38	series004	Mock	ppp	cellfile2	cell1	2.198
rep4	LM34	series006	Mock	ppp	cellfile2	cell4	5.335	1.025538926	positive												rep2	LM38	series005	Mock	ppp	cellfile2	cell3	5.619	0.694654208	positive												rep2	LM38	series004	Mock	ppp	cellfile2	cell2	2.38
rep4	LM34	series007	Mock	ppp	cellfile1	cell4	11.638	2.237155019	positive												rep2	LM38	series006	Mock	ppp	cellfile1	cell3	4.812	0.594888067	positive												rep2	LM38	series004	Mock	ppp	cellfile2	cell3	2.617
rep4	LM34	series007	Mock	ppp	cellfile2	cell4	5.049	0.970561582	positive												rep2	LM38	series006	Mock	ppp	cellfile2	cell3	3.367	0.416248571	positive												rep2	LM38	series004	Mock	ppp	cellfile2	cell4	5.096
rep4	LM34	series001	JA	ppp	cellfile1	cell4	5.819	1.118577509	positive												rep2	LM38	series001	ABA	ppp	cellfile1	cell4	5.269	0.651385126	positive												rep2	LM38	series005	Mock	ppp	cellfile1	cell1	2.357
rep4	LM34	series001	JA	ppp	cellfile2	cell4	6.209	1.193546615	positive												rep2	LM38	series001	ABA	ppp	cellfile2	cell4	14.599	1.804815231	positive												rep2	LM38	series005	Mock	ppp	cellfile1	cell2	1.64
rep4	LM34	series002	JA	ppp	cellfile1	cell4	7.623	1.465357682	positive												rep2	LM38	series002	ABA	ppp	cellfile1	cell4	5.654	0.698981116	positive												rep2	LM38	series005	Mock	ppp	cellfile1	cell3	3
rep4	LM34	series002	JA	ppp	cellfile2	cell4	6.081	1.16894137	positive												rep2	LM38	series002	ABA	ppp	cellfile2	cell4	6.406	0.79194783	positive												rep2	LM38	series005	Mock	ppp	cellfile1	cell4	7.565
rep4	LM34	series003	JA	ppp	cellfile1	cell4	4.279	0.822545654	positive												rep2	LM38	series003	ABA	ppp	cellfile1	cell4	7.513	0.928801755	positive												rep2	LM38	series005	Mock	ppp	cellfile2	cell1	2.269
rep4	LM34	series003	JA	ppp	cellfile2	cell4	6.118	1.176053824	positive												rep2	LM38	series003	ABA	ppp	cellfile2	cell4	13.255	1.638661955	positive												rep2	LM38	series005	Mock	ppp	cellfile2	cell2	2.256
rep4	LM34	series004	JA	ppp	cellfile1	cell4	4.895	0.940958396	positive												rep2	LM38	series004	ABA	ppp	cellfile1	cell4	8.141	1.006438852	positive												rep2	LM38	series005	Mock	ppp	cellfile2	cell3	4.213
rep4	LM34	series004	JA	ppp	cellfile2	cell4	6.87	1.320609639	positive												rep2	LM38	series004	ABA	ppp	cellfile2	cell4	6.917	0.85512069	positive												rep2	LM38	series005	Mock	ppp	cellfile2	cell4	5.437
rep4	LM34	series005	JA	ppp	cellfile1	cell4	7.404	1.423259646	positive												rep2	LM38	series006	ABA	ppp	cellfile1	cell4	11.598	1.433813758	positive												rep2	LM38	series006	Mock	ppp	cellfile1	cell1	1.825
rep4	LM34	series005	JA	ppp	cellfile2	cell4	9.494	1.825017163	positive												rep2	LM38	series006	ABA	ppp	cellfile2	cell4	10.033	1.240339147	positive												rep2	LM38	series006	Mock	ppp	cellfile1	cell2	1.958
rep4	LM34	series006	JA	ppp	cellfile1	cell4	6.173	1.18662639	positive												rep2	LM38	series007	ABA	ppp	cellfile1	cell4	9.226	1.140573006	positive												rep2	LM38	series006	Mock	ppp	cellfile1	cell3	1.988
rep4	LM34	series006	JA	ppp	cellfile2	cell4	3.768	0.724316902	positive												rep2	LM38	series007	ABA	ppp	cellfile2	cell4	6.83	0.844365232	positive												rep2	LM38	series006	Mock	ppp	cellfile1	cell4	3.814
rep4	LM34	series007	JA	ppp	cellfile1	cell4	5.406	1.039187148	positive												rep2	LM38	series001	Mock	ppp	cellfile1	cell4	8.661	1.070724345	positive												rep2	LM38	series006	Mock	ppp	cellfile2	cell1	1.983
rep4	LM34	series007	JA	ppp	cellfile2	cell4	7.679	1.476122477	positive												rep2	LM38	series001	Mock	ppp	cellfile2	cell4	5.482	0.677717453	positive												rep2	LM38	series006	Mock	ppp	cellfile2	cell2	2.06
rep4	LM34	series008	JA	ppp	cellfile1	cell4	6.482	1.24602499	positive												rep2	LM38	series002	Mock	ppp	cellfile1	cell4	11.238	1.389308416	positive												rep2	LM38	series006	Mock	ppp	cellfile2	cell3	3.568
rep4	LM34	series008	JA	ppp	cellfile2	cell4	6.302	1.211423864	positive												rep2	LM38	series002	Mock	ppp	cellfile2	cell4	6.617	0.818032905	positive												rep2	LM38	series006	Mock	ppp	cellfile2	cell4	7.817
rep1	LM36	series01	Mock	ppp	cellfile1	cell1	1.377	0.037290221	negative												rep2	LM38	series003	Mock	ppp	cellfile1	cell4	4.416	0.545932191	positive												rep2	LM38	series007	Mock	ppp	cellfile1	cell1	1.949
rep1	LM36	series01	Mock	ppp	cellfile2	cell1	1.607	0.043518798	negative												rep2	LM38	series003	Mock	ppp	cellfile2	cell4	4.353	0.538143756	positive												rep2	LM38	series007	Mock	ppp	cellfile1	cell2	1.886
rep1	LM36	series02	Mock	ppp	cellfile1	cell1	1.78	0.048203771	negative												rep2	LM38	series004	Mock	ppp	cellfile1	cell4	11.479	1.41910227	positive												rep2	LM38	series007	Mock	ppp	cellfile1	cell3	2.567
rep1	LM36	series02	Mock	ppp	cellfile2	cell1	1.537	0.041623144	negative												rep2	LM38	series004	Mock	ppp	cellfile2	cell4	9.079	1.122399992	positive												rep2	LM38	series007	Mock	ppp	cellfile1	cell4	3.333
rep1	LM36	series03	Mock	ppp	cellfile1	cell1	1.733	0.046930975	negative												rep2	LM38	series005	Mock	ppp	cellfile1	cell4	8.625	1.066273811	positive												rep2	LM38	series007	Mock	ppp	cellfile2	cell1	2.526
rep1	LM36	series03	Mock	ppp	cellfile2	cell1	1.562	0.042300163	negative												rep2	LM38	series005	Mock	ppp	cellfile2	cell4	10.019	1.238608384	positive												rep2	LM38	series007	Mock	ppp	cellfile2	cell2	2.273
rep1	LM36	series04	Mock	ppp	cellfile1	cell1	1.384	0.037479786	negative												rep2	LM38	series006	Mock	ppp	cellfile1	cell4	12.003	1.483882267	positive												rep2	LM38	series007	Mock	ppp	cellfile2	cell3	3.515
rep1	LM36	series04	Mock	ppp	cellfile2	cell1	1.535	0.041568982	negative												rep2	LM38	series006	Mock	ppp	cellfile2	cell4	5.095	0.629874211	positive												rep2	LM38	series007	Mock	ppp	cellfile2	cell4	10.215
rep1	LM36	series05	Mock	ppp	cellfile1	cell1	1.724	0.046687248	negative												rep3	LM38	series001	ABA	ppp	cellfile1	cell1	1.684	0.19277798	negative												rep2	LM38	series001	SA	ppp	cellfile1	cell1	1.962
rep1	LM36	series05	Mock	ppp	cellfile2	cell1	1.541	0.041731467	negative												rep3	LM38	series001	ABA	ppp	cellfile2	cell1	1.803	0.206400653	negative												rep2	LM38	series001	SA	ppp	cellfile1	cell2	1.901
rep1	LM36	series06	Mock	ppp	cellfile1	cell1	1.757	0.047580913	negative												rep3	LM38	series002	ABA	ppp	cellfile1	cell1	1.685	0.192892457	negative												rep2	LM38	series001	SA	ppp	cellfile1	cell3	2.724
rep1	LM36	series06	Mock	ppp	cellfile2	cell1	1.634	0.044249979	negative												rep3	LM38	series002	ABA	ppp	cellfile2	cell1	1.562	0.17881188	negative												rep2	LM38	series001	SA	ppp	cellfile1	cell4	8.322
rep1	LM36	series07	Mock	ppp	cellfile1	cell1	1.472	0.039862894	negative												rep3	LM38	series003	ABA	ppp	cellfile1	cell1	1.841	0.210750749	negative												rep2	LM38	series001	SA	ppp	cellfile2	cell1	1.754
rep1	LM36	series07	Mock	ppp	cellfile2	cell1	1.417	0.038373452	negative												rep3	LM38	series003	ABA	ppp	cellfile2	cell1	2.008	0.229868281	negative												rep2	LM38	series001	SA	ppp	cellfile2	cell2	1.97
rep1	LM36	series01	JA	ppp	cellfile1	cell1	1.513	0.040973206	negative												rep3	LM38	series004	ABA	ppp	cellfile1	cell1	2.373	0.271652107	positive												rep2	LM38	series001	SA	ppp	cellfile2	cell3	3.076
rep1	LM36	series01	JA	ppp	cellfile2	cell1	1.615	0.043735444	negative												rep3	LM38	series004	ABA	ppp	cellfile2	cell1	3.791	0.433979409	positive												rep2	LM38	series001	SA	ppp	cellfile2	cell4	5.124
rep1	LM36	series02	JA	ppp	cellfile1	cell1	1.53	0.041433579	negative												rep3	LM38	series005	ABA	ppp	cellfile1	cell1	4.094	0.468665708	positive												rep2	LM38	series002	SA	ppp	cellfile1	cell1	2.333
rep1	LM36	series02	JA	ppp	cellfile2	cell1	1.596	0.043220909	negative												rep3	LM38	series005	ABA	ppp	cellfile2	cell1	1.732	0.19827284	negative												rep2	LM38	series002	SA	ppp	cellfile1	cell2	3.242
rep1	LM36	series04	JA	ppp	cellfile1	cell1	1.403	0.037994321	negative												rep3	LM38	series006	ABA	ppp	cellfile1	cell1	1.897	0.217161419	negative												rep2	LM38	series002	SA	ppp	cellfile1	cell3	3.877
rep1	LM36	series04	JA	ppp	cellfile2	cell1	1.618	0.043816686	negative												rep3	LM38	series006	ABA	ppp	cellfile2	cell1	1.661	0.190145027	negative												rep2	LM38	series002	SA	ppp	cellfile1	cell4	9.292
rep1	LM36	series06	JA	ppp	cellfile1	cell1	1.652	0.044737433	negative												rep3	LM38	series007	ABA	ppp	cellfile1	cell1	1.945	0.222656278	negative												rep2	LM38	series002	SA	ppp	cellfile2	cell1	1.543
rep1	LM36	series06	JA	ppp	cellfile2	cell1	1.6	0.043329233	negative												rep3	LM38	series007	ABA	ppp	cellfile2	cell1	1.962	0.224602374	negative												rep2	LM38	series002	SA	ppp	cellfile2	cell2	1.722
rep1	LM36	series08	JA	ppp	cellfile1	cell1	1.519	0.04113569	negative												rep3	LM38	series001	Mock	ppp	cellfile1	cell1	1.884	0.215673228	negative												rep2	LM38	series002	SA	ppp	cellfile2	cell3	2.631
rep1	LM36	series08	JA	ppp	cellfile2	cell1	1.567	0.042435567	negative												rep3	LM38	series001	Mock	ppp	cellfile2	cell1	1.674	0.191633218	negative												rep2	LM38	series002	SA	ppp	cellfile2	cell4	6.205
rep1	LM36	series01	Mock	ppp	cellfile1	cell2	1.472	0.039862894	negative												rep3	LM38	series002	Mock	ppp	cellfile1	cell1	1.847	0.211437607	negative												rep2	LM38	series003	SA	ppp	cellfile1	cell1	1.607
rep1	LM36	series01	Mock	ppp	cellfile2	cell2	1.611	0.043627121	negative												rep3	LM38	series002	Mock	ppp	cellfile2	cell1	1.702	0.194838553	negative												rep2	LM38	series003	SA	ppp	cellfile1	cell2	2.161
rep1	LM36	series02	Mock	ppp	cellfile1	cell2	2.179	0.059008999	positive												rep3	LM38	series003	Mock	ppp	cellfile1	cell1	1.681	0.192434552	negative												rep2	LM38	series003	SA	ppp	cellfile1	cell3	3.023
rep1	LM36	series02	Mock	ppp	cellfile2	cell2	1.48	0.04007954	negative												rep3	LM38	series003	Mock	ppp	cellfile2	cell1	1.651	0.189000265	negative												rep2	LM38	series003	SA	ppp	cellfile1	cell4	4.824
rep1	LM36	series03	Mock	ppp	cellfile1	cell2	2.278	0.061689995	positive												rep3	LM38	series004	Mock	ppp	cellfile1	cell1	2.13	0.243834382	negative												rep2	LM38	series003	SA	ppp	cellfile2	cell1	2.333
rep1	LM36	series03	Mock	ppp	cellfile2	cell2	1.558	0.04219184	negative												rep3	LM38	series004	Mock	ppp	cellfile2	cell1	1.867	0.213727132	negative												rep2	LM38	series003	SA	ppp	cellfile2	cell2	2.062
rep1	LM36	series04	Mock	ppp	cellfile1	cell2	2.01	0.054432348	positive												rep3	LM38	series005	Mock	ppp	cellfile1	cell1	2.13	0.243834382	negative												rep2	LM38	series003	SA	ppp	cellfile2	cell3	4.972
rep1	LM36	series04	Mock	ppp	cellfile2	cell2	1.737	0.047039298	negative												rep3	LM38	series005	Mock	ppp	cellfile2	cell1	1.867	0.213727132	negative												rep2	LM38	series003	SA	ppp	cellfile2	cell4	8.308
rep1	LM36	series05	Mock	ppp	cellfile1	cell2	1.857	0.050288991	positive												rep3	LM38	series006	Mock	ppp	cellfile1	cell1	2.211	0.253106957	negative												rep2	LM38	series004	SA	ppp	cellfile1	cell1	2.133
rep1	LM36	series05	Mock	ppp	cellfile2	cell2	1.687	0.04568526	negative												rep3	LM38	series006	Mock	ppp	cellfile2	cell1	1.486	0.170111686	negative												rep2	LM38	series004	SA	ppp	cellfile1	cell2	3.278
rep1	LM36	series06	Mock	ppp	cellfile1	cell2	1.613	0.043681283	negative												rep3	LM38	series007	Mock	ppp	cellfile1	cell1	2.042	0.233760473	negative												rep2	LM38	series004	SA	ppp	cellfile1	cell3	7
rep1	LM36	series06	Mock	ppp	cellfile2	cell2	1.514	0.041000286	negative												rep3	LM38	series007	Mock	ppp	cellfile2	cell1	1.519	0.173889402	negative												rep2	LM38	series004	SA	ppp	cellfile1	cell4	13.898
rep1	LM36	series07	Mock	ppp	cellfile1	cell2	1.937	0.052455452	positive												rep3	LM38	series008	Mock	ppp	cellfile1	cell1	1.872	0.214299513	negative												rep2	LM38	series004	SA	ppp	cellfile2	cell1	3.153
rep1	LM36	series07	Mock	ppp	cellfile2	cell2	1.555	0.042110598	negative												rep3	LM38	series008	Mock	ppp	cellfile2	cell1	1.632	0.186825216	negative												rep2	LM38	series004	SA	ppp	cellfile2	cell2	3.941
rep1	LM36	series01	JA	ppp	cellfile1	cell2	1.765	0.04779756	negative												rep3	LM38	series001	ABA	ppp	cellfile1	cell2	1.794	0.205370366	negative												rep2	LM38	series004	SA	ppp	cellfile2	cell3	3.686
rep1	LM36	series01	JA	ppp	cellfile2	cell2	1.873	0.050722283	positive												rep3	LM38	series001	ABA	ppp	cellfile2	cell2	1.867	0.213727132	negative												rep2	LM38	series004	SA	ppp	cellfile2	cell4	5.858
rep1	LM36	series02	JA	ppp	cellfile1	cell2	1.68	0.045495694	negative												rep3	LM38	series002	ABA	ppp	cellfile1	cell2	1.735	0.198616269	negative												rep2	LM38	series005	SA	ppp	cellfile1	cell1	1.876
rep1	LM36	series02	JA	ppp	cellfile2	cell2	1.454	0.03937544	negative												rep3	LM38	series002	ABA	ppp	cellfile2	cell2	1.953	0.223572088	negative												rep2	LM38	series005	SA	ppp	cellfile1	cell2	1.802
rep1	LM36	series04	JA	ppp	cellfile1	cell2	1.92	0.051995079	positive												rep3	LM38	series003	ABA	ppp	cellfile1	cell2	2.313	0.264783533	positive												rep2	LM38	series005	SA	ppp	cellfile1	cell3	2.393
rep1	LM36	series04	JA	ppp	cellfile2	cell2	1.772	0.047987125	negative												rep3	LM38	series003	ABA	ppp	cellfile2	cell2	2.284	0.261463722	positive												rep2	LM38	series005	SA	ppp	cellfile1	cell4	6.736
rep1	LM36	series06	JA	ppp	cellfile1	cell2	1.665	0.045089483	negative												rep3	LM38	series004	ABA	ppp	cellfile1	cell2	2.172	0.248642383	negative												rep2	LM38	series005	SA	ppp	cellfile2	cell1	2.058
rep1	LM36	series06	JA	ppp	cellfile2	cell2	1.719	0.046551844	negative												rep3	LM38	series004	ABA	ppp	cellfile2	cell2	1.413	0.161754921	negative												rep2	LM38	series005	SA	ppp	cellfile2	cell2	2.68
rep1	LM36	series08	JA	ppp	cellfile1	cell2	1.729	0.046822652	negative												rep3	LM38	series005	ABA	ppp	cellfile1	cell2	3.852	0.440962459	positive												rep2	LM38	series005	SA	ppp	cellfile2	cell3	5.808
rep1	LM36	series08	JA	ppp	cellfile2	cell2	1.686	0.045658179	negative												rep3	LM38	series005	ABA	ppp	cellfile2	cell2	2.192	0.250931908	negative												rep2	LM38	series005	SA	ppp	cellfile2	cell4	9.659
rep1	LM36	series01	Mock	ppp	cellfile1	cell3	8.015	0.217052374	positive												rep3	LM38	series006	ABA	ppp	cellfile1	cell2	3.829	0.438329506	positive												rep2	LM38	series006	SA	ppp	cellfile1	cell1	2.006
rep1	LM36	series01	Mock	ppp	cellfile2	cell3	11.008	0.29810512	positive												rep3	LM38	series006	ABA	ppp	cellfile2	cell2	2.32	0.265584866	positive												rep2	LM38	series006	SA	ppp	cellfile1	cell2	1.936
rep1	LM36	series02	Mock	ppp	cellfile1	cell3	4.964	0.134428944	positive												rep3	LM38	series007	ABA	ppp	cellfile1	cell2	1.864	0.213383703	negative												rep2	LM38	series006	SA	ppp	cellfile1	cell3	2.063
rep1	LM36	series02	Mock	ppp	cellfile2	cell3	10.037	0.271809692	positive												rep3	LM38	series007	ABA	ppp	cellfile2	cell2	2.363	0.270507344	positive												rep2	LM38	series006	SA	ppp	cellfile1	cell4	6.67
rep1	LM36	series03	Mock	ppp	cellfile1	cell3	19.293	0.522469302	positive												rep3	LM38	series001	Mock	ppp	cellfile1	cell2	1.565	0.179155308	negative												rep2	LM38	series006	SA	ppp	cellfile2	cell1	1.942
rep1	LM36	series03	Mock	ppp	cellfile2	cell3	2.053	0.055596821	positive												rep3	LM38	series001	Mock	ppp	cellfile2	cell2	1.897	0.217161419	negative												rep2	LM38	series006	SA	ppp	cellfile2	cell2	2.003
rep1	LM36	series04	Mock	ppp	cellfile1	cell3	18.338	0.496607166	positive												rep3	LM38	series002	Mock	ppp	cellfile1	cell2	1.922	0.220023325	negative												rep2	LM38	series006	SA	ppp	cellfile2	cell3	3.609
rep1	LM36	series04	Mock	ppp	cellfile2	cell3	13.003	0.352131257	positive												rep3	LM38	series002	Mock	ppp	cellfile2	cell2	1.984	0.227120851	negative												rep2	LM38	series006	SA	ppp	cellfile2	cell4	6.725
rep1	LM36	series05	Mock	ppp	cellfile1	cell3	26.016	0.704533321	positive												rep3	LM38	series003	Mock	ppp	cellfile1	cell2	2.353	0.269362582	positive												rep2	LM38	series007	SA	ppp	cellfile1	cell1	1.984
rep1	LM36	series05	Mock	ppp	cellfile2	cell3	7.063	0.191271481	positive												rep3	LM38	series003	Mock	ppp	cellfile2	cell2	1.648	0.188656836	negative												rep2	LM38	series007	SA	ppp	cellfile1	cell2	1.887
rep1	LM36	series06	Mock	ppp	cellfile1	cell3	5.434	0.147156906	positive												rep3	LM38	series004	Mock	ppp	cellfile1	cell2	2.182	0.249787146	negative												rep2	LM38	series007	SA	ppp	cellfile1	cell3	3.044
rep1	LM36	series06	Mock	ppp	cellfile2	cell3	3.303	0.089447784	positive												rep3	LM38	series004	Mock	ppp	cellfile2	cell2	1.895	0.216932466	negative												rep2	LM38	series007	SA	ppp	cellfile1	cell4	7.177
rep1	LM36	series07	Mock	ppp	cellfile1	cell3	19.752	0.534899376	positive												rep3	LM38	series005	Mock	ppp	cellfile1	cell2	2.182	0.249787146	negative												rep2	LM38	series007	SA	ppp	cellfile2	cell1	2.122
rep1	LM36	series07	Mock	ppp	cellfile2	cell3	7.645	0.207032489	positive												rep3	LM38	series005	Mock	ppp	cellfile2	cell2	1.895	0.216932466	negative												rep2	LM38	series007	SA	ppp	cellfile2	cell2	2.906
rep1	LM36	series01	JA	ppp	cellfile1	cell3	5.38	0.145694544	positive												rep3	LM38	series006	Mock	ppp	cellfile1	cell2	1.752	0.200562365	negative												rep2	LM38	series007	SA	ppp	cellfile2	cell3	1.935
rep1	LM36	series01	JA	ppp	cellfile2	cell3	23.148	0.626865672	positive												rep3	LM38	series006	Mock	ppp	cellfile2	cell2	1.839	0.210521797	negative												rep2	LM38	series007	SA	ppp	cellfile2	cell4	6.37
rep1	LM36	series02	JA	ppp	cellfile1	cell3	26.72	0.723598183	positive												rep3	LM38	series007	Mock	ppp	cellfile1	cell2	2.011	0.230211709	negative												rep2	LM38	series008	SA	ppp	cellfile1	cell1	1.944
rep1	LM36	series02	JA	ppp	cellfile2	cell3	5.253	0.142255287	positive												rep3	LM38	series007	Mock	ppp	cellfile2	cell2	2.454	0.280924682	positive												rep2	LM38	series008	SA	ppp	cellfile1	cell2	2.715
rep1	LM36	series04	JA	ppp	cellfile1	cell3	13.965	0.378182958	positive												rep3	LM38	series008	Mock	ppp	cellfile1	cell2	2.107	0.241201428	negative												rep2	LM38	series008	SA	ppp	cellfile1	cell3	3.568
rep1	LM36	series04	JA	ppp	cellfile2	cell3	9.245	0.250361722	positive												rep3	LM38	series008	Mock	ppp	cellfile2	cell2	2.045	0.234103901	negative												rep2	LM38	series008	SA	ppp	cellfile1	cell4	6.296
rep1	LM36	series06	JA	ppp	cellfile1	cell3	4.454	0.120617751	positive												rep3	LM38	series001	ABA	ppp	cellfile1	cell3	3.881	0.44428227	positive												rep2	LM38	series008	SA	ppp	cellfile2	cell1	1.532
rep1	LM36	series06	JA	ppp	cellfile2	cell3	7.798	0.211175847	positive												rep3	LM38	series001	ABA	ppp	cellfile2	cell3	2.782	0.318472887	positive												rep2	LM38	series008	SA	ppp	cellfile2	cell2	2.236
rep1	LM36	series08	JA	ppp	cellfile1	cell3	22.489	0.609019444	positive												rep3	LM38	series002	ABA	ppp	cellfile1	cell3	3.573	0.409023589	positive												rep2	LM38	series008	SA	ppp	cellfile2	cell3	2.354
rep1	LM36	series08	JA	ppp	cellfile2	cell3	25.953	0.702827232	positive												rep3	LM38	series002	ABA	ppp	cellfile2	cell3	3.434	0.393111393	positive												rep2	LM38	series008	SA	ppp	cellfile2	cell4	6.796
rep1	LM36	series01	Mock	ppp	cellfile1	cell4	42.389	1.147926774	positive												rep3	LM38	series003	ABA	ppp	cellfile1	cell3	4.309	0.493278099	positive												rep3	LM38	series001	Mock	ppp	cellfile1	cell1	1.761
rep1	LM36	series01	Mock	ppp	cellfile2	cell4	47.911	1.297466787	positive												rep3	LM38	series003	ABA	ppp	cellfile2	cell3	2.591	0.296607926	positive												rep3	LM38	series001	Mock	ppp	cellfile1	cell2	1.63
rep1	LM36	series02	Mock	ppp	cellfile1	cell4	31.783	0.860708123	positive												rep3	LM38	series004	ABA	ppp	cellfile1	cell3	4.242	0.485608191	positive												rep3	LM38	series001	Mock	ppp	cellfile1	cell3	2.927
rep1	LM36	series02	Mock	ppp	cellfile2	cell4	25.644	0.694459274	positive												rep3	LM38	series004	ABA	ppp	cellfile2	cell3	4.095	0.468780184	positive												rep3	LM38	series001	Mock	ppp	cellfile1	cell4	10.484
rep1	LM36	series03	Mock	ppp	cellfile1	cell4	37.571	1.017451622	positive												rep3	LM38	series005	ABA	ppp	cellfile1	cell3	5.497	0.629275866	positive												rep3	LM38	series001	Mock	ppp	cellfile2	cell1	1.734
rep1	LM36	series03	Mock	ppp	cellfile2	cell4	16.999	0.460346015	positive												rep3	LM38	series005	ABA	ppp	cellfile2	cell3	2.95	0.337704895	positive												rep3	LM38	series001	Mock	ppp	cellfile2	cell2	1.791
rep1	LM36	series04	Mock	ppp	cellfile1	cell4	30.294	0.820384856	positive												rep3	LM38	series006	ABA	ppp	cellfile1	cell3	4.088	0.467978851	positive												rep3	LM38	series001	Mock	ppp	cellfile2	cell3	2.22
rep1	LM36	series04	Mock	ppp	cellfile2	cell4	41.45	1.12249793	positive												rep3	LM38	series006	ABA	ppp	cellfile2	cell3	4.538	0.519493156	positive												rep3	LM38	series001	Mock	ppp	cellfile2	cell4	5.956
rep1	LM36	series05	Mock	ppp	cellfile1	cell4	48.839	1.322597742	positive												rep3	LM38	series007	ABA	ppp	cellfile1	cell3	4.163	0.476564568	positive												rep3	LM38	series002	Mock	ppp	cellfile1	cell1	1.739
rep1	LM36	series05	Mock	ppp	cellfile2	cell4	75.168	2.035607344	positive												rep3	LM38	series007	ABA	ppp	cellfile2	cell3	4.492	0.51422725	positive												rep3	LM38	series002	Mock	ppp	cellfile1	cell2	1.829
rep1	LM36	series06	Mock	ppp	cellfile1	cell4	25.783	0.698223501	positive												rep3	LM38	series001	Mock	ppp	cellfile1	cell3	1.901	0.217619324	negative												rep3	LM38	series002	Mock	ppp	cellfile1	cell3	2.11
rep1	LM36	series06	Mock	ppp	cellfile2	cell4	16.973	0.459641915	positive												rep3	LM38	series001	Mock	ppp	cellfile2	cell3	2.226	0.2548241	positive												rep3	LM38	series002	Mock	ppp	cellfile1	cell4	4.221
rep1	LM36	series07	Mock	ppp	cellfile1	cell4	35.285	0.955544981	positive												rep3	LM38	series002	Mock	ppp	cellfile1	cell3	4.481	0.512968011	positive												rep3	LM38	series002	Mock	ppp	cellfile2	cell1	1.608
rep1	LM36	series07	Mock	ppp	cellfile2	cell4	40.883	1.107143133	positive												rep3	LM38	series002	Mock	ppp	cellfile2	cell3	2.595	0.297065831	positive												rep3	LM38	series002	Mock	ppp	cellfile2	cell2	1.768
rep1	LM36	series01	JA	ppp	cellfile1	cell4	17.993	0.487264301	positive												rep3	LM38	series003	Mock	ppp	cellfile1	cell3	5.54	0.634198344	positive												rep3	LM38	series002	Mock	ppp	cellfile2	cell3	2.348
rep1	LM36	series01	JA	ppp	cellfile2	cell4	22.815	0.617847775	positive												rep3	LM38	series003	Mock	ppp	cellfile2	cell3	2.746	0.314351743	positive												rep3	LM38	series002	Mock	ppp	cellfile2	cell4	5.688
rep1	LM36	series02	JA	ppp	cellfile1	cell4	24.613	0.666539	positive												rep3	LM38	series004	Mock	ppp	cellfile1	cell3	5.645	0.646218349	positive												rep3	LM38	series003	Mock	ppp	cellfile1	cell1	1.94
rep1	LM36	series02	JA	ppp	cellfile2	cell4	18.85	0.510472521	positive												rep3	LM38	series004	Mock	ppp	cellfile2	cell3	4.083	0.467406469	positive												rep3	LM38	series003	Mock	ppp	cellfile1	cell2	2.785
rep1	LM36	series04	JA	ppp	cellfile1	cell4	30.373	0.822524237	positive												rep3	LM38	series005	Mock	ppp	cellfile1	cell3	5.645	0.646218349	positive												rep3	LM38	series003	Mock	ppp	cellfile1	cell3	3.663
rep1	LM36	series04	JA	ppp	cellfile2	cell4	12.929	0.35012728	positive												rep3	LM38	series005	Mock	ppp	cellfile2	cell3	4.083	0.467406469	positive												rep3	LM38	series003	Mock	ppp	cellfile1	cell4	9.279
rep1	LM36	series06	JA	ppp	cellfile1	cell4	21.351	0.578201527	positive												rep3	LM38	series006	Mock	ppp	cellfile1	cell3	3.025	0.346290612	positive												rep3	LM38	series003	Mock	ppp	cellfile2	cell1	1.915
rep1	LM36	series06	JA	ppp	cellfile2	cell4	37.652	1.019645165	positive												rep3	LM38	series006	Mock	ppp	cellfile2	cell3	2.477	0.283557635	positive												rep3	LM38	series003	Mock	ppp	cellfile2	cell2	2.019
rep1	LM36	series08	JA	ppp	cellfile1	cell4	28.011	0.758559458	positive												rep3	LM38	series007	Mock	ppp	cellfile1	cell3	3.021	0.345832707	positive												rep3	LM38	series003	Mock	ppp	cellfile2	cell3	3.058
rep1	LM36	series08	JA	ppp	cellfile2	cell4	10.091	0.273272053	positive												rep3	LM38	series007	Mock	ppp	cellfile2	cell3	3.254	0.37250567	positive												rep3	LM38	series003	Mock	ppp	cellfile2	cell4	8.772
rep2	LM36	series001	Mock	ppp	cellfile1	cell1	1.556	0.088498343	negative												rep3	LM38	series008	Mock	ppp	cellfile1	cell3	6.996	0.800875743	positive												rep3	LM38	series004	Mock	ppp	cellfile1	cell1	1.364
rep2	LM36	series001	Mock	ppp	cellfile2	cell1	1.167	0.066373758	negative												rep3	LM38	series008	Mock	ppp	cellfile2	cell3	4.099	0.469238089	positive												rep3	LM38	series004	Mock	ppp	cellfile1	cell2	1.324
rep2	LM36	series002	Mock	ppp	cellfile1	cell1	1.476	0.0839483	negative												rep3	LM38	series001	ABA	ppp	cellfile1	cell4	5.746	0.657780449	positive												rep3	LM38	series004	Mock	ppp	cellfile1	cell3	3.207
rep2	LM36	series002	Mock	ppp	cellfile2	cell1	1.56	0.088725846	negative												rep3	LM38	series001	ABA	ppp	cellfile2	cell4	8.879	1.016434495	positive												rep3	LM38	series004	Mock	ppp	cellfile1	cell4	10.617
rep2	LM36	series003	Mock	ppp	cellfile1	cell1	1.516	0.086223322	negative												rep3	LM38	series002	ABA	ppp	cellfile1	cell4	8.388	0.960226663	positive												rep3	LM38	series004	Mock	ppp	cellfile2	cell1	1.943
rep2	LM36	series003	Mock	ppp	cellfile2	cell1	1.273	0.072402565	negative												rep3	LM38	series002	ABA	ppp	cellfile2	cell4	10.462	1.197650375	positive												rep3	LM38	series004	Mock	ppp	cellfile2	cell2	2.978
rep2	LM36	series004	Mock	ppp	cellfile1	cell1	1.333	0.075815098	negative												rep3	LM38	series003	ABA	ppp	cellfile1	cell4	8.035	0.919816552	positive												rep3	LM38	series004	Mock	ppp	cellfile2	cell3	7.973
rep2	LM36	series004	Mock	ppp	cellfile2	cell1	1.233	0.070127543	negative												rep3	LM38	series003	ABA	ppp	cellfile2	cell4	11.903	1.362610631	positive												rep3	LM38	series004	Mock	ppp	cellfile2	cell4	9.913
rep2	LM36	series005	Mock	ppp	cellfile1	cell1	1.471	0.083663922	negative												rep3	LM38	series004	ABA	ppp	cellfile1	cell4	7.514	0.860174433	positive												rep3	LM38	series005	Mock	ppp	cellfile1	cell1	1.929
rep2	LM36	series005	Mock	ppp	cellfile2	cell1	1.462	0.083152043	negative												rep3	LM38	series004	ABA	ppp	cellfile2	cell4	7.597	0.869675961	positive												rep3	LM38	series005	Mock	ppp	cellfile1	cell2	2.177
rep2	LM36	series007	Mock	ppp	cellfile1	cell1	1.586	0.09020461	negative												rep3	LM38	series005	ABA	ppp	cellfile1	cell4	11.178	1.27961536	positive												rep3	LM38	series005	Mock	ppp	cellfile1	cell3	9.017
rep2	LM36	series007	Mock	ppp	cellfile2	cell1	1.12	0.063700607	negative												rep3	LM38	series005	ABA	ppp	cellfile2	cell4	6.384	0.730816287	positive												rep3	LM38	series005	Mock	ppp	cellfile1	cell4	8.106
rep2	LM36	series008	Mock	ppp	cellfile1	cell1	1.095	0.062278719	negative												rep3	LM38	series006	ABA	ppp	cellfile1	cell4	9.786	1.12026444	positive												rep3	LM38	series005	Mock	ppp	cellfile2	cell1	1.305
rep2	LM36	series008	Mock	ppp	cellfile2	cell1	1.345	0.076497604	negative												rep3	LM38	series006	ABA	ppp	cellfile2	cell4	10.304	1.17956313	positive												rep3	LM38	series005	Mock	ppp	cellfile2	cell2	1.772
rep2	LM36	series009	Mock	ppp	cellfile1	cell1	1.478	0.084062051	negative												rep3	LM38	series007	ABA	ppp	cellfile1	cell4	7.382	0.84506357	positive												rep3	LM38	series005	Mock	ppp	cellfile2	cell3	3.723
rep2	LM36	series009	Mock	ppp	cellfile2	cell1	1.522	0.086564575	negative												rep3	LM38	series007	ABA	ppp	cellfile2	cell4	9.932	1.13697797	positive												rep3	LM38	series005	Mock	ppp	cellfile2	cell4	9.932
rep2	LM36	series001	JA	ppp	cellfile1	cell1	1.553	0.088327717	negative												rep3	LM38	series001	Mock	ppp	cellfile1	cell4	4.004	0.458362847	positive												rep3	LM38	series006	Mock	ppp	cellfile1	cell1	1.767
rep2	LM36	series001	JA	ppp	cellfile2	cell1	1.094	0.062221843	negative												rep3	LM38	series001	Mock	ppp	cellfile2	cell4	4.665	0.534031638	positive												rep3	LM38	series006	Mock	ppp	cellfile1	cell2	1.878
rep2	LM36	series002	JA	ppp	cellfile1	cell1	1.111	0.063188727	negative												rep3	LM38	series002	Mock	ppp	cellfile1	cell4	13.081	1.497463636	positive												rep3	LM38	series006	Mock	ppp	cellfile1	cell3	4.376
rep2	LM36	series002	JA	ppp	cellfile2	cell1	1.595	0.09071649	positive												rep3	LM38	series002	Mock	ppp	cellfile2	cell4	6.681	0.764815729	positive												rep3	LM38	series006	Mock	ppp	cellfile1	cell4	7.851
rep2	LM36	series003	JA	ppp	cellfile1	cell1	1.292	0.0734832	negative												rep3	LM38	series003	Mock	ppp	cellfile1	cell4	7.899	0.904247784	positive												rep3	LM38	series006	Mock	ppp	cellfile2	cell1	1.765
rep2	LM36	series003	JA	ppp	cellfile2	cell1	2.127	0.120974278	positive												rep3	LM38	series003	Mock	ppp	cellfile2	cell4	9.37	1.072642326	positive												rep3	LM38	series006	Mock	ppp	cellfile2	cell2	1.685
rep2	LM36	series005	JA	ppp	cellfile1	cell1	1.087	0.061823714	negative												rep3	LM38	series004	Mock	ppp	cellfile1	cell4	9.176	1.050433936	positive												rep3	LM38	series006	Mock	ppp	cellfile2	cell3	4.302
rep2	LM36	series005	JA	ppp	cellfile2	cell1	2.267	0.128936854	positive												rep3	LM38	series004	Mock	ppp	cellfile2	cell4	7.308	0.836592329	positive												rep3	LM38	series006	Mock	ppp	cellfile2	cell4	8.403
rep2	LM36	series006	JA	ppp	cellfile1	cell1	1.282	0.072914445	negative												rep3	LM38	series005	Mock	ppp	cellfile1	cell4	9.176	1.050433936	positive												rep3	LM38	series007	Mock	ppp	cellfile1	cell1	2.057
rep2	LM36	series006	JA	ppp	cellfile2	cell1	1.286	0.073141947	negative												rep3	LM38	series005	Mock	ppp	cellfile2	cell4	7.308	0.836592329	positive												rep3	LM38	series007	Mock	ppp	cellfile1	cell2	1.763
rep2	LM36	series007	JA	ppp	cellfile1	cell1	1.473	0.083777674	negative												rep3	LM38	series006	Mock	ppp	cellfile1	cell4	9.173	1.050090508	positive												rep3	LM38	series007	Mock	ppp	cellfile1	cell3	2.921
rep2	LM36	series007	JA	ppp	cellfile2	cell1	1.328	0.07553072	negative												rep3	LM38	series006	Mock	ppp	cellfile2	cell4	5.064	0.579707656	positive												rep3	LM38	series007	Mock	ppp	cellfile1	cell4	5.638
rep2	LM36	series008	JA	ppp	cellfile1	cell1	1.2	0.068250651	negative												rep3	LM38	series007	Mock	ppp	cellfile1	cell4	7.172	0.821023561	positive												rep3	LM38	series007	Mock	ppp	cellfile2	cell1	1.851
rep2	LM36	series008	JA	ppp	cellfile2	cell1	2.056	0.116936115	positive												rep3	LM38	series007	Mock	ppp	cellfile2	cell4	17.924	2.051872044	positive												rep3	LM38	series007	Mock	ppp	cellfile2	cell2	1.862
rep2	LM36	series009	JA	ppp	cellfile1	cell1	1.635	0.092991511	positive												rep3	LM38	series008	Mock	ppp	cellfile1	cell4	10.189	1.166398363	positive												rep3	LM38	series007	Mock	ppp	cellfile2	cell3	2.116
rep2	LM36	series009	JA	ppp	cellfile2	cell1	1.412	0.080308265	negative												rep3	LM38	series008	Mock	ppp	cellfile2	cell4	11.577	1.325291378	positive												rep3	LM38	series007	Mock	ppp	cellfile2	cell4	5.996
rep2	LM36	series001	Mock	ppp	cellfile1	cell2	1.522	0.086564575	negative																																	rep3	LM38	series008	Mock	ppp	cellfile1	cell1	2.005
rep2	LM36	series001	Mock	ppp	cellfile2	cell2	1.171	0.06660126	negative																																	rep3	LM38	series008	Mock	ppp	cellfile1	cell2	2.584
rep2	LM36	series002	Mock	ppp	cellfile1	cell2	1.31	0.07450696	negative																																	rep3	LM38	series008	Mock	ppp	cellfile1	cell3	8.946
rep2	LM36	series002	Mock	ppp	cellfile2	cell2	1.316	0.074848213	negative																																	rep3	LM38	series008	Mock	ppp	cellfile1	cell4	14.598
rep2	LM36	series003	Mock	ppp	cellfile1	cell2	1.324	0.075303218	negative																																	rep3	LM38	series008	Mock	ppp	cellfile2	cell1	1.955
rep2	LM36	series003	Mock	ppp	cellfile2	cell2	1.341	0.076270102	negative																																	rep3	LM38	series008	Mock	ppp	cellfile2	cell2	1.75
rep2	LM36	series004	Mock	ppp	cellfile1	cell2	1.342	0.076326977	negative																																	rep3	LM38	series008	Mock	ppp	cellfile2	cell3	4.593
rep2	LM36	series004	Mock	ppp	cellfile2	cell2	1.755	0.099816576	positive																																	rep3	LM38	series008	Mock	ppp	cellfile2	cell4	6.231
rep2	LM36	series005	Mock	ppp	cellfile1	cell2	1.333	0.075815098	negative																																	rep3	LM38	series001	SA	ppp	cellfile1	cell1	1.875
rep2	LM36	series005	Mock	ppp	cellfile2	cell2	1.62	0.092138378	positive																																	rep3	LM38	series001	SA	ppp	cellfile1	cell2	1.6
rep2	LM36	series007	Mock	ppp	cellfile1	cell2	1.526	0.086792077	negative																																	rep3	LM38	series001	SA	ppp	cellfile1	cell3	2.147
rep2	LM36	series007	Mock	ppp	cellfile2	cell2	1.506	0.085654566	negative																																	rep3	LM38	series001	SA	ppp	cellfile1	cell4	5.151
rep2	LM36	series008	Mock	ppp	cellfile1	cell2	1.517	0.086280197	negative																																	rep3	LM38	series001	SA	ppp	cellfile2	cell1	2.236
rep2	LM36	series008	Mock	ppp	cellfile2	cell2	1.338	0.076099475	negative																																	rep3	LM38	series001	SA	ppp	cellfile2	cell2	1.914
rep2	LM36	series009	Mock	ppp	cellfile1	cell2	1.518	0.086337073	negative																																	rep3	LM38	series001	SA	ppp	cellfile2	cell3	2.246
rep2	LM36	series009	Mock	ppp	cellfile2	cell2	1.406	0.079967012	negative																																	rep3	LM38	series001	SA	ppp	cellfile2	cell4	7.954
rep2	LM36	series001	JA	ppp	cellfile1	cell2	1.25	0.071094428	negative																																	rep3	LM38	series002	SA	ppp	cellfile1	cell1	2.067
rep2	LM36	series001	JA	ppp	cellfile2	cell2	1.625	0.092422756	positive																																	rep3	LM38	series002	SA	ppp	cellfile1	cell2	1.979
rep2	LM36	series002	JA	ppp	cellfile1	cell2	1.128	0.064155611	negative																																	rep3	LM38	series002	SA	ppp	cellfile1	cell3	3.469
rep2	LM36	series002	JA	ppp	cellfile2	cell2	1.509	0.085825193	negative																																	rep3	LM38	series002	SA	ppp	cellfile1	cell4	6.215
rep2	LM36	series003	JA	ppp	cellfile1	cell2	1.524	0.086678326	negative																																	rep3	LM38	series002	SA	ppp	cellfile2	cell1	1.785
rep2	LM36	series003	JA	ppp	cellfile2	cell2	1.486	0.084517056	negative																																	rep3	LM38	series002	SA	ppp	cellfile2	cell2	1.729
rep2	LM36	series005	JA	ppp	cellfile1	cell2	1.288	0.073255698	negative																																	rep3	LM38	series002	SA	ppp	cellfile2	cell3	2.109
rep2	LM36	series005	JA	ppp	cellfile2	cell2	1.866	0.106129762	positive																																	rep3	LM38	series002	SA	ppp	cellfile2	cell4	6.952
rep2	LM36	series006	JA	ppp	cellfile1	cell2	1.282	0.072914445	negative																																	rep3	LM38	series003	SA	ppp	cellfile1	cell1	1.778
rep2	LM36	series006	JA	ppp	cellfile2	cell2	1.51	0.085882069	negative																																	rep3	LM38	series003	SA	ppp	cellfile1	cell2	1.824
rep2	LM36	series007	JA	ppp	cellfile1	cell2	1.49	0.084744558	negative																																	rep3	LM38	series003	SA	ppp	cellfile1	cell3	2.951
rep2	LM36	series007	JA	ppp	cellfile2	cell2	1.509	0.085825193	negative																																	rep3	LM38	series003	SA	ppp	cellfile1	cell4	6.664
rep2	LM36	series008	JA	ppp	cellfile1	cell2	1.267	0.072061312	negative																																	rep3	LM38	series003	SA	ppp	cellfile2	cell1	1.742
rep2	LM36	series008	JA	ppp	cellfile2	cell2	1.679	0.095494035	positive																																	rep3	LM38	series003	SA	ppp	cellfile2	cell2	1.903
rep2	LM36	series009	JA	ppp	cellfile1	cell2	1.273	0.072402565	negative																																	rep3	LM38	series003	SA	ppp	cellfile2	cell3	3.658
rep2	LM36	series009	JA	ppp	cellfile2	cell2	2.309	0.131325627	positive																																	rep3	LM38	series003	SA	ppp	cellfile2	cell4	6.681
rep2	LM36	series001	Mock	ppp	cellfile1	cell3	2.02	0.114888595	positive																																	rep3	LM38	series004	SA	ppp	cellfile1	cell1	1.602
rep2	LM36	series001	Mock	ppp	cellfile2	cell3	2.926	0.166417836	positive																																	rep3	LM38	series004	SA	ppp	cellfile1	cell2	1.614
rep2	LM36	series002	Mock	ppp	cellfile1	cell3	2.683	0.152597079	positive																																	rep3	LM38	series004	SA	ppp	cellfile1	cell3	3.43
rep2	LM36	series002	Mock	ppp	cellfile2	cell3	1.765	0.100385332	positive																																	rep3	LM38	series004	SA	ppp	cellfile1	cell4	9.592
rep2	LM36	series003	Mock	ppp	cellfile1	cell3	2.252	0.128083721	positive																																	rep3	LM38	series004	SA	ppp	cellfile2	cell1	1.865
rep2	LM36	series003	Mock	ppp	cellfile2	cell3	2.74	0.155838985	positive																																	rep3	LM38	series004	SA	ppp	cellfile2	cell2	1.751
rep2	LM36	series004	Mock	ppp	cellfile1	cell3	1.678	0.09543716	positive																																	rep3	LM38	series004	SA	ppp	cellfile2	cell3	3.636
rep2	LM36	series004	Mock	ppp	cellfile2	cell3	3.152	0.179271709	positive																																	rep3	LM38	series004	SA	ppp	cellfile2	cell4	8.727
rep2	LM36	series005	Mock	ppp	cellfile1	cell3	4.528	0.257532455	positive																																	rep3	LM38	series005	SA	ppp	cellfile1	cell1	1.765
rep2	LM36	series005	Mock	ppp	cellfile2	cell3	8.277	0.470758862	positive																																	rep3	LM38	series005	SA	ppp	cellfile1	cell2	1.897
rep2	LM36	series007	Mock	ppp	cellfile1	cell3	5.583	0.317536152	positive																																	rep3	LM38	series005	SA	ppp	cellfile1	cell3	3.127
rep2	LM36	series007	Mock	ppp	cellfile2	cell3	2.762	0.157090247	positive																																	rep3	LM38	series005	SA	ppp	cellfile1	cell4	6.481
rep2	LM36	series008	Mock	ppp	cellfile1	cell3	2.561	0.145658263	positive																																	rep3	LM38	series005	SA	ppp	cellfile2	cell1	2.012
rep2	LM36	series008	Mock	ppp	cellfile2	cell3	3.463	0.196960002	positive																																	rep3	LM38	series005	SA	ppp	cellfile2	cell2	1.758
rep2	LM36	series009	Mock	ppp	cellfile1	cell3	1.795	0.102091598	positive																																	rep3	LM38	series005	SA	ppp	cellfile2	cell3	2.207
rep2	LM36	series009	Mock	ppp	cellfile2	cell3	1.482	0.084289553	negative																																	rep3	LM38	series005	SA	ppp	cellfile2	cell4	4.503
rep2	LM36	series001	JA	ppp	cellfile1	cell3	1.69	0.096119666	positive																																	rep3	LM38	series006	SA	ppp	cellfile1	cell1	1.75
rep2	LM36	series001	JA	ppp	cellfile2	cell3	2.222	0.126377455	positive																																	rep3	LM38	series006	SA	ppp	cellfile1	cell2	1.695
rep2	LM36	series002	JA	ppp	cellfile1	cell3	1.776	0.101010963	positive																																	rep3	LM38	series006	SA	ppp	cellfile1	cell3	2.673
rep2	LM36	series002	JA	ppp	cellfile2	cell3	1.905	0.108347908	positive																																	rep3	LM38	series006	SA	ppp	cellfile1	cell4	4.896
rep2	LM36	series003	JA	ppp	cellfile1	cell3	4.897	0.27851953	positive																																	rep3	LM38	series006	SA	ppp	cellfile2	cell1	1.789
rep2	LM36	series003	JA	ppp	cellfile2	cell3	2.296	0.130586245	positive																																	rep3	LM38	series006	SA	ppp	cellfile2	cell2	1.689
rep2	LM36	series005	JA	ppp	cellfile1	cell3	2.646	0.150492684	positive																																	rep3	LM38	series006	SA	ppp	cellfile2	cell3	1.86
rep2	LM36	series005	JA	ppp	cellfile2	cell3	2.395	0.136216923	positive																																	rep3	LM38	series006	SA	ppp	cellfile2	cell4	5.882
rep2	LM36	series006	JA	ppp	cellfile1	cell3	7.924	0.450681796	positive																																	rep3	LM38	series007	SA	ppp	cellfile1	cell1	1.686
rep2	LM36	series006	JA	ppp	cellfile2	cell3	3.352	0.190646817	positive																																	rep3	LM38	series007	SA	ppp	cellfile1	cell2	1.988
rep2	LM36	series007	JA	ppp	cellfile1	cell3	2.928	0.166531587	positive																																	rep3	LM38	series007	SA	ppp	cellfile1	cell3	4.264
rep2	LM36	series007	JA	ppp	cellfile2	cell3	2.133	0.121315531	positive																																	rep3	LM38	series007	SA	ppp	cellfile1	cell4	10.332
rep2	LM36	series008	JA	ppp	cellfile1	cell3	1.729	0.098337812	positive																																	rep3	LM38	series007	SA	ppp	cellfile2	cell1	1.787
rep2	LM36	series008	JA	ppp	cellfile2	cell3	6.305	0.358600293	positive																																	rep3	LM38	series007	SA	ppp	cellfile2	cell2	1.849
rep2	LM36	series009	JA	ppp	cellfile1	cell3	1.571	0.089351477	negative																																	rep3	LM38	series007	SA	ppp	cellfile2	cell3	2.158
rep2	LM36	series009	JA	ppp	cellfile2	cell3	11.645	0.662315688	positive																																	rep3	LM38	series007	SA	ppp	cellfile2	cell4	9.021
rep2	LM36	series001	Mock	ppp	cellfile1	cell4	18.146	1.032063587	positive																																	rep3	LM38	series008	SA	ppp	cellfile1	cell1	1.582
rep2	LM36	series001	Mock	ppp	cellfile2	cell4	33.983	1.932801547	positive																																	rep3	LM38	series008	SA	ppp	cellfile1	cell2	1.738
rep2	LM36	series002	Mock	ppp	cellfile1	cell4	10.243	0.582576178	positive																																	rep3	LM38	series008	SA	ppp	cellfile1	cell3	4.218
rep2	LM36	series002	Mock	ppp	cellfile2	cell4	4.873	0.277154517	positive																																	rep3	LM38	series008	SA	ppp	cellfile1	cell4	13.137
rep2	LM36	series003	Mock	ppp	cellfile1	cell4	7.078	0.402565087	positive																																	rep3	LM38	series008	SA	ppp	cellfile2	cell1	2.265
rep2	LM36	series003	Mock	ppp	cellfile2	cell4	7.115	0.404669482	positive																																	rep3	LM38	series008	SA	ppp	cellfile2	cell2	3.167
rep2	LM36	series004	Mock	ppp	cellfile1	cell4	5.81	0.3304469	positive																																	rep3	LM38	series008	SA	ppp	cellfile2	cell3	5.839
rep2	LM36	series004	Mock	ppp	cellfile2	cell4	25.692	1.461246428	positive																																	rep3	LM38	series008	SA	ppp	cellfile2	cell4	8.926
rep2	LM36	series005	Mock	ppp	cellfile1	cell4	27.528	1.565669923	positive
rep2	LM36	series005	Mock	ppp	cellfile2	cell4	16.386	0.931962633	positive
rep2	LM36	series007	Mock	ppp	cellfile1	cell4	59.087	3.360605156	positive
rep2	LM36	series007	Mock	ppp	cellfile2	cell4	6.577	0.37407044	positive
rep2	LM36	series008	Mock	ppp	cellfile1	cell4	23.571	1.340613403	positive
rep2	LM36	series008	Mock	ppp	cellfile2	cell4	9.25	0.526098764	positive
rep2	LM36	series009	Mock	ppp	cellfile1	cell4	17.071	0.970922379	positive
rep2	LM36	series009	Mock	ppp	cellfile2	cell4	8.906	0.506533578	positive
rep2	LM36	series001	JA	ppp	cellfile1	cell4	5.383	0.306161043	positive
rep2	LM36	series001	JA	ppp	cellfile2	cell4	22.995	1.30785309	positive
rep2	LM36	series002	JA	ppp	cellfile1	cell4	5.855	0.333006299	positive
rep2	LM36	series002	JA	ppp	cellfile2	cell4	6.053	0.344267656	positive
rep2	LM36	series003	JA	ppp	cellfile1	cell4	14.766	0.839824255	positive
rep2	LM36	series003	JA	ppp	cellfile2	cell4	10.539	0.599411338	positive
rep2	LM36	series005	JA	ppp	cellfile1	cell4	6.138	0.349102077	positive
rep2	LM36	series005	JA	ppp	cellfile2	cell4	14.764	0.839710503	positive
rep2	LM36	series006	JA	ppp	cellfile1	cell4	10.307	0.586216212	positive
rep2	LM36	series006	JA	ppp	cellfile2	cell4	33.919	1.929161512	positive
rep2	LM36	series007	JA	ppp	cellfile1	cell4	9.68	0.550555247	positive
rep2	LM36	series007	JA	ppp	cellfile2	cell4	10.455	0.594633793	positive
rep2	LM36	series008	JA	ppp	cellfile1	cell4	8.96	0.509604857	positive
rep2	LM36	series008	JA	ppp	cellfile2	cell4	24.707	1.405224019	positive
rep2	LM36	series009	JA	ppp	cellfile1	cell4	7.254	0.412575182	positive
rep2	LM36	series009	JA	ppp	cellfile2	cell4	71.398	4.060799954	positive
rep3	LM36	series001	Mock	ppp	cellfile1	cell1	1.314	0.130352832	negative
rep3	LM36	series002	Mock	ppp	cellfile1	cell1	1.28	0.126979928	negative
rep3	LM36	series003	Mock	ppp	cellfile1	cell1	1.52	0.150788664	negative
rep3	LM36	series004	Mock	ppp	cellfile1	cell1	1.385	0.13739625	negative
rep3	LM36	series005	Mock	ppp	cellfile1	cell1	1.437	0.14255481	negative
rep3	LM36	series006	Mock	ppp	cellfile1	cell1	1.404	0.139281108	negative
rep3	LM36	series007	Mock	ppp	cellfile1	cell1	1.167	0.115769981	negative
rep3	LM36	series008	Mock	ppp	cellfile1	cell1	1.211	0.120134916	negative
rep3	LM36	series009	Mock	ppp	cellfile1	cell1	1.244	0.123408617	negative
rep3	LM36	series001	JA	ppp	cellfile1	cell1	1.231	0.122118978	negative
rep3	LM36	series002	JA	ppp	cellfile1	cell1	1.593	0.158030488	positive
rep3	LM36	series003	JA	ppp	cellfile1	cell1	1.219	0.120928541	negative
rep3	LM36	series004	JA	ppp	cellfile1	cell1	1.6	0.15872491	positive
rep3	LM36	series005	JA	ppp	cellfile1	cell1	1.407	0.139578718	negative
rep3	LM36	series006	JA	ppp	cellfile1	cell1	1.36	0.134916173	negative
rep3	LM36	series007	JA	ppp	cellfile1	cell1	1.312	0.130154426	negative
rep3	LM36	series008	JA	ppp	cellfile1	cell1	1.68	0.166661155	positive
rep3	LM36	series009	JA	ppp	cellfile1	cell1	1.451	0.143943653	negative
rep3	LM36	series001	Mock	ppp	cellfile1	cell2	1.346	0.13352733	negative
rep3	LM36	series002	Mock	ppp	cellfile1	cell2	1.296	0.128567177	negative
rep3	LM36	series003	Mock	ppp	cellfile1	cell2	1.532	0.151979101	positive
rep3	LM36	series004	Mock	ppp	cellfile1	cell2	1.394	0.138289078	negative
rep3	LM36	series005	Mock	ppp	cellfile1	cell2	1.477	0.146522932	negative
rep3	LM36	series006	Mock	ppp	cellfile1	cell2	1.067	0.105849674	negative
rep3	LM36	series007	Mock	ppp	cellfile1	cell2	1.343	0.133229721	negative
rep3	LM36	series008	Mock	ppp	cellfile1	cell2	1.31	0.12995602	negative
rep3	LM36	series009	Mock	ppp	cellfile1	cell2	1.404	0.139281108	negative
rep3	LM36	series001	JA	ppp	cellfile1	cell2	1.418	0.140669951	negative
rep3	LM36	series002	JA	ppp	cellfile1	cell2	1.42	0.140868358	negative
rep3	LM36	series003	JA	ppp	cellfile1	cell2	1.25	0.124003836	negative
rep3	LM36	series004	JA	ppp	cellfile1	cell2	1.518	0.150590258	negative
rep3	LM36	series005	JA	ppp	cellfile1	cell2	1.485	0.147316557	negative
rep3	LM36	series006	JA	ppp	cellfile1	cell2	1.302	0.129162395	negative
rep3	LM36	series007	JA	ppp	cellfile1	cell2	1.491	0.147911775	negative
rep3	LM36	series008	JA	ppp	cellfile1	cell2	1.553	0.154062366	positive
rep3	LM36	series009	JA	ppp	cellfile1	cell2	1.303	0.129261598	negative
rep3	LM36	series001	Mock	ppp	cellfile1	cell3	1.934	0.191858735	positive
rep3	LM36	series002	Mock	ppp	cellfile1	cell3	1.84	0.182533646	positive
rep3	LM36	series003	Mock	ppp	cellfile1	cell3	1.508	0.149598228	negative
rep3	LM36	series004	Mock	ppp	cellfile1	cell3	1.533	0.152078304	positive
rep3	LM36	series005	Mock	ppp	cellfile1	cell3	1.439	0.142753216	negative
rep3	LM36	series006	Mock	ppp	cellfile1	cell3	1.794	0.177970305	positive
rep3	LM36	series007	Mock	ppp	cellfile1	cell3	1.588	0.157534473	positive
rep3	LM36	series008	Mock	ppp	cellfile1	cell3	2.079	0.20624318	positive
rep3	LM36	series009	Mock	ppp	cellfile1	cell3	2.013	0.199695777	positive
rep3	LM36	series001	JA	ppp	cellfile1	cell3	1.869	0.185410535	positive
rep3	LM36	series002	JA	ppp	cellfile1	cell3	2.113	0.209616084	positive
rep3	LM36	series003	JA	ppp	cellfile1	cell3	5.389	0.534605337	positive
rep3	LM36	series004	JA	ppp	cellfile1	cell3	1.619	0.160609768	positive
rep3	LM36	series005	JA	ppp	cellfile1	cell3	1.382	0.137098641	negative
rep3	LM36	series006	JA	ppp	cellfile1	cell3	1.76	0.174597401	positive
rep3	LM36	series007	JA	ppp	cellfile1	cell3	1.585	0.157236864	positive
rep3	LM36	series008	JA	ppp	cellfile1	cell3	2.285	0.226679012	positive
rep3	LM36	series009	JA	ppp	cellfile1	cell3	1.962	0.194636421	positive
rep3	LM36	series001	Mock	ppp	cellfile1	cell4	9.079	0.900664661	positive
rep3	LM36	series002	Mock	ppp	cellfile1	cell4	8.258	0.819218941	positive
rep3	LM36	series003	Mock	ppp	cellfile1	cell4	8.231	0.816540458	positive
rep3	LM36	series004	Mock	ppp	cellfile1	cell4	7.966	0.790251645	positive
rep3	LM36	series005	Mock	ppp	cellfile1	cell4	9.811	0.973281307	positive
rep3	LM36	series006	Mock	ppp	cellfile1	cell4	23.16	2.297543071	positive
rep3	LM36	series007	Mock	ppp	cellfile1	cell4	5.357	0.531430839	positive
rep3	LM36	series008	Mock	ppp	cellfile1	cell4	7.072	0.701564102	positive
rep3	LM36	series009	Mock	ppp	cellfile1	cell4	11.789	1.169504977	positive
rep3	LM36	series001	JA	ppp	cellfile1	cell4	15.451	1.532786614	positive
rep3	LM36	series002	JA	ppp	cellfile1	cell4	16.126	1.599748686	positive
rep3	LM36	series003	JA	ppp	cellfile1	cell4	12.403	1.230415661	positive
rep3	LM36	series004	JA	ppp	cellfile1	cell4	12.873	1.277041103	positive
rep3	LM36	series005	JA	ppp	cellfile1	cell4	3.373	0.334611951	positive
rep3	LM36	series006	JA	ppp	cellfile1	cell4	8.535	0.846698191	positive
rep3	LM36	series007	JA	ppp	cellfile1	cell4	2.903	0.287986508	positive
rep3	LM36	series008	JA	ppp	cellfile1	cell4	14.227	1.411362058	positive
rep3	LM36	series009	JA	ppp	cellfile1	cell4	15.711	1.558579412	positive
[truncated: 9 more columns]
